# Supplementary material for: Bis{(S)-(−)-N-[(2-biphen­yl)methyl­idene]-1-(4-meth­oxy­phen­yl)ethyl­amine-κN}di­chlorido­palladium(II)
Source: IUCrdata. 2024 Jun 16;9(Pt 7):x240555. doi: 10.1107/S2414314624005558 (PMC11299657; doi:10.1107/S2414314624005558)
Supplement: Supplementary file 1 [file x-09-x240555-sup1.cif]

##############################################################################
#                                                                            #
# This CIF contains the data for a data article accepted for                 #
# publication in IUCrData. It conforms to the requirements of                #
# Notes for Authors for IUCrData, and has been                               #
# peer reviewed under the auspices of IUCrData.                              #
#                                                                            #
# Full details of the Crystallographic Information File format               #
# are given in the paper "The Crystallographic Information File (CIF):       #
# a New Standard Archive File for Crystallography" by S. R. Hall, F. H.      #
# Allen and I. D. Brown [Acta Cryst. (1991), A47, 655-685].                  #
#                                                                            #
# The current version of the core CIF dictionary is obtainable from          #
# ftp://ftp.iucr.org/pub/cif_core.dic.                                       #
#                                                                            #
# Software is freely available for graphical display of the structure(s)     #
# in this CIF. For information consult the CIF software page                 #
# http://www.iucr.org/resources/cif/software.                                #
#                                                                            #
# This file may be used for bona fide research purposes within the           #
# scientific community so long as proper attribution is given to the data    # 
# article from which it was obtained.                                        #
#                                                                            #
##############################################################################
data_I
_audit_creation_method
;
Olex2 1.5
(compiled 2024.02.16 svn.r378c4104 for OlexSys, GUI svn.r6928)
;
_journal_date_recd_electronic     2024-03-11
_journal_date_accepted     2024-06-10
_journal_name_full     'IUCrData'
_journal_year     2024
_journal_volume     9
_journal_issue      7
_journal_page_first     0
_journal_page_last     0
_journal_paper_category     HM
_journal_paper_doi     10.1107/S2414314624005558
_journal_coeditor_code     BX4025
_publ_contact_author_name     'Gloria E. Moreno Morales'
_publ_contact_author_address
;
Lab. S\'intesis de Complejos, Fac. Cs. Qu\'im.-BUAP, Ciudad Universitaria, PO
 Box 72592 Puebla, Mexico
;
_publ_contact_author_email     'gloria.moreno@correo.buap.mx'
_publ_contact_author_fax     ?
_publ_contact_author_phone     ?
_publ_section_title
;\
Bis{(<i>S</i>)-(-)-<i>N</i>-[(2-biphenyl)methylidene]-1-(4-methoxyphenyl)\
ethylamine-\k<i>N</i>}dichloridopalladium(II)
;
loop_
    _publ_author_name
    _publ_author_footnote
    _publ_author_address
    'Anzaldo, Bertin' .
;
Lab. S\'intesis de Complejos, Fac. Cs. Qu\'im.-BUAP, Ciudad Universitaria,
PO Box,
72592 Puebla,
Mexico
;
    'Guti\'errez P\'erez, Ren\'e' .
;
Lab. S\'intesis de Complejos, Fac. Cs. Qu\'im.-BUAP, Ciudad Universitaria,
PO Box,
72592 Puebla,
Mexico
;
    'Hern\'andez T\'ellez, Guadalupe' .
;
Lab. S\'intesis de Complejos, Fac. Cs. Qu\'im.-BUAP, Ciudad Universitaria,
PO Box,
72592 Puebla,
Mexico
;
    'Mendoza, Angel' .
;
Lab. S\'intesis de Complejos, Fac. Cs. Qu\'im.-BUAP, Ciudad Universitaria,
PO Box,
72592 Puebla,
Mexico
;
    'Moreno Morales, Gloria E.' .
;
Lab. S\'intesis de Complejos, Fac. Cs. Qu\'im.-BUAP, Ciudad Universitaria,
PO Box,
72592 Puebla,
Mexico
;
_publ_section_synopsis
;
The crystal structure and analysis of a Pd^II^ complex
[PdCl~2~(C~22~H~21~NO)~2~] are detailed. The complex crystallizes in the
monoclinic space group <i>P</i>2~1~, with the palladium center coordinated to
two nitrogen atoms from the imine ligands and two chlorine atoms. The Pd atom
is coordinated to two nitrogen atoms from two <i>trans</i>-aligned imine
ligands and two chlorine atoms in an essentially square planar environment.
The closest Pd...Pd distance is 10.634 \%A, indicating no significant
metal-metal interactions. The only notable intermolecular contacts within the
asymmetric unit are C---H...Cl hydrogen bonds.
;
_chemical_name_systematic     ?
_chemical_name_common     ?
_chemical_formula_moiety     'C44 H42 Cl2 N2 O2 Pd'
_chemical_formula_sum     'C44 H42 Cl2 N2 O2 Pd'
_chemical_formula_iupac     '[Pd Cl2 (C22 H21 N1 O1)2]'
_chemical_formula_weight     808.09
_chemical_melting_point     ?
_chemical_absolute_configuration     syn
_space_group_crystal_system     monoclinic
_space_group_name_H-M_alt     'P 1 21 1'
_space_group_name_Hall     'P 2yb'
loop_
    _space_group_symop_operation_xyz
    'x, y, z'
    '-x, y+1/2, -z'
_cell_length_a     10.2505(4)
_cell_length_b     18.6165(9)
_cell_length_c     10.6345(5)
_cell_angle_alpha     90
_cell_angle_beta     96.388(4)
_cell_angle_gamma     90
_cell_volume     2016.77(16)
_cell_formula_units_Z     2
_cell_measurement_reflns_used     5972
_cell_measurement_theta_min     3.3860
_cell_measurement_theta_max     25.6430
_cell_measurement_temperature     293(2)
_exptl_crystal_description     prism
_exptl_crystal_colour     'clear gold'
_exptl_crystal_size_max     0.2687
_exptl_crystal_size_mid     0.1447
_exptl_crystal_size_min     0.0883
_exptl_crystal_density_diffrn     1.331
_exptl_crystal_density_meas     ?
_exptl_crystal_density_method     ?
_exptl_crystal_F_000     832
_exptl_absorpt_coefficient_mu     0.630
_exptl_absorpt_correction_type     analytical
_exptl_absorpt_process_details
;
(CrysAlisPro; Agilent, 2013)
;
_exptl_absorpt_correction_T_min     0.938
_exptl_absorpt_correction_T_max     0.976
_diffrn_ambient_temperature     293(2)
_diffrn_source     ?
_diffrn_radiation_type     MoK\a
_diffrn_radiation_wavelength     0.71073
_diffrn_measurement_device_type     'Xcalibur, Atlas, Gemini'
_diffrn_measurement_method     '\w scans'
_diffrn_detector_area_resol_mean     10.5564
loop_
    _diffrn_refln_index_h
    _diffrn_refln_index_k
    _diffrn_refln_index_l
    0 -26 0
    0 -26 1
    0 -25 0
    0 -25 -1
    0 -25 1
    0 -25 -2
    0 -25 2
    0 -25 3
    0 -24 0
    0 -24 -1
    0 -24 1
    0 -24 -2
    0 -24 2
    0 -24 -3
    0 -24 -4
    0 -24 4
    0 -24 5
    0 -23 0
    0 -23 -1
    0 -23 1
    0 -23 -2
    0 -23 2
    0 -23 -3
    0 -23 3
    0 -23 4
    0 -23 -4
    0 -23 -5
    0 -23 5
    0 -23 6
    0 -22 0
    0 -22 0
    0 -22 1
    0 -22 1
    0 -22 -1
    0 -22 -2
    0 -22 2
    0 -22 3
    0 -22 -3
    0 -22 -4
    0 -22 4
    0 -22 5
    0 -22 -5
    0 -22 -6
    0 -22 6
    0 -22 7
    0 -21 0
    0 -21 0
    0 -21 -1
    0 -21 -1
    0 -21 1
    0 -21 1
    0 -21 -2
    0 -21 2
    0 -21 3
    0 -21 -3
    0 -21 -4
    0 -21 4
    0 -21 -5
    0 -21 5
    0 -21 -6
    0 -21 6
    0 -21 7
    0 -20 0
    0 -20 0
    0 -20 -1
    0 -20 -1
    0 -20 1
    0 -20 -2
    0 -20 2
    0 -20 -2
    0 -20 3
    0 -20 -3
    0 -20 -4
    0 -20 4
    0 -20 -5
    0 -20 5
    0 -20 -6
    0 -20 6
    0 -20 7
    0 -20 8
    0 -19 0
    0 -19 0
    0 -19 -1
    0 -19 1
    0 -19 -1
    0 -19 -2
    0 -19 -2
    0 -19 2
    0 -19 3
    0 -19 -3
    0 -19 -3
    0 -19 -4
    0 -19 4
    0 -19 -5
    0 -19 5
    0 -19 -6
    0 -19 6
    0 -19 7
    0 -19 8
    0 -18 0
    0 -18 0
    0 -18 -1
    0 -18 -1
    0 -18 1
    0 -18 2
    0 -18 -2
    0 -18 -2
    0 -18 3
    0 -18 -3
    0 -18 -3
    0 -18 -4
    0 -18 -4
    0 -18 4
    0 -18 5
    0 -18 -5
    0 -18 -6
    0 -18 6
    0 -18 7
    0 -18 8
    0 -18 9
    0 -17 0
    0 -17 -1
    0 -17 1
    0 -17 -1
    0 -17 1
    0 -17 2
    0 -17 -2
    0 -17 2
    0 -17 -2
    0 -17 3
    0 -17 3
    0 -17 -3
    0 -17 -3
    0 -17 -4
    0 -17 4
    0 -17 -4
    0 -17 4
    0 -17 5
    0 -17 -5
    0 -17 6
    0 -17 -6
    0 -17 7
    0 -17 8
    0 -17 9
    0 -16 0
    0 -16 0
    0 -16 1
    0 -16 -1
    0 -16 -1
    0 -16 1
    0 -16 2
    0 -16 -2
    0 -16 -2
    0 -16 2
    0 -16 3
    0 -16 3
    0 -16 -3
    0 -16 -3
    0 -16 4
    0 -16 -4
    0 -16 4
    0 -16 -4
    0 -16 5
    0 -16 5
    0 -16 -5
    0 -16 -6
    0 -16 6
    0 -16 7
    0 -16 8
    0 -16 9
    0 -16 -10
    0 -16 10
    0 -15 0
    0 -15 0
    0 -15 1
    0 -15 -1
    0 -15 -1
    0 -15 -1
    0 -15 1
    0 -15 2
    0 -15 -2
    0 -15 2
    0 -15 -2
    0 -15 3
    0 -15 -3
    0 -15 3
    0 -15 -3
    0 -15 -4
    0 -15 4
    0 -15 4
    0 -15 -4
    0 -15 5
    0 -15 -5
    0 -15 -5
    0 -15 5
    0 -15 6
    0 -15 6
    0 -15 -6
    0 -15 7
    0 -15 8
    0 -15 9
    0 -15 -10
    0 -15 10
    0 -15 -11
    0 -14 0
    0 -14 0
    0 -14 -1
    0 -14 -1
    0 -14 1
    0 -14 -1
    0 -14 1
    0 -14 -2
    0 -14 2
    0 -14 2
    0 -14 -2
    0 -14 -3
    0 -14 -3
    0 -14 3
    0 -14 3
    0 -14 -4
    0 -14 -4
    0 -14 4
    0 -14 -4
    0 -14 -4
    0 -14 4
    0 -14 -5
    0 -14 5
    0 -14 5
    0 -14 -5
    0 -14 6
    0 -14 6
    0 -14 -6
    0 -14 -6
    0 -14 7
    0 -14 8
    0 -14 9
    0 -14 -10
    0 -14 10
    0 -14 -11
    0 -14 11
    0 -14 -12
    0 -13 0
    0 -13 0
    0 -13 1
    0 -13 -1
    0 -13 1
    0 -13 -1
    0 -13 -1
    0 -13 -2
    0 -13 2
    0 -13 2
    0 -13 -2
    0 -13 -3
    0 -13 3
    0 -13 3
    0 -13 -3
    0 -13 -4
    0 -13 4
    0 -13 4
    0 -13 -4
    0 -13 -4
    0 -13 -5
    0 -13 5
    0 -13 -5
    0 -13 5
    0 -13 -6
    0 -13 6
    0 -13 6
    0 -13 -6
    0 -13 -7
    0 -13 7
    0 -13 7
    0 -13 8
    0 -13 9
    0 -13 10
    0 -13 -10
    0 -13 11
    0 -13 -11
    0 -13 -12
    0 -12 0
    0 -12 0
    0 -12 0
    0 -12 -1
    0 -12 1
    0 -12 1
    0 -12 -1
    0 -12 -1
    0 -12 1
    0 -12 -1
    0 -12 2
    0 -12 -2
    0 -12 2
    0 -12 -2
    0 -12 -2
    0 -12 2
    0 -12 -2
    0 -12 -3
    0 -12 3
    0 -12 -3
    0 -12 3
    0 -12 -3
    0 -12 -3
    0 -12 -3
    0 -12 -4
    0 -12 -4
    0 -12 -4
    0 -12 4
    0 -12 4
    0 -12 5
    0 -12 5
    0 -12 -5
    0 -12 -5
    0 -12 -6
    0 -12 6
    0 -12 6
    0 -12 -7
    0 -12 7
    0 -12 7
    0 -12 -8
    0 -12 -10
    0 -12 -11
    0 -12 11
    0 -12 -12
    0 -12 -13
    0 -11 0
    0 -11 0
    0 -11 0
    0 -11 1
    0 -11 1
    0 -11 -1
    0 -11 -1
    0 -11 -1
    0 -11 1
    0 -11 -1
    0 -11 -2
    0 -11 2
    0 -11 -2
    0 -11 2
    0 -11 -2
    0 -11 2
    0 -11 -2
    0 -11 3
    0 -11 3
    0 -11 -3
    0 -11 -3
    0 -11 3
    0 -11 -3
    0 -11 -3
    0 -11 4
    0 -11 -4
    0 -11 4
    0 -11 -4
    0 -11 -4
    0 -11 -5
    0 -11 5
    0 -11 -5
    0 -11 6
    0 -11 -6
    0 -11 7
    0 -11 -7
    0 -11 7
    0 -11 -8
    0 -11 8
    0 -11 -9
    0 -11 -10
    0 -11 -11
    0 -11 -12
    0 -11 -13
    0 -10 0
    0 -10 0
    0 -10 0
    0 -10 -1
    0 -10 -1
    0 -10 1
    0 -10 -1
    0 -10 1
    0 -10 1
    0 -10 -2
    0 -10 -2
    0 -10 2
    0 -10 -2
    0 -10 2
    0 -10 -2
    0 -10 2
    0 -10 3
    0 -10 -3
    0 -10 3
    0 -10 3
    0 -10 -3
    0 -10 -3
    0 -10 -4
    0 -10 4
    0 -10 4
    0 -10 -4
    0 -10 -4
    0 -10 -5
    0 -10 5
    0 -10 -5
    0 -10 -5
    0 -10 6
    0 -10 -6
    0 -10 6
    0 -10 7
    0 -10 7
    0 -10 -7
    0 -10 -8
    0 -10 8
    0 -10 -9
    0 -10 -10
    0 -10 -11
    0 -10 -12
    0 -10 -13
    0 -9 0
    0 -9 0
    0 -9 0
    0 -9 1
    0 -9 1
    0 -9 -1
    0 -9 -1
    0 -9 -1
    0 -9 1
    0 -9 -2
    0 -9 -2
    0 -9 -2
    0 -9 2
    0 -9 2
    0 -9 -2
    0 -9 2
    0 -9 3
    0 -9 -3
    0 -9 -3
    0 -9 3
    0 -9 -4
    0 -9 -4
    0 -9 4
    0 -9 4
    0 -9 -5
    0 -9 -5
    0 -9 -5
    0 -9 5
    0 -9 6
    0 -9 -6
    0 -9 6
    0 -9 -7
    0 -9 7
    0 -9 7
    0 -9 -8
    0 -9 8
    0 -9 -9
    0 -9 9
    0 -9 -10
    0 -9 -11
    0 -9 -12
    0 -9 -13
    0 -8 0
    0 -8 0
    0 -8 0
    0 -8 -1
    0 -8 -1
    0 -8 1
    0 -8 1
    0 -8 1
    0 -8 -1
    0 -8 -2
    0 -8 2
    0 -8 -2
    0 -8 2
    0 -8 2
    0 -8 3
    0 -8 3
    0 -8 -3
    0 -8 -3
    0 -8 4
    0 -8 -4
    0 -8 -4
    0 -8 4
    0 -8 -5
    0 -8 -5
    0 -8 5
    0 -8 5
    0 -8 -6
    0 -8 -6
    0 -8 6
    0 -8 6
    0 -8 -6
    0 -8 7
    0 -8 -7
    0 -8 7
    0 -8 -8
    0 -8 8
    0 -8 -8
    0 -8 -9
    0 -8 9
    0 -8 -10
    0 -8 -11
    0 -8 -12
    0 -8 -13
    0 -7 0
    0 -7 0
    0 -7 0
    0 -7 -1
    0 -7 -1
    0 -7 1
    0 -7 1
    0 -7 -1
    0 -7 1
    0 -7 -2
    0 -7 2
    0 -7 2
    0 -7 -2
    0 -7 -3
    0 -7 3
    0 -7 -3
    0 -7 3
    0 -7 -3
    0 -7 4
    0 -7 4
    0 -7 -4
    0 -7 -4
    0 -7 -5
    0 -7 5
    0 -7 5
    0 -7 -5
    0 -7 5
    0 -7 6
    0 -7 6
    0 -7 -6
    0 -7 -6
    0 -7 7
    0 -7 -7
    0 -7 7
    0 -7 -8
    0 -7 8
    0 -7 -8
    0 -7 -9
    0 -7 9
    0 -7 -10
    0 -7 -11
    0 -7 -12
    0 -7 -13
    0 -6 0
    0 -6 0
    0 -6 0
    0 -6 -1
    0 -6 1
    0 -6 -1
    0 -6 -1
    0 -6 1
    0 -6 1
    0 -6 -2
    0 -6 2
    0 -6 2
    0 -6 -2
    0 -6 3
    0 -6 3
    0 -6 -3
    0 -6 -3
    0 -6 4
    0 -6 -4
    0 -6 -4
    0 -6 4
    0 -6 5
    0 -6 5
    0 -6 -5
    0 -6 -5
    0 -6 -6
    0 -6 -6
    0 -6 6
    0 -6 6
    0 -6 -7
    0 -6 7
    0 -6 -7
    0 -6 -7
    0 -6 7
    0 -6 7
    0 -6 -8
    0 -6 -8
    0 -6 8
    0 -6 8
    0 -6 -9
    0 -6 9
    0 -6 9
    0 -6 -10
    0 -6 10
    0 -6 -11
    0 -6 -12
    0 -6 -13
    0 -5 0
    0 -5 0
    0 -5 0
    0 -5 -1
    0 -5 1
    0 -5 1
    0 -5 -1
    0 -5 2
    0 -5 -2
    0 -5 -2
    0 -5 2
    0 -5 3
    0 -5 3
    0 -5 -3
    0 -5 -3
    0 -5 -3
    0 -5 4
    0 -5 -4
    0 -5 -4
    0 -5 4
    0 -5 5
    0 -5 -5
    0 -5 -5
    0 -5 -6
    0 -5 6
    0 -5 -6
    0 -5 -6
    0 -5 -7
    0 -5 -7
    0 -5 7
    0 -5 7
    0 -5 -7
    0 -5 7
    0 -5 8
    0 -5 8
    0 -5 -8
    0 -5 9
    0 -5 9
    0 -5 -9
    0 -5 10
    0 -5 10
    0 -5 -10
    0 -5 -11
    0 -5 11
    0 -5 -12
    0 -5 -13
    0 -4 0
    0 -4 0
    0 -4 0
    0 -4 1
    0 -4 -1
    0 -4 1
    0 -4 -1
    0 -4 -2
    0 -4 2
    0 -4 -2
    0 -4 -3
    0 -4 3
    0 -4 -3
    0 -4 4
    0 -4 -4
    0 -4 -4
    0 -4 -5
    0 -4 5
    0 -4 -5
    0 -4 -6
    0 -4 6
    0 -4 -6
    0 -4 -6
    0 -4 -7
    0 -4 7
    0 -4 7
    0 -4 -7
    0 -4 -7
    0 -4 7
    0 -4 8
    0 -4 8
    0 -4 -8
    0 -4 9
    0 -4 -9
    0 -4 9
    0 -4 10
    0 -4 -10
    0 -4 11
    0 -4 -11
    0 -4 12
    0 -4 -12
    0 -4 -13
    0 -4 13
    0 -3 0
    0 -3 -1
    0 -3 1
    0 -3 -1
    0 -3 2
    0 -3 -2
    0 -3 -3
    0 -3 -3
    0 -3 3
    0 -3 -4
    0 -3 -4
    0 -3 4
    0 -3 -5
    0 -3 5
    0 -3 -5
    0 -3 -5
    0 -3 6
    0 -3 -6
    0 -3 -6
    0 -3 -6
    0 -3 -7
    0 -3 7
    0 -3 -7
    0 -3 7
    0 -3 -7
    0 -3 -8
    0 -3 8
    0 -3 8
    0 -3 -9
    0 -3 9
    0 -3 10
    0 -3 -10
    0 -3 11
    0 -3 -11
    0 -3 12
    0 -3 -12
    0 -3 -13
    0 -3 13
    0 -3 -14
    0 -2 2
    0 -2 2
    0 -2 -2
    0 -2 -2
    0 -2 -3
    0 -2 -3
    0 -2 3
    0 -2 -4
    0 -2 -4
    0 -2 4
    0 -2 -4
    0 -2 -5
    0 -2 -5
    0 -2 5
    0 -2 -5
    0 -2 6
    0 -2 -6
    0 -2 -6
    0 -2 -6
    0 -2 -7
    0 -2 7
    0 -2 -7
    0 -2 -7
    0 -2 7
    0 -2 -8
    0 -2 8
    0 -2 -9
    0 -2 9
    0 -2 10
    0 -2 -10
    0 -2 -11
    0 -2 11
    0 -2 12
    0 -2 -12
    0 -2 13
    0 -2 -13
    0 -2 -13
    0 -2 -14
    0 -1 2
    0 -1 -2
    0 -1 -2
    0 -1 -3
    0 -1 -3
    0 -1 -3
    0 -1 3
    0 -1 -4
    0 -1 4
    0 -1 -4
    0 -1 -4
    0 -1 -5
    0 -1 5
    0 -1 -5
    0 -1 -5
    0 -1 6
    0 -1 -6
    0 -1 -6
    0 -1 -6
    0 -1 -7
    0 -1 7
    0 -1 -7
    0 -1 -7
    0 -1 8
    0 -1 -8
    0 -1 9
    0 -1 -9
    0 -1 -10
    0 -1 10
    0 -1 11
    0 -1 -11
    0 -1 12
    0 -1 -12
    0 -1 -12
    0 -1 -13
    0 -1 13
    0 -1 -14
    0 0 -2
    0 0 -2
    0 0 2
    0 0 3
    0 0 -3
    0 0 -3
    0 0 -3
    0 0 4
    0 0 -4
    0 0 -4
    0 0 -4
    0 0 -5
    0 0 -5
    0 0 -5
    0 0 -6
    0 0 -6
    0 0 -6
    0 0 -7
    0 0 -7
    0 0 7
    0 0 -7
    0 0 8
    0 0 -8
    0 0 9
    0 0 -9
    0 0 10
    0 0 -10
    0 0 -11
    0 0 11
    0 0 -11
    0 0 -12
    0 0 12
    0 0 -12
    0 0 -13
    0 0 13
    0 0 -14
    0 1 -2
    0 1 -2
    0 1 -3
    0 1 -3
    0 1 -3
    0 1 -4
    0 1 -4
    0 1 -4
    0 1 -5
    0 1 -5
    0 1 -5
    0 1 -6
    0 1 -6
    0 1 -6
    0 1 -7
    0 1 7
    0 1 -7
    0 1 -7
    0 1 -8
    0 1 8
    0 1 -9
    0 1 9
    0 1 -9
    0 1 10
    0 1 -10
    0 1 -10
    0 1 11
    0 1 -11
    0 1 -11
    0 1 12
    0 1 -12
    0 1 -12
    0 1 13
    0 1 -13
    0 1 -14
    0 2 -1
    0 2 -1
    0 2 2
    0 2 -2
    0 2 -2
    0 2 3
    0 2 -3
    0 2 -3
    0 2 -3
    0 2 -4
    0 2 -4
    0 2 -4
    0 2 -5
    0 2 -5
    0 2 -5
    0 2 -5
    0 2 6
    0 2 -6
    0 2 -6
    0 2 -6
    0 2 -6
    0 2 7
    0 2 -7
    0 2 -7
    0 2 -7
    0 2 -7
    0 2 7
    0 2 -8
    0 2 8
    0 2 -8
    0 2 -9
    0 2 -9
    0 2 9
    0 2 10
    0 2 -10
    0 2 -10
    0 2 11
    0 2 -11
    0 2 -12
    0 2 12
    0 2 -13
    0 2 13
    0 2 -14
    0 3 0
    0 3 1
    0 3 1
    0 3 -1
    0 3 2
    0 3 2
    0 3 -2
    0 3 -2
    0 3 3
    0 3 -3
    0 3 3
    0 3 -3
    0 3 -4
    0 3 4
    0 3 4
    0 3 -4
    0 3 -5
    0 3 5
    0 3 -5
    0 3 5
    0 3 -6
    0 3 -6
    0 3 6
    0 3 -6
    0 3 6
    0 3 -7
    0 3 7
    0 3 7
    0 3 -8
    0 3 8
    0 3 -9
    0 3 9
    0 3 -10
    0 3 10
    0 3 11
    0 3 -11
    0 3 12
    0 3 -12
    0 3 -13
    0 3 13
    0 3 -14
    0 4 0
    0 4 0
    0 4 1
    0 4 -1
    0 4 2
    0 4 -2
    0 4 2
    0 4 2
    0 4 -2
    0 4 -3
    0 4 -3
    0 4 3
    0 4 3
    0 4 3
    0 4 4
    0 4 -4
    0 4 -4
    0 4 4
    0 4 -5
    0 4 5
    0 4 -5
    0 4 5
    0 4 6
    0 4 -6
    0 4 6
    0 4 -6
    0 4 -6
    0 4 -7
    0 4 7
    0 4 -8
    0 4 8
    0 4 9
    0 4 -9
    0 4 -10
    0 4 10
    0 4 -11
    0 4 11
    0 4 12
    0 4 -12
    0 4 -13
    0 4 13
    0 5 0
    0 5 -1
    0 5 1
    0 5 2
    0 5 -2
    0 5 2
    0 5 2
    0 5 -2
    0 5 -3
    0 5 -3
    0 5 3
    0 5 3
    0 5 3
    0 5 4
    0 5 4
    0 5 4
    0 5 -4
    0 5 -4
    0 5 5
    0 5 -5
    0 5 5
    0 5 5
    0 5 -5
    0 5 -6
    0 5 6
    0 5 -6
    0 5 -6
    0 5 6
    0 5 7
    0 5 -7
    0 5 -8
    0 5 8
    0 5 9
    0 5 -9
    0 5 10
    0 5 -10
    0 5 -11
    0 5 11
    0 5 -12
    0 5 12
    0 5 13
    0 5 -13
    0 6 0
    0 6 -1
    0 6 1
    0 6 -2
    0 6 2
    0 6 2
    0 6 3
    0 6 3
    0 6 3
    0 6 -3
    0 6 -3
    0 6 4
    0 6 -4
    0 6 4
    0 6 4
    0 6 -4
    0 6 5
    0 6 -5
    0 6 5
    0 6 5
    0 6 -5
    0 6 6
    0 6 -6
    0 6 -6
    0 6 -6
    0 6 6
    0 6 6
    0 6 7
    0 6 7
    0 6 -7
    0 6 8
    0 6 8
    0 6 -8
    0 6 -9
    0 6 9
    0 6 9
    0 6 10
    0 6 -10
    0 6 11
    0 6 -11
    0 6 -12
    0 6 12
    0 6 -13
    0 6 13
    0 7 0
    0 7 1
    0 7 -1
    0 7 2
    0 7 -2
    0 7 2
    0 7 2
    0 7 3
    0 7 3
    0 7 -3
    0 7 3
    0 7 -3
    0 7 -4
    0 7 4
    0 7 4
    0 7 4
    0 7 -4
    0 7 -5
    0 7 5
    0 7 5
    0 7 5
    0 7 -5
    0 7 6
    0 7 6
    0 7 -6
    0 7 -6
    0 7 -6
    0 7 -7
    0 7 7
    0 7 7
    0 7 8
    0 7 8
    0 7 -8
    0 7 -9
    0 7 9
    0 7 9
    0 7 10
    0 7 -10
    0 7 11
    0 7 -11
    0 7 12
    0 7 -12
    0 7 -13
    0 7 13
    0 8 0
    0 8 -1
    0 8 1
    0 8 -2
    0 8 2
    0 8 2
    0 8 3
    0 8 -3
    0 8 3
    0 8 -3
    0 8 4
    0 8 -4
    0 8 4
    0 8 -4
    0 8 4
    0 8 -5
    0 8 5
    0 8 -5
    0 8 5
    0 8 5
    0 8 6
    0 8 6
    0 8 -6
    0 8 -6
    0 8 7
    0 8 -7
    0 8 7
    0 8 8
    0 8 8
    0 8 -8
    0 8 -9
    0 8 9
    0 8 9
    0 8 -10
    0 8 10
    0 8 -11
    0 8 11
    0 8 12
    0 8 -12
    0 8 -13
    0 8 13
    0 9 -1
    0 9 1
    0 9 2
    0 9 -2
    0 9 2
    0 9 -3
    0 9 -3
    0 9 3
    0 9 3
    0 9 -4
    0 9 4
    0 9 4
    0 9 -4
    0 9 5
    0 9 5
    0 9 -5
    0 9 -5
    0 9 -5
    0 9 6
    0 9 -6
    0 9 6
    0 9 7
    0 9 7
    0 9 -7
    0 9 8
    0 9 8
    0 9 -8
    0 9 9
    0 9 9
    0 9 -9
    0 9 -10
    0 9 10
    0 9 11
    0 9 -11
    0 9 12
    0 9 -12
    0 9 13
    0 10 1
    0 10 -1
    0 10 2
    0 10 2
    0 10 -2
    0 10 3
    0 10 -3
    0 10 3
    0 10 -3
    0 10 -4
    0 10 4
    0 10 -4
    0 10 4
    0 10 -5
    0 10 5
    0 10 5
    0 10 -5
    0 10 -5
    0 10 6
    0 10 -6
    0 10 6
    0 10 7
    0 10 7
    0 10 -7
    0 10 -8
    0 10 8
    0 10 8
    0 10 9
    0 10 -9
    0 10 10
    0 10 -10
    0 10 11
    0 10 -11
    0 10 12
    0 10 -12
    0 10 13
    0 11 0
    0 11 1
    0 11 -1
    0 11 2
    0 11 -2
    0 11 2
    0 11 3
    0 11 -3
    0 11 -3
    0 11 3
    0 11 4
    0 11 4
    0 11 -4
    0 11 -4
    0 11 -4
    0 11 5
    0 11 5
    0 11 -5
    0 11 -5
    0 11 6
    0 11 6
    0 11 -6
    0 11 -7
    0 11 7
    0 11 7
    0 11 -8
    0 11 8
    0 11 9
    0 11 -9
    0 11 10
    0 11 -10
    0 11 11
    0 11 -11
    0 11 12
    0 11 -12
    0 11 13
    0 12 0
    0 12 1
    0 12 -1
    0 12 -1
    0 12 2
    0 12 -2
    0 12 2
    0 12 -2
    0 12 -3
    0 12 -3
    0 12 3
    0 12 3
    0 12 3
    0 12 4
    0 12 -4
    0 12 -4
    0 12 4
    0 12 -4
    0 12 5
    0 12 -5
    0 12 -5
    0 12 5
    0 12 -6
    0 12 6
    0 12 6
    0 12 7
    0 12 7
    0 12 -7
    0 12 8
    0 12 -8
    0 12 9
    0 12 -9
    0 12 -10
    0 12 10
    0 12 -11
    0 12 11
    0 12 12
    0 12 -12
    0 13 0
    0 13 -1
    0 13 1
    0 13 -1
    0 13 2
    0 13 -2
    0 13 -2
    0 13 3
    0 13 -3
    0 13 -3
    0 13 3
    0 13 3
    0 13 4
    0 13 -4
    0 13 -4
    0 13 4
    0 13 -4
    0 13 -5
    0 13 5
    0 13 5
    0 13 -6
    0 13 6
    0 13 6
    0 13 7
    0 13 -7
    0 13 8
    0 13 -8
    0 13 -9
    0 13 9
    0 13 10
    0 13 -10
    0 13 -11
    0 13 11
    0 13 12
    0 14 0
    0 14 -1
    0 14 -1
    0 14 1
    0 14 -2
    0 14 2
    0 14 -2
    0 14 -3
    0 14 -3
    0 14 3
    0 14 3
    0 14 -4
    0 14 4
    0 14 -4
    0 14 4
    0 14 -5
    0 14 5
    0 14 5
    0 14 6
    0 14 -6
    0 14 6
    0 14 7
    0 14 -7
    0 14 -8
    0 14 8
    0 14 9
    0 14 -9
    0 14 10
    0 14 -10
    0 14 11
    0 14 -11
    0 14 12
    0 15 0
    0 15 -1
    0 15 1
    0 15 -2
    0 15 2
    0 15 -2
    0 15 3
    0 15 -3
    0 15 -3
    0 15 3
    0 15 4
    0 15 -4
    0 15 -4
    0 15 5
    0 15 -5
    0 15 5
    0 15 6
    0 15 -6
    0 15 7
    0 15 -7
    0 15 8
    0 15 -8
    0 15 -9
    0 15 9
    0 15 10
    0 15 -10
    0 15 11
    0 15 12
    0 16 0
    0 16 -1
    0 16 1
    0 16 2
    0 16 -2
    0 16 -2
    0 16 -3
    0 16 -3
    0 16 3
    0 16 3
    0 16 4
    0 16 -4
    0 16 -4
    0 16 5
    0 16 -5
    0 16 6
    0 16 -6
    0 16 -7
    0 16 7
    0 16 8
    0 16 -8
    0 16 -9
    0 16 9
    0 16 -10
    0 16 10
    0 16 11
    0 17 0
    0 17 -1
    0 17 1
    0 17 -2
    0 17 -2
    0 17 2
    0 17 -3
    0 17 3
    0 17 -3
    0 17 3
    0 17 -4
    0 17 4
    0 17 5
    0 17 -5
    0 17 -6
    0 17 6
    0 17 7
    0 17 -7
    0 17 8
    0 17 -8
    0 17 -9
    0 17 9
    0 17 10
    0 18 0
    0 18 1
    0 18 -1
    0 18 -2
    0 18 2
    0 18 3
    0 18 3
    0 18 4
    0 18 -4
    0 18 5
    0 18 -5
    0 18 6
    0 18 -6
    0 18 7
    0 18 -7
    0 18 8
    0 18 -8
    0 18 9
    0 18 -9
    0 19 0
    0 19 -1
    0 19 1
    0 19 2
    0 19 -2
    0 19 3
    0 19 -3
    0 19 3
    0 19 -4
    0 19 4
    0 19 -5
    0 19 5
    0 19 6
    0 19 -6
    0 19 7
    0 19 -7
    0 19 -8
    0 20 0
    0 20 1
    0 20 -1
    0 20 2
    0 20 -2
    0 20 3
    0 20 3
    0 20 -3
    0 20 -4
    0 20 4
    0 20 5
    0 20 -5
    0 20 -6
    0 20 6
    0 20 -7
    0 21 0
    0 21 -1
    0 21 1
    0 21 2
    0 21 -2
    0 21 3
    0 21 -3
    0 21 -4
    0 21 4
    0 21 -5
    0 21 -6
    0 22 0
    0 22 1
    0 22 -1
    0 22 -2
    0 22 2
    0 22 -3
    0 22 -4
    0 22 -5
    0 23 0
    0 23 1
    0 23 -1
    0 23 -2
    0 23 2
    0 23 -3
    0 24 0
    0 24 -1
    0 24 1
    0 24 2
    -1 -26 0
    -1 -26 -1
    -1 -25 4
    -1 -25 1
    1 -25 -1
    1 -25 0
    -1 -25 0
    1 -25 1
    -1 -25 -1
    -1 -25 -2
    1 -25 2
    -1 -25 -3
    -1 -24 5
    -1 -24 4
    -1 -24 3
    -1 -24 3
    1 -24 -2
    -1 -24 2
    1 -24 -1
    -1 -24 1
    1 -24 0
    -1 -24 0
    -1 -24 -1
    1 -24 1
    -1 -24 -2
    -1 -24 -3
    -1 -24 -4
    1 -24 5
    -1 -23 6
    -1 -23 5
    -1 -23 4
    1 -23 -4
    1 -23 -3
    -1 -23 3
    -1 -23 3
    1 -23 -2
    -1 -23 2
    -1 -23 2
    1 -23 -1
    -1 -23 1
    -1 -23 1
    -1 -23 0
    1 -23 0
    1 -23 1
    -1 -23 -1
    -1 -23 -2
    -1 -23 -3
    1 -23 3
    -1 -23 -4
    1 -23 4
    -1 -23 -5
    1 -23 5
    1 -23 6
    -1 -22 6
    -1 -22 5
    1 -22 -5
    -1 -22 4
    1 -22 -4
    1 -22 -3
    -1 -22 3
    -1 -22 2
    -1 -22 2
    1 -22 -2
    -1 -22 1
    1 -22 -1
    -1 -22 1
    -1 -22 0
    1 -22 0
    -1 -22 0
    -1 -22 -1
    1 -22 1
    -1 -22 -2
    1 -22 2
    -1 -22 -3
    1 -22 3
    1 -22 4
    -1 -22 -4
    1 -22 5
    -1 -22 -5
    1 -22 6
    1 -22 7
    -1 -21 7
    -1 -21 6
    1 -21 -6
    -1 -21 5
    1 -21 -5
    1 -21 -4
    -1 -21 4
    -1 -21 3
    1 -21 -3
    1 -21 -2
    -1 -21 2
    -1 -21 2
    -1 -21 1
    1 -21 -1
    -1 -21 1
    -1 -21 0
    1 -21 0
    -1 -21 0
    1 -21 0
    -1 -21 -1
    1 -21 1
    -1 -21 -1
    1 -21 2
    -1 -21 -2
    1 -21 3
    -1 -21 -3
    1 -21 4
    -1 -21 -4
    1 -21 5
    -1 -21 -5
    1 -21 6
    1 -21 7
    -1 -20 8
    -1 -20 7
    1 -20 -7
    1 -20 -6
    -1 -20 6
    1 -20 -5
    -1 -20 5
    -1 -20 4
    1 -20 -4
    -1 -20 3
    1 -20 -3
    1 -20 -2
    -1 -20 2
    1 -20 -1
    -1 -20 1
    -1 -20 1
    1 -20 -1
    1 -20 0
    -1 -20 0
    -1 -20 0
    -1 -20 -1
    -1 -20 -1
    1 -20 1
    -1 -20 -2
    1 -20 2
    1 -20 2
    -1 -20 -2
    1 -20 3
    1 -20 3
    -1 -20 -3
    1 -20 4
    1 -20 4
    -1 -20 -4
    1 -20 5
    1 -20 5
    -1 -20 -5
    1 -20 6
    1 -20 7
    1 -20 8
    -1 -19 8
    1 -19 -7
    -1 -19 7
    1 -19 -6
    -1 -19 6
    1 -19 -5
    -1 -19 5
    -1 -19 4
    1 -19 -4
    1 -19 -3
    -1 -19 3
    1 -19 -2
    1 -19 -2
    -1 -19 2
    -1 -19 1
    -1 -19 1
    1 -19 -1
    1 -19 -1
    -1 -19 0
    1 -19 0
    -1 -19 0
    1 -19 0
    -1 -19 -1
    1 -19 1
    1 -19 1
    -1 -19 -1
    1 -19 2
    -1 -19 -2
    -1 -19 -2
    1 -19 2
    -1 -19 -3
    1 -19 3
    1 -19 3
    -1 -19 -3
    1 -19 4
    -1 -19 -4
    1 -19 4
    -1 -19 -5
    1 -19 5
    1 -19 5
    1 -19 6
    1 -19 6
    1 -19 7
    1 -19 8
    -1 -18 9
    -1 -18 8
    1 -18 -7
    -1 -18 7
    1 -18 -6
    -1 -18 6
    -1 -18 5
    1 -18 -5
    1 -18 -4
    -1 -18 4
    1 -18 -3
    1 -18 -3
    -1 -18 3
    1 -18 -2
    -1 -18 2
    1 -18 -2
    1 -18 -2
    -1 -18 1
    -1 -18 1
    1 -18 -1
    1 -18 -1
    1 -18 -1
    1 -18 0
    -1 -18 0
    1 -18 0
    -1 -18 0
    -1 -18 -1
    1 -18 1
    1 -18 1
    -1 -18 -1
    -1 -18 -2
    1 -18 2
    1 -18 2
    -1 -18 -2
    1 -18 3
    1 -18 3
    -1 -18 -3
    -1 -18 -3
    -1 -18 -4
    -1 -18 -4
    1 -18 4
    1 -18 4
    -1 -18 -5
    1 -18 5
    1 -18 5
    1 -18 6
    1 -18 6
    1 -18 7
    1 -18 7
    1 -18 8
    1 -18 9
    1 -17 -10
    -1 -17 9
    -1 -17 8
    1 -17 -7
    -1 -17 7
    -1 -17 6
    1 -17 -6
    1 -17 -5
    -1 -17 5
    1 -17 -4
    -1 -17 4
    1 -17 -3
    -1 -17 3
    1 -17 -3
    1 -17 -3
    1 -17 -2
    1 -17 -2
    -1 -17 2
    1 -17 -2
    1 -17 -1
    -1 -17 1
    1 -17 -1
    1 -17 -1
    1 -17 0
    -1 -17 0
    -1 -17 0
    1 -17 0
    1 -17 1
    -1 -17 -1
    1 -17 1
    -1 -17 -1
    -1 -17 -2
    1 -17 2
    -1 -17 -2
    1 -17 2
    -1 -17 -3
    1 -17 3
    -1 -17 -3
    1 -17 3
    -1 -17 -4
    1 -17 4
    1 -17 4
    -1 -17 -4
    -1 -17 -5
    1 -17 5
    1 -17 5
    1 -17 6
    1 -17 6
    1 -17 7
    1 -17 7
    1 -17 8
    1 -17 8
    1 -17 9
    -1 -16 10
    1 -16 -10
    -1 -16 9
    -1 -16 8
    -1 -16 7
    1 -16 -7
    1 -16 -6
    -1 -16 6
    1 -16 -5
    1 -16 -5
    -1 -16 5
    1 -16 -4
    1 -16 -4
    -1 -16 4
    -1 -16 3
    1 -16 -3
    1 -16 -3
    1 -16 -3
    1 -16 -2
    1 -16 -2
    1 -16 -2
    -1 -16 2
    1 -16 -1
    1 -16 -1
    -1 -16 1
    -1 -16 0
    1 -16 0
    1 -16 0
    -1 -16 0
    -1 -16 -1
    -1 -16 -1
    1 -16 1
    1 -16 1
    1 -16 2
    -1 -16 -2
    1 -16 2
    -1 -16 -2
    1 -16 3
    1 -16 3
    -1 -16 -3
    -1 -16 -3
    1 -16 4
    1 -16 4
    -1 -16 -4
    -1 -16 -4
    -1 -16 -5
    1 -16 5
    1 -16 5
    1 -16 6
    1 -16 6
    1 -16 7
    1 -16 7
    1 -16 8
    1 -16 8
    1 -16 9
    1 -16 10
    1 -15 -11
    1 -15 -10
    -1 -15 10
    -1 -15 9
    -1 -15 8
    -1 -15 7
    1 -15 -7
    -1 -15 6
    1 -15 -6
    1 -15 -5
    1 -15 -5
    -1 -15 5
    1 -15 -4
    1 -15 -4
    -1 -15 4
    1 -15 -3
    -1 -15 3
    1 -15 -3
    1 -15 -3
    -1 -15 2
    1 -15 -2
    1 -15 -2
    1 -15 -2
    1 -15 -1
    -1 -15 1
    1 -15 -1
    -1 -15 0
    1 -15 0
    -1 -15 0
    1 -15 0
    -1 -15 -1
    1 -15 1
    -1 -15 -1
    1 -15 1
    1 -15 2
    -1 -15 -2
    1 -15 2
    -1 -15 -2
    1 -15 3
    1 -15 3
    -1 -15 -3
    -1 -15 -3
    1 -15 4
    -1 -15 -4
    1 -15 4
    -1 -15 -4
    -1 -15 -5
    1 -15 5
    1 -15 5
    1 -15 6
    1 -15 6
    1 -15 7
    1 -15 7
    1 -15 8
    1 -15 8
    1 -15 9
    1 -15 10
    -1 -15 -11
    1 -14 -11
    -1 -14 11
    1 -14 -10
    -1 -14 10
    -1 -14 9
    1 -14 -9
    -1 -14 8
    1 -14 -7
    -1 -14 7
    1 -14 -6
    -1 -14 6
    1 -14 -6
    1 -14 -5
    -1 -14 5
    1 -14 -5
    -1 -14 4
    1 -14 -4
    1 -14 -4
    1 -14 -3
    -1 -14 3
    1 -14 -3
    1 -14 -3
    1 -14 -2
    1 -14 -2
    -1 -14 2
    1 -14 -2
    1 -14 -1
    1 -14 -1
    -1 -14 1
    1 -14 0
    -1 -14 0
    -1 -14 0
    1 -14 0
    -1 -14 -1
    -1 -14 -1
    1 -14 1
    1 -14 1
    -1 -14 -2
    1 -14 2
    1 -14 2
    -1 -14 -2
    -1 -14 -3
    -1 -14 -3
    1 -14 3
    1 -14 3
    -1 -14 -4
    -1 -14 -4
    1 -14 4
    1 -14 4
    1 -14 5
    -1 -14 -5
    1 -14 5
    -1 -14 -6
    1 -14 6
    1 -14 7
    1 -14 8
    1 -14 9
    -1 -14 -11
    -1 -14 -12
    1 -13 -12
    -1 -13 11
    1 -13 -11
    1 -13 -10
    -1 -13 10
    1 -13 -9
    -1 -13 9
    -1 -13 8
    -1 -13 7
    1 -13 -7
    1 -13 -7
    1 -13 -6
    1 -13 -6
    -1 -13 6
    1 -13 -5
    1 -13 -5
    -1 -13 5
    1 -13 -4
    -1 -13 4
    1 -13 -3
    1 -13 -3
    1 -13 -3
    -1 -13 3
    1 -13 -2
    -1 -13 2
    1 -13 -2
    1 -13 -2
    1 -13 -2
    1 -13 -1
    1 -13 -1
    -1 -13 1
    1 -13 -1
    1 -13 0
    1 -13 0
    -1 -13 0
    -1 -13 0
    1 -13 0
    -1 -13 -1
    1 -13 1
    1 -13 1
    -1 -13 -1
    -1 -13 -2
    1 -13 2
    -1 -13 -2
    1 -13 2
    1 -13 3
    -1 -13 -3
    -1 -13 -3
    1 -13 3
    1 -13 4
    -1 -13 -4
    -1 -13 -4
    -1 -13 -5
    1 -13 5
    -1 -13 -5
    -1 -13 -6
    1 -13 6
    1 -13 7
    1 -13 7
    -1 -13 -7
    1 -13 8
    1 -13 9
    -1 -13 -10
    -1 -13 -11
    -1 -13 -12
    1 -12 -12
    -1 -12 11
    1 -12 -11
    -1 -12 10
    1 -12 -10
    1 -12 -9
    -1 -12 9
    -1 -12 8
    1 -12 -8
    1 -12 -7
    -1 -12 7
    -1 -12 6
    1 -12 -6
    1 -12 -6
    -1 -12 5
    1 -12 -5
    -1 -12 4
    1 -12 -4
    1 -12 -3
    1 -12 -3
    1 -12 -3
    1 -12 -3
    -1 -12 3
    1 -12 -2
    1 -12 -2
    1 -12 -2
    1 -12 -2
    -1 -12 2
    -1 -12 1
    -1 -12 1
    1 -12 -1
    1 -12 -1
    1 -12 -1
    -1 -12 0
    1 -12 0
    1 -12 0
    1 -12 0
    -1 -12 0
    -1 -12 -1
    -1 -12 -1
    -1 -12 -1
    1 -12 1
    1 -12 1
    1 -12 1
    -1 -12 -2
    -1 -12 -2
    1 -12 2
    -1 -12 -2
    1 -12 2
    1 -12 2
    1 -12 3
    -1 -12 -3
    -1 -12 -3
    -1 -12 -4
    1 -12 4
    -1 -12 -4
    -1 -12 -4
    -1 -12 -5
    1 -12 5
    -1 -12 -6
    1 -12 6
    -1 -12 -7
    1 -12 7
    1 -12 7
    1 -12 8
    -1 -12 -8
    1 -12 8
    1 -12 9
    -1 -12 -10
    -1 -12 -11
    -1 -12 -12
    -1 -12 -13
    1 -11 -13
    -1 -11 12
    1 -11 -12
    1 -11 -11
    -1 -11 11
    -1 -11 10
    1 -11 -10
    1 -11 -9
    -1 -11 9
    1 -11 -8
    -1 -11 8
    -1 -11 7
    1 -11 -7
    -1 -11 6
    1 -11 -6
    1 -11 -6
    1 -11 -5
    1 -11 -5
    -1 -11 5
    -1 -11 4
    1 -11 -4
    1 -11 -4
    -1 -11 3
    1 -11 -3
    1 -11 -3
    -1 -11 3
    1 -11 -3
    1 -11 -2
    1 -11 -2
    1 -11 -2
    -1 -11 2
    -1 -11 2
    1 -11 -2
    -1 -11 1
    1 -11 -1
    1 -11 -1
    1 -11 -1
    -1 -11 1
    -1 -11 0
    1 -11 0
    -1 -11 0
    1 -11 0
    1 -11 0
    1 -11 1
    1 -11 1
    1 -11 1
    -1 -11 -1
    -1 -11 -1
    -1 -11 -1
    -1 -11 -2
    -1 -11 -2
    1 -11 2
    -1 -11 -2
    1 -11 2
    1 -11 2
    1 -11 3
    1 -11 3
    -1 -11 -3
    -1 -11 -3
    -1 -11 -3
    -1 -11 -4
    -1 -11 -4
    -1 -11 -4
    1 -11 4
    -1 -11 -5
    1 -11 5
    1 -11 6
    -1 -11 -6
    1 -11 7
    1 -11 7
    -1 -11 -7
    1 -11 8
    -1 -11 -8
    1 -11 8
    1 -11 9
    -1 -11 -10
    -1 -11 -11
    -1 -11 -12
    -1 -11 -13
    1 -10 -13
    1 -10 -12
    -1 -10 12
    1 -10 -11
    -1 -10 11
    -1 -10 10
    1 -10 -10
    1 -10 -9
    -1 -10 9
    1 -10 -8
    1 -10 -8
    -1 -10 8
    -1 -10 7
    1 -10 -7
    -1 -10 7
    -1 -10 6
    -1 -10 6
    1 -10 -6
    1 -10 -6
    1 -10 -6
    1 -10 -5
    1 -10 -5
    -1 -10 5
    -1 -10 4
    1 -10 -4
    -1 -10 4
    -1 -10 3
    1 -10 -3
    1 -10 -3
    -1 -10 3
    -1 -10 2
    1 -10 -2
    1 -10 -2
    -1 -10 2
    1 -10 -2
    -1 -10 1
    1 -10 -1
    1 -10 -1
    -1 -10 1
    1 -10 -1
    -1 -10 0
    -1 -10 0
    1 -10 0
    1 -10 0
    1 -10 0
    1 -10 1
    -1 -10 -1
    -1 -10 -1
    1 -10 1
    -1 -10 -1
    1 -10 1
    -1 -10 -2
    -1 -10 -2
    1 -10 2
    -1 -10 -2
    1 -10 2
    -1 -10 -3
    1 -10 3
    -1 -10 -3
    -1 -10 -3
    1 -10 3
    -1 -10 -4
    -1 -10 -4
    1 -10 4
    -1 -10 -4
    -1 -10 -4
    1 -10 4
    1 -10 5
    -1 -10 -5
    1 -10 6
    -1 -10 -6
    1 -10 6
    -1 -10 -7
    1 -10 7
    1 -10 7
    1 -10 8
    1 -10 8
    -1 -10 -8
    1 -10 9
    -1 -10 -10
    -1 -10 -11
    -1 -10 -12
    -1 -10 -13
    1 -9 -14
    1 -9 -13
    1 -9 -12
    -1 -9 12
    -1 -9 11
    1 -9 -11
    1 -9 -10
    1 -9 -9
    1 -9 -8
    1 -9 -8
    -1 -9 7
    1 -9 -7
    1 -9 -7
    -1 -9 6
    1 -9 -6
    1 -9 -6
    -1 -9 6
    1 -9 -6
    -1 -9 5
    -1 -9 5
    1 -9 -5
    1 -9 -5
    -1 -9 4
    -1 -9 4
    1 -9 -4
    -1 -9 3
    1 -9 -3
    -1 -9 3
    1 -9 -3
    1 -9 -2
    -1 -9 2
    1 -9 -2
    -1 -9 2
    1 -9 -1
    1 -9 -1
    1 -9 -1
    -1 -9 1
    -1 -9 1
    -1 -9 0
    -1 -9 0
    1 -9 0
    1 -9 0
    1 -9 0
    -1 -9 -1
    -1 -9 -1
    1 -9 1
    1 -9 1
    -1 -9 -1
    -1 -9 -2
    1 -9 2
    -1 -9 -2
    -1 -9 -2
    1 -9 2
    -1 -9 -3
    -1 -9 -3
    1 -9 3
    1 -9 3
    -1 -9 -3
    -1 -9 -3
    -1 -9 -4
    -1 -9 -4
    1 -9 4
    1 -9 4
    -1 -9 -4
    -1 -9 -4
    -1 -9 -5
    -1 -9 -5
    1 -9 5
    -1 -9 -6
    1 -9 6
    1 -9 6
    1 -9 7
    1 -9 7
    -1 -9 -7
    1 -9 8
    -1 -9 -8
    1 -9 8
    1 -9 9
    1 -9 9
    -1 -9 -9
    -1 -9 -10
    -1 -9 -11
    -1 -9 -12
    -1 -9 -13
    1 -8 -14
    -1 -8 13
    1 -8 -13
    1 -8 -12
    -1 -8 12
    1 -8 -11
    1 -8 -10
    1 -8 -9
    -1 -8 8
    1 -8 -8
    1 -8 -8
    1 -8 -7
    1 -8 -7
    1 -8 -7
    -1 -8 7
    1 -8 -6
    1 -8 -6
    -1 -8 6
    1 -8 -6
    -1 -8 5
    1 -8 -5
    1 -8 -5
    -1 -8 4
    1 -8 -4
    -1 -8 3
    1 -8 -3
    1 -8 -2
    -1 -8 2
    -1 -8 2
    1 -8 -2
    1 -8 -1
    1 -8 -1
    -1 -8 1
    -1 -8 1
    1 -8 -1
    -1 -8 0
    -1 -8 0
    1 -8 0
    1 -8 0
    1 -8 0
    -1 -8 -1
    -1 -8 -1
    1 -8 1
    -1 -8 -1
    1 -8 1
    1 -8 2
    -1 -8 -2
    1 -8 2
    -1 -8 -2
    -1 -8 -2
    -1 -8 -3
    1 -8 3
    -1 -8 -3
    1 -8 3
    -1 -8 -3
    -1 -8 -3
    -1 -8 -4
    1 -8 4
    -1 -8 -4
    1 -8 4
    -1 -8 -5
    1 -8 5
    -1 -8 -5
    1 -8 5
    1 -8 6
    -1 -8 -6
    1 -8 6
    -1 -8 -7
    1 -8 7
    1 -8 7
    -1 -8 -8
    1 -8 8
    1 -8 8
    1 -8 9
    1 -8 9
    -1 -8 -9
    -1 -8 -10
    -1 -8 -11
    -1 -8 -12
    -1 -8 -13
    1 -7 -14
    -1 -7 13
    1 -7 -13
    1 -7 -12
    1 -7 -11
    1 -7 -10
    1 -7 -9
    1 -7 -8
    -1 -7 8
    -1 -7 7
    1 -7 -7
    1 -7 -7
    1 -7 -7
    1 -7 -6
    -1 -7 6
    1 -7 -6
    -1 -7 5
    1 -7 -5
    1 -7 -5
    -1 -7 5
    1 -7 -4
    -1 -7 4
    1 -7 -4
    -1 -7 3
    1 -7 -3
    1 -7 -2
    1 -7 -2
    -1 -7 2
    -1 -7 1
    1 -7 -1
    1 -7 -1
    -1 -7 1
    1 -7 -1
    1 -7 0
    -1 -7 0
    1 -7 0
    -1 -7 0
    -1 -7 -1
    1 -7 1
    -1 -7 -1
    1 -7 1
    -1 -7 -1
    1 -7 2
    -1 -7 -2
    -1 -7 -2
    1 -7 2
    -1 -7 -2
    -1 -7 -3
    -1 -7 -3
    -1 -7 -3
    1 -7 3
    -1 -7 -3
    1 -7 3
    1 -7 4
    -1 -7 -4
    -1 -7 -4
    1 -7 4
    1 -7 5
    -1 -7 -5
    1 -7 5
    1 -7 6
    -1 -7 -6
    1 -7 6
    1 -7 6
    -1 -7 -6
    -1 -7 -7
    1 -7 7
    1 -7 7
    1 -7 7
    1 -7 8
    1 -7 8
    1 -7 8
    -1 -7 -8
    -1 -7 -8
    1 -7 9
    1 -7 9
    -1 -7 -9
    1 -7 9
    -1 -7 -10
    1 -7 10
    -1 -7 -11
    -1 -7 -12
    1 -6 -14
    1 -6 -13
    1 -6 -12
    1 -6 -11
    1 -6 -10
    -1 -6 9
    1 -6 -9
    1 -6 -8
    -1 -6 8
    1 -6 -7
    1 -6 -7
    -1 -6 7
    1 -6 -7
    1 -6 -6
    1 -6 -6
    -1 -6 6
    1 -6 -6
    -1 -6 5
    -1 -6 5
    1 -6 -5
    -1 -6 4
    1 -6 -4
    1 -6 -4
    -1 -6 3
    1 -6 -3
    1 -6 -3
    1 -6 -2
    -1 -6 2
    -1 -6 1
    1 -6 -1
    -1 -6 1
    1 -6 -1
    -1 -6 0
    1 -6 0
    1 -6 0
    -1 -6 0
    -1 -6 -1
    1 -6 1
    -1 -6 -1
    -1 -6 -1
    1 -6 1
    -1 -6 -2
    1 -6 2
    -1 -6 -2
    -1 -6 -2
    -1 -6 -2
    1 -6 2
    -1 -6 -3
    1 -6 3
    -1 -6 -3
    1 -6 3
    -1 -6 -3
    1 -6 4
    -1 -6 -4
    1 -6 4
    1 -6 4
    -1 -6 -5
    1 -6 5
    -1 -6 -5
    1 -6 5
    1 -6 5
    -1 -6 -6
    1 -6 6
    1 -6 6
    -1 -6 -6
    1 -6 6
    1 -6 7
    1 -6 7
    1 -6 7
    -1 -6 -7
    -1 -6 -8
    1 -6 8
    1 -6 8
    1 -6 8
    -1 -6 -8
    1 -6 9
    1 -6 9
    1 -6 9
    -1 -6 -9
    1 -6 10
    -1 -6 -10
    -1 -6 -11
    1 -6 11
    1 -6 12
    -1 -6 -12
    1 -5 -14
    -1 -5 14
    1 -5 -13
    1 -5 -12
    1 -5 -11
    1 -5 -10
    -1 -5 9
    1 -5 -9
    -1 -5 8
    1 -5 -8
    1 -5 -7
    1 -5 -7
    1 -5 -7
    -1 -5 7
    1 -5 -6
    1 -5 -6
    -1 -5 6
    1 -5 -6
    1 -5 -5
    1 -5 -5
    1 -5 -5
    -1 -5 5
    1 -5 -4
    -1 -5 4
    -1 -5 4
    1 -5 -3
    -1 -5 3
    1 -5 -3
    -1 -5 2
    1 -5 -2
    1 -5 -1
    -1 -5 1
    1 -5 -1
    -1 -5 0
    -1 -5 0
    -1 -5 0
    1 -5 0
    1 -5 0
    -1 -5 -1
    -1 -5 -1
    1 -5 1
    -1 -5 -1
    1 -5 1
    -1 -5 -2
    1 -5 2
    -1 -5 -2
    -1 -5 -2
    1 -5 2
    -1 -5 -3
    1 -5 3
    1 -5 3
    -1 -5 -3
    -1 -5 -4
    1 -5 4
    1 -5 4
    -1 -5 -4
    1 -5 5
    -1 -5 -5
    -1 -5 -5
    1 -5 5
    1 -5 6
    -1 -5 -6
    1 -5 6
    -1 -5 -6
    1 -5 7
    -1 -5 -7
    1 -5 7
    -1 -5 -7
    1 -5 7
    1 -5 8
    1 -5 8
    -1 -5 -8
    1 -5 8
    1 -5 9
    1 -5 9
    -1 -5 -9
    1 -5 10
    -1 -5 -10
    -1 -5 -11
    1 -5 11
    -1 -5 -12
    1 -5 12
    1 -5 13
    1 -4 -14
    1 -4 -14
    1 -4 -13
    1 -4 -12
    1 -4 -11
    -1 -4 10
    1 -4 -10
    -1 -4 9
    -1 -4 9
    1 -4 -9
    -1 -4 8
    -1 -4 8
    1 -4 -8
    1 -4 -7
    -1 -4 7
    -1 -4 7
    1 -4 -7
    1 -4 -7
    1 -4 -6
    1 -4 -6
    1 -4 -6
    -1 -4 6
    1 -4 -5
    -1 -4 5
    1 -4 -5
    1 -4 -5
    1 -4 -4
    -1 -4 4
    -1 -4 4
    -1 -4 3
    1 -4 -3
    -1 -4 2
    1 -4 -2
    1 -4 -2
    1 -4 -1
    -1 -4 1
    -1 -4 0
    1 -4 0
    -1 -4 0
    1 -4 0
    1 -4 1
    -1 -4 -1
    -1 -4 -1
    -1 -4 -2
    1 -4 2
    -1 -4 -2
    1 -4 2
    -1 -4 -3
    1 -4 3
    -1 -4 -3
    1 -4 4
    1 -4 4
    -1 -4 -4
    -1 -4 -4
    1 -4 5
    -1 -4 -5
    -1 -4 -5
    1 -4 6
    1 -4 6
    -1 -4 -6
    -1 -4 -6
    -1 -4 -7
    1 -4 7
    -1 -4 -7
    1 -4 7
    1 -4 7
    -1 -4 -8
    1 -4 8
    1 -4 8
    1 -4 8
    1 -4 9
    -1 -4 -9
    1 -4 9
    1 -4 10
    -1 -4 -10
    -1 -4 -11
    1 -4 11
    -1 -4 -12
    1 -4 12
    1 -4 13
    1 -3 -14
    1 -3 -13
    1 -3 -13
    -1 -3 12
    1 -3 -12
    1 -3 -11
    -1 -3 11
    1 -3 -10
    -1 -3 10
    -1 -3 9
    1 -3 -9
    -1 -3 9
    1 -3 -8
    -1 -3 8
    -1 -3 8
    1 -3 -7
    -1 -3 7
    1 -3 -7
    1 -3 -7
    -1 -3 7
    1 -3 -6
    -1 -3 6
    1 -3 -6
    1 -3 -6
    1 -3 -5
    1 -3 -5
    1 -3 -5
    -1 -3 5
    -1 -3 4
    1 -3 -4
    -1 -3 3
    -1 -3 3
    1 -3 -3
    -1 -3 2
    1 -3 -2
    1 -3 -2
    1 -3 -1
    -1 -3 1
    -1 -3 0
    1 -3 0
    -1 -3 -1
    1 -3 1
    1 -3 1
    -1 -3 -2
    -1 -3 -2
    1 -3 2
    1 -3 3
    -1 -3 -3
    -1 -3 -3
    1 -3 4
    -1 -3 -4
    -1 -3 -4
    -1 -3 -5
    -1 -3 -5
    1 -3 5
    -1 -3 -6
    1 -3 6
    -1 -3 -6
    -1 -3 -6
    -1 -3 -7
    1 -3 7
    -1 -3 -7
    1 -3 7
    1 -3 7
    1 -3 8
    -1 -3 -8
    1 -3 8
    -1 -3 -9
    1 -3 9
    1 -3 9
    1 -3 10
    -1 -3 -10
    -1 -3 -11
    1 -3 11
    -1 -3 -12
    1 -3 12
    1 -3 13
    1 -2 -14
    -1 -2 13
    1 -2 -13
    1 -2 -13
    1 -2 -12
    -1 -2 12
    -1 -2 11
    1 -2 -11
    -1 -2 10
    1 -2 -10
    -1 -2 9
    1 -2 -9
    -1 -2 9
    1 -2 -8
    -1 -2 8
    -1 -2 8
    1 -2 -7
    1 -2 -7
    1 -2 -7
    -1 -2 7
    -1 -2 7
    1 -2 -6
    1 -2 -6
    -1 -2 6
    1 -2 -6
    1 -2 -5
    1 -2 -5
    -1 -2 5
    1 -2 -5
    -1 -2 4
    1 -2 -4
    1 -2 -4
    -1 -2 3
    1 -2 -3
    -1 -2 2
    -1 -2 2
    1 -2 -2
    1 -2 -1
    -1 -2 1
    -1 -2 0
    1 -2 1
    -1 -2 -1
    -1 -2 -2
    -1 -2 -2
    1 -2 3
    -1 -2 -3
    -1 -2 -3
    -1 -2 -4
    1 -2 4
    -1 -2 -4
    -1 -2 -5
    -1 -2 -5
    1 -2 5
    -1 -2 -5
    -1 -2 -6
    -1 -2 -6
    -1 -2 -6
    -1 -2 -7
    1 -2 7
    1 -2 7
    -1 -2 -7
    -1 -2 -8
    1 -2 8
    1 -2 8
    -1 -2 -9
    1 -2 9
    1 -2 10
    -1 -2 -10
    -1 -2 -11
    1 -2 11
    1 -2 12
    -1 -2 -12
    1 -2 13
    1 -1 -14
    1 -1 -13
    -1 -1 13
    1 -1 -13
    1 -1 -12
    -1 -1 12
    1 -1 -12
    -1 -1 11
    1 -1 -11
    1 -1 -11
    -1 -1 10
    1 -1 -10
    1 -1 -9
    -1 -1 9
    -1 -1 8
    -1 -1 8
    1 -1 -8
    -1 -1 7
    -1 -1 7
    1 -1 -7
    1 -1 -7
    1 -1 -7
    1 -1 -6
    1 -1 -6
    -1 -1 6
    1 -1 -6
    -1 -1 5
    1 -1 -5
    1 -1 -5
    1 -1 -5
    -1 -1 4
    1 -1 -4
    1 -1 -4
    1 -1 -4
    1 -1 -3
    -1 -1 3
    -1 -1 2
    1 -1 -2
    -1 -1 2
    -1 -1 -1
    -1 -1 -1
    -1 -1 -2
    -1 -1 -2
    -1 -1 -3
    -1 -1 -3
    -1 -1 -4
    -1 -1 -4
    -1 -1 -4
    -1 -1 -5
    -1 -1 -5
    -1 -1 -5
    -1 -1 -6
    -1 -1 -6
    1 -1 6
    -1 -1 -6
    1 -1 7
    1 -1 7
    -1 -1 -7
    -1 -1 -7
    1 -1 8
    -1 -1 -8
    1 -1 8
    1 -1 9
    -1 -1 -9
    -1 -1 -10
    1 -1 10
    -1 -1 -11
    1 -1 11
    1 -1 12
    -1 -1 -12
    1 -1 13
    -1 -1 -13
    1 0 -14
    1 0 -13
    -1 0 13
    1 0 -13
    -1 0 12
    1 0 -12
    1 0 -12
    1 0 -11
    -1 0 11
    1 0 -11
    1 0 -10
    1 0 -10
    -1 0 10
    -1 0 9
    1 0 -9
    -1 0 8
    1 0 -8
    -1 0 7
    1 0 -7
    1 0 -7
    1 0 -7
    1 0 -6
    1 0 -6
    1 0 -6
    -1 0 6
    -1 0 6
    1 0 -5
    1 0 -5
    1 0 -5
    -1 0 5
    1 0 -4
    -1 0 4
    1 0 -4
    1 0 -4
    -1 0 3
    1 0 -3
    -1 0 2
    1 0 -2
    -1 0 2
    -1 0 -1
    -1 0 -1
    -1 0 -2
    -1 0 -2
    -1 0 -3
    -1 0 -3
    -1 0 -3
    -1 0 -4
    -1 0 -4
    -1 0 -4
    1 0 5
    -1 0 -5
    -1 0 -5
    -1 0 -5
    1 0 6
    -1 0 -6
    -1 0 -6
    -1 0 -6
    1 0 7
    -1 0 -7
    1 0 7
    -1 0 -7
    -1 0 -8
    1 0 8
    1 0 8
    1 0 9
    -1 0 -9
    1 0 10
    -1 0 -10
    1 0 11
    -1 0 -11
    -1 0 -12
    1 0 12
    -1 0 -12
    1 0 13
    -1 0 -13
    1 1 -14
    1 1 -13
    -1 1 13
    1 1 -12
    -1 1 12
    1 1 -12
    1 1 -11
    1 1 -11
    -1 1 11
    1 1 -10
    1 1 -10
    -1 1 10
    -1 1 9
    1 1 -9
    1 1 -9
    1 1 -8
    -1 1 8
    1 1 -8
    1 1 -7
    1 1 -7
    1 1 -7
    1 1 -7
    -1 1 7
    -1 1 7
    -1 1 6
    1 1 -6
    1 1 -6
    1 1 -6
    -1 1 6
    -1 1 5
    1 1 -5
    1 1 -5
    -1 1 5
    1 1 -5
    -1 1 4
    -1 1 4
    -1 1 4
    1 1 -4
    1 1 -4
    1 1 -4
    1 1 -4
    1 1 -3
    1 1 -3
    -1 1 3
    -1 1 3
    1 1 -3
    -1 1 2
    1 1 -2
    -1 1 2
    1 1 1
    -1 1 -1
    -1 1 -1
    -1 1 -2
    -1 1 -2
    -1 1 -3
    -1 1 -3
    1 1 3
    -1 1 -3
    -1 1 -4
    1 1 4
    -1 1 -4
    -1 1 -4
    -1 1 -5
    -1 1 -5
    1 1 5
    -1 1 -5
    -1 1 -6
    -1 1 -6
    -1 1 -6
    1 1 6
    -1 1 -7
    1 1 7
    1 1 7
    -1 1 -7
    -1 1 -8
    1 1 8
    1 1 9
    -1 1 -9
    1 1 10
    -1 1 -10
    -1 1 -11
    1 1 11
    -1 1 -11
    1 1 12
    -1 1 -12
    1 1 13
    -1 1 -13
    1 2 -14
    1 2 -13
    -1 2 13
    -1 2 12
    1 2 -12
    -1 2 11
    1 2 -11
    -1 2 10
    1 2 -10
    1 2 -10
    1 2 -9
    -1 2 9
    1 2 -9
    -1 2 8
    1 2 -8
    1 2 -8
    1 2 -7
    1 2 -7
    1 2 -7
    1 2 -7
    -1 2 7
    -1 2 7
    1 2 -6
    -1 2 6
    1 2 -6
    -1 2 6
    1 2 -6
    1 2 -6
    1 2 -5
    -1 2 5
    -1 2 5
    1 2 -5
    1 2 -5
    1 2 -5
    1 2 -4
    1 2 -4
    1 2 -4
    1 2 -4
    -1 2 4
    -1 2 4
    1 2 -3
    -1 2 3
    1 2 -3
    -1 2 3
    1 2 -3
    1 2 -3
    -1 2 2
    -1 2 2
    1 2 -1
    1 2 0
    1 2 0
    -1 2 -1
    1 2 1
    -1 2 -1
    1 2 1
    -1 2 -2
    1 2 2
    -1 2 -2
    1 2 2
    -1 2 -3
    -1 2 -3
    1 2 3
    -1 2 -4
    -1 2 -4
    -1 2 -4
    1 2 4
    1 2 5
    -1 2 -5
    -1 2 -5
    -1 2 -5
    1 2 6
    -1 2 -6
    -1 2 -6
    -1 2 -6
    -1 2 -7
    1 2 7
    1 2 8
    -1 2 -8
    -1 2 -9
    -1 2 -9
    1 2 9
    -1 2 -10
    1 2 10
    1 2 11
    -1 2 -11
    -1 2 -12
    1 2 12
    1 2 13
    -1 2 -13
    1 3 -14
    -1 3 13
    1 3 -13
    -1 3 12
    1 3 -12
    1 3 -11
    -1 3 11
    1 3 -10
    -1 3 10
    1 3 -9
    -1 3 9
    1 3 -8
    -1 3 8
    1 3 -7
    -1 3 7
    -1 3 7
    1 3 -7
    -1 3 6
    -1 3 6
    1 3 -6
    1 3 -6
    1 3 -6
    -1 3 5
    1 3 -5
    1 3 -5
    -1 3 5
    1 3 -5
    -1 3 4
    1 3 -4
    1 3 -4
    1 3 -4
    -1 3 4
    1 3 -3
    -1 3 3
    -1 3 3
    1 3 -3
    -1 3 2
    -1 3 2
    1 3 -2
    -1 3 1
    1 3 -1
    1 3 0
    -1 3 -1
    -1 3 -1
    1 3 1
    1 3 1
    1 3 2
    -1 3 -2
    1 3 2
    -1 3 -2
    1 3 2
    1 3 3
    -1 3 -3
    -1 3 -3
    1 3 3
    -1 3 -4
    -1 3 -4
    1 3 4
    1 3 4
    1 3 5
    -1 3 -5
    -1 3 -5
    1 3 6
    -1 3 -6
    1 3 6
    -1 3 -6
    1 3 7
    -1 3 -7
    -1 3 -8
    1 3 8
    -1 3 -9
    1 3 9
    -1 3 -10
    1 3 10
    -1 3 -11
    1 3 11
    -1 3 -12
    1 3 12
    1 3 13
    -1 3 -13
    1 4 -14
    1 4 -13
    -1 4 13
    -1 4 12
    1 4 -12
    -1 4 11
    1 4 -11
    -1 4 10
    1 4 -10
    -1 4 9
    1 4 -9
    1 4 -8
    -1 4 8
    -1 4 7
    -1 4 7
    1 4 -7
    1 4 -6
    -1 4 6
    -1 4 6
    1 4 -6
    1 4 -6
    1 4 -5
    1 4 -5
    -1 4 5
    1 4 -5
    -1 4 5
    -1 4 4
    1 4 -4
    1 4 -4
    -1 4 4
    1 4 -4
    1 4 -3
    1 4 -3
    -1 4 3
    -1 4 3
    -1 4 2
    1 4 -2
    -1 4 1
    1 4 -1
    1 4 -1
    -1 4 1
    1 4 0
    1 4 1
    1 4 1
    -1 4 -1
    -1 4 -1
    -1 4 -2
    1 4 2
    1 4 2
    -1 4 -2
    1 4 2
    1 4 3
    1 4 3
    -1 4 -3
    -1 4 -3
    1 4 3
    1 4 4
    -1 4 -4
    -1 4 -4
    1 4 4
    1 4 4
    1 4 5
    1 4 5
    -1 4 -5
    -1 4 -5
    1 4 5
    1 4 6
    -1 4 -6
    -1 4 -6
    1 4 6
    1 4 6
    -1 4 -7
    1 4 7
    1 4 8
    -1 4 -8
    -1 4 -9
    1 4 9
    1 4 10
    -1 4 -10
    1 4 11
    -1 4 -11
    -1 4 -12
    1 4 12
    1 4 13
    -1 4 -13
    1 5 -14
    -1 5 13
    1 5 -13
    1 5 -12
    -1 5 12
    1 5 -11
    -1 5 11
    1 5 -10
    -1 5 10
    -1 5 9
    1 5 -9
    -1 5 8
    1 5 -8
    1 5 -7
    -1 5 7
    1 5 -6
    1 5 -6
    1 5 -6
    -1 5 6
    -1 5 6
    1 5 -5
    -1 5 5
    1 5 -5
    -1 5 5
    1 5 -5
    1 5 -4
    -1 5 4
    -1 5 4
    1 5 -4
    1 5 -4
    -1 5 3
    1 5 -3
    1 5 -3
    -1 5 3
    -1 5 3
    -1 5 2
    -1 5 2
    1 5 -2
    1 5 -1
    -1 5 1
    1 5 -1
    1 5 0
    1 5 1
    1 5 1
    -1 5 -1
    -1 5 -1
    -1 5 -2
    1 5 2
    1 5 2
    -1 5 -2
    1 5 3
    -1 5 -3
    1 5 3
    1 5 3
    -1 5 -3
    -1 5 -4
    1 5 4
    1 5 4
    1 5 4
    -1 5 -4
    1 5 5
    1 5 5
    1 5 5
    -1 5 -5
    -1 5 -5
    1 5 6
    1 5 6
    -1 5 -6
    1 5 6
    -1 5 -6
    -1 5 -7
    1 5 7
    1 5 7
    1 5 8
    -1 5 -8
    1 5 8
    -1 5 -9
    1 5 9
    1 5 10
    -1 5 -10
    1 5 11
    -1 5 -11
    -1 5 -12
    1 5 12
    1 5 13
    -1 5 -13
    1 6 -13
    -1 6 13
    -1 6 12
    1 6 -12
    1 6 -11
    -1 6 11
    -1 6 10
    1 6 -10
    1 6 -9
    -1 6 9
    -1 6 8
    1 6 -8
    1 6 -7
    -1 6 7
    1 6 -6
    1 6 -6
    1 6 -6
    -1 6 6
    -1 6 6
    -1 6 5
    1 6 -5
    -1 6 5
    1 6 -5
    1 6 -5
    -1 6 5
    -1 6 4
    1 6 -4
    -1 6 4
    -1 6 4
    1 6 -4
    -1 6 3
    -1 6 3
    1 6 -3
    -1 6 2
    -1 6 2
    1 6 -2
    1 6 -1
    -1 6 1
    1 6 -1
    1 6 0
    -1 6 0
    1 6 0
    1 6 1
    -1 6 -1
    1 6 2
    -1 6 -2
    1 6 2
    -1 6 -2
    -1 6 -3
    1 6 3
    1 6 3
    1 6 3
    -1 6 -3
    1 6 4
    -1 6 -4
    -1 6 -4
    1 6 4
    1 6 4
    -1 6 -5
    -1 6 -5
    1 6 5
    1 6 5
    1 6 5
    1 6 6
    -1 6 -6
    1 6 6
    -1 6 -6
    1 6 6
    -1 6 -6
    1 6 7
    -1 6 -7
    1 6 7
    1 6 8
    1 6 8
    -1 6 -8
    -1 6 -9
    1 6 9
    1 6 10
    -1 6 -10
    1 6 11
    -1 6 -11
    1 6 12
    -1 6 -12
    1 6 13
    -1 6 -13
    1 7 -13
    -1 7 13
    -1 7 12
    1 7 -12
    -1 7 11
    1 7 -11
    -1 7 10
    1 7 -10
    -1 7 9
    1 7 -9
    -1 7 9
    -1 7 8
    -1 7 8
    1 7 -8
    -1 7 7
    -1 7 7
    1 7 -7
    -1 7 6
    1 7 -6
    -1 7 6
    -1 7 6
    1 7 -6
    1 7 -6
    -1 7 5
    -1 7 5
    1 7 -5
    1 7 -5
    1 7 -5
    -1 7 5
    1 7 -4
    -1 7 4
    -1 7 4
    1 7 -4
    -1 7 4
    -1 7 3
    1 7 -3
    -1 7 3
    -1 7 2
    1 7 -2
    -1 7 2
    1 7 -1
    1 7 -1
    -1 7 1
    -1 7 0
    1 7 0
    1 7 0
    1 7 1
    -1 7 -1
    -1 7 -2
    -1 7 -2
    1 7 2
    1 7 2
    1 7 3
    1 7 3
    -1 7 -3
    -1 7 -3
    1 7 3
    -1 7 -4
    1 7 4
    1 7 4
    1 7 4
    -1 7 -4
    -1 7 -5
    1 7 5
    1 7 5
    -1 7 -5
    1 7 5
    1 7 6
    1 7 6
    -1 7 -6
    -1 7 -6
    -1 7 -7
    1 7 7
    1 7 7
    1 7 8
    1 7 8
    -1 7 -8
    1 7 9
    1 7 9
    -1 7 -9
    -1 7 -10
    1 7 10
    -1 7 -11
    1 7 11
    1 7 12
    -1 7 -12
    -1 7 -13
    1 7 13
    1 8 -13
    -1 8 13
    1 8 -12
    -1 8 12
    -1 8 11
    1 8 -11
    -1 8 10
    1 8 -10
    -1 8 9
    -1 8 9
    1 8 -9
    -1 8 8
    -1 8 8
    1 8 -8
    1 8 -7
    -1 8 7
    -1 8 7
    -1 8 6
    1 8 -6
    1 8 -6
    -1 8 6
    1 8 -5
    -1 8 5
    -1 8 5
    1 8 -5
    -1 8 5
    1 8 -5
    -1 8 4
    1 8 -4
    1 8 -4
    -1 8 4
    -1 8 3
    -1 8 3
    1 8 -3
    1 8 -2
    -1 8 2
    -1 8 2
    1 8 -1
    -1 8 1
    1 8 -1
    -1 8 0
    1 8 0
    1 8 0
    1 8 1
    -1 8 -1
    1 8 2
    -1 8 -2
    -1 8 -2
    1 8 3
    -1 8 -3
    -1 8 -3
    1 8 3
    1 8 3
    1 8 4
    1 8 4
    -1 8 -4
    1 8 4
    -1 8 -4
    -1 8 -5
    1 8 5
    -1 8 -5
    1 8 5
    1 8 5
    1 8 6
    -1 8 -6
    1 8 6
    -1 8 -6
    1 8 7
    -1 8 -7
    1 8 7
    1 8 8
    -1 8 -8
    1 8 8
    1 8 9
    -1 8 -9
    1 8 9
    1 8 10
    -1 8 -10
    1 8 11
    -1 8 -11
    -1 8 -12
    1 8 12
    1 8 13
    1 9 -13
    -1 9 13
    -1 9 12
    1 9 -12
    -1 9 11
    1 9 -11
    1 9 -10
    -1 9 10
    1 9 -9
    -1 9 9
    -1 9 8
    1 9 -8
    -1 9 8
    -1 9 7
    1 9 -7
    -1 9 7
    -1 9 6
    -1 9 6
    1 9 -6
    1 9 -5
    -1 9 5
    1 9 -5
    -1 9 5
    1 9 -5
    1 9 -4
    -1 9 4
    1 9 -4
    -1 9 4
    -1 9 3
    1 9 -3
    -1 9 3
    1 9 -2
    -1 9 2
    -1 9 2
    -1 9 1
    1 9 -1
    1 9 0
    -1 9 0
    1 9 0
    -1 9 -1
    1 9 1
    -1 9 -1
    1 9 2
    -1 9 -2
    -1 9 -2
    1 9 3
    1 9 3
    1 9 3
    -1 9 -3
    -1 9 -3
    1 9 4
    1 9 4
    -1 9 -4
    1 9 4
    -1 9 -4
    -1 9 -5
    -1 9 -5
    -1 9 -5
    1 9 5
    1 9 5
    -1 9 -6
    1 9 6
    1 9 6
    1 9 7
    -1 9 -7
    1 9 7
    -1 9 -8
    1 9 8
    1 9 8
    1 9 9
    -1 9 -9
    -1 9 -10
    1 9 10
    1 9 11
    -1 9 -11
    1 9 12
    -1 9 -12
    1 9 13
    -1 10 13
    1 10 -12
    -1 10 12
    1 10 -11
    -1 10 11
    1 10 -10
    -1 10 10
    -1 10 9
    1 10 -9
    -1 10 8
    -1 10 8
    1 10 -8
    -1 10 7
    1 10 -7
    -1 10 7
    -1 10 6
    1 10 -6
    -1 10 6
    1 10 -5
    1 10 -5
    1 10 -5
    -1 10 5
    -1 10 5
    1 10 -4
    1 10 -4
    -1 10 4
    -1 10 4
    1 10 -4
    1 10 -3
    -1 10 3
    -1 10 3
    -1 10 2
    1 10 -2
    -1 10 1
    1 10 -1
    1 10 0
    -1 10 0
    1 10 0
    -1 10 -1
    1 10 1
    -1 10 -1
    -1 10 -2
    -1 10 -2
    1 10 2
    -1 10 -3
    1 10 3
    -1 10 -3
    1 10 3
    -1 10 -4
    1 10 4
    1 10 4
    -1 10 -4
    1 10 4
    -1 10 -4
    -1 10 -5
    -1 10 -5
    -1 10 -5
    1 10 5
    1 10 5
    1 10 6
    -1 10 -6
    1 10 6
    1 10 7
    1 10 7
    -1 10 -7
    -1 10 -8
    1 10 8
    1 10 8
    -1 10 -9
    1 10 9
    1 10 10
    -1 10 -10
    1 10 11
    -1 10 -11
    1 10 12
    -1 10 -12
    -1 11 13
    -1 11 12
    1 11 -12
    1 11 -11
    -1 11 11
    -1 11 10
    1 11 -10
    -1 11 9
    1 11 -9
    -1 11 8
    1 11 -8
    -1 11 7
    -1 11 7
    1 11 -7
    -1 11 6
    -1 11 6
    1 11 -6
    1 11 -5
    -1 11 5
    -1 11 5
    1 11 -5
    -1 11 4
    1 11 -4
    1 11 -4
    -1 11 4
    1 11 -4
    -1 11 3
    1 11 -3
    1 11 -3
    -1 11 3
    -1 11 2
    1 11 -2
    -1 11 1
    1 11 -1
    -1 11 0
    1 11 0
    -1 11 -1
    -1 11 -1
    1 11 1
    1 11 2
    -1 11 -2
    1 11 2
    -1 11 -2
    -1 11 -2
    -1 11 -3
    -1 11 -3
    1 11 3
    1 11 3
    -1 11 -3
    -1 11 -4
    -1 11 -4
    1 11 4
    -1 11 -4
    1 11 4
    1 11 5
    -1 11 -5
    -1 11 -5
    1 11 5
    -1 11 -5
    1 11 6
    -1 11 -6
    1 11 6
    1 11 7
    -1 11 -7
    1 11 7
    1 11 8
    -1 11 -8
    1 11 8
    1 11 9
    -1 11 -9
    1 11 10
    -1 11 -10
    -1 11 -11
    1 11 11
    -1 11 -12
    1 11 12
    -1 12 13
    -1 12 12
    1 12 -12
    1 12 -11
    -1 12 11
    1 12 -10
    -1 12 10
    1 12 -9
    -1 12 9
    1 12 -8
    -1 12 8
    1 12 -7
    -1 12 7
    -1 12 7
    -1 12 6
    1 12 -6
    -1 12 6
    -1 12 5
    -1 12 5
    1 12 -5
    1 12 -5
    1 12 -4
    1 12 -4
    -1 12 4
    -1 12 3
    1 12 -3
    -1 12 3
    1 12 -3
    -1 12 2
    1 12 -2
    1 12 -2
    1 12 -1
    -1 12 1
    1 12 0
    -1 12 0
    1 12 1
    1 12 1
    -1 12 -1
    -1 12 -1
    1 12 2
    -1 12 -2
    -1 12 -2
    -1 12 -2
    1 12 2
    1 12 3
    1 12 3
    -1 12 -3
    -1 12 -3
    -1 12 -3
    -1 12 -4
    -1 12 -4
    1 12 4
    -1 12 -4
    1 12 4
    1 12 5
    -1 12 -5
    1 12 5
    1 12 6
    1 12 6
    -1 12 -6
    1 12 7
    1 12 7
    -1 12 -7
    -1 12 -8
    1 12 8
    -1 12 -9
    1 12 9
    1 12 10
    -1 12 -10
    -1 12 -11
    1 12 11
    1 12 12
    -1 13 12
    -1 13 11
    1 13 -11
    1 13 -10
    -1 13 10
    1 13 -9
    -1 13 9
    -1 13 8
    1 13 -8
    -1 13 7
    1 13 -7
    -1 13 6
    -1 13 6
    1 13 -6
    1 13 -5
    -1 13 5
    1 13 -5
    1 13 -4
    -1 13 4
    1 13 -4
    1 13 -3
    -1 13 3
    -1 13 3
    1 13 -3
    -1 13 2
    1 13 -2
    1 13 -2
    1 13 -1
    1 13 -1
    -1 13 1
    1 13 0
    -1 13 0
    1 13 1
    -1 13 -1
    1 13 1
    -1 13 -1
    -1 13 -2
    1 13 2
    -1 13 -2
    1 13 2
    -1 13 -2
    1 13 3
    1 13 3
    -1 13 -3
    -1 13 -3
    -1 13 -3
    -1 13 -4
    -1 13 -4
    -1 13 -4
    1 13 4
    1 13 4
    1 13 5
    1 13 5
    -1 13 -5
    -1 13 -6
    1 13 6
    1 13 6
    -1 13 -7
    1 13 7
    -1 13 -8
    1 13 8
    -1 13 -9
    1 13 9
    1 13 10
    -1 13 -10
    1 13 11
    -1 13 -11
    1 13 12
    -1 14 12
    -1 14 11
    1 14 -11
    -1 14 10
    1 14 -10
    1 14 -9
    -1 14 9
    1 14 -8
    -1 14 8
    1 14 -7
    -1 14 7
    1 14 -6
    -1 14 6
    -1 14 5
    1 14 -5
    1 14 -5
    1 14 -4
    -1 14 4
    1 14 -4
    1 14 -3
    1 14 -3
    -1 14 3
    -1 14 3
    1 14 -2
    -1 14 2
    1 14 -2
    1 14 -1
    -1 14 1
    1 14 -1
    -1 14 0
    1 14 0
    1 14 1
    -1 14 -1
    -1 14 -2
    1 14 2
    -1 14 -2
    -1 14 -2
    1 14 2
    1 14 3
    1 14 3
    -1 14 -3
    -1 14 -3
    -1 14 -3
    1 14 4
    -1 14 -4
    1 14 4
    -1 14 -4
    -1 14 -4
    1 14 5
    1 14 5
    -1 14 -5
    1 14 6
    -1 14 -6
    1 14 6
    1 14 7
    -1 14 -7
    -1 14 -8
    1 14 8
    -1 14 -9
    1 14 9
    1 14 10
    -1 14 -10
    1 14 11
    1 14 12
    -1 15 11
    -1 15 10
    1 15 -10
    -1 15 9
    1 15 -9
    -1 15 8
    1 15 -8
    1 15 -7
    -1 15 7
    -1 15 6
    1 15 -6
    1 15 -5
    -1 15 5
    1 15 -4
    1 15 -4
    -1 15 4
    -1 15 3
    1 15 -3
    -1 15 3
    1 15 -3
    1 15 -2
    -1 15 2
    1 15 -2
    -1 15 1
    1 15 -1
    1 15 -1
    -1 15 0
    1 15 0
    1 15 1
    -1 15 -1
    -1 15 -2
    1 15 2
    -1 15 -2
    -1 15 -2
    1 15 2
    1 15 3
    -1 15 -3
    1 15 3
    -1 15 -3
    -1 15 -3
    1 15 4
    -1 15 -4
    1 15 4
    -1 15 -4
    1 15 5
    1 15 5
    -1 15 -5
    1 15 6
    -1 15 -6
    1 15 7
    -1 15 -7
    -1 15 -8
    1 15 8
    -1 15 -9
    1 15 9
    1 15 10
    -1 15 -10
    1 15 11
    1 16 -10
    -1 16 10
    1 16 -9
    -1 16 9
    -1 16 8
    1 16 -8
    1 16 -7
    -1 16 7
    1 16 -6
    -1 16 6
    1 16 -5
    -1 16 5
    -1 16 4
    1 16 -4
    1 16 -4
    1 16 -3
    1 16 -3
    -1 16 3
    -1 16 3
    1 16 -2
    -1 16 2
    1 16 -2
    -1 16 1
    1 16 -1
    1 16 0
    -1 16 0
    1 16 1
    -1 16 -1
    -1 16 -2
    1 16 2
    -1 16 -2
    -1 16 -3
    1 16 3
    1 16 3
    -1 16 -3
    -1 16 -3
    -1 16 -4
    1 16 4
    1 16 4
    1 16 5
    -1 16 -5
    1 16 6
    -1 16 -6
    1 16 7
    -1 16 -7
    -1 16 -8
    1 16 8
    -1 16 -9
    1 16 9
    1 16 10
    1 16 11
    1 17 -9
    -1 17 9
    1 17 -8
    -1 17 8
    -1 17 7
    1 17 -7
    -1 17 6
    1 17 -6
    -1 17 5
    1 17 -5
    -1 17 4
    1 17 -4
    1 17 -4
    1 17 -3
    -1 17 3
    1 17 -3
    -1 17 3
    1 17 -2
    1 17 -2
    -1 17 2
    -1 17 1
    1 17 -1
    1 17 0
    -1 17 0
    -1 17 -1
    1 17 1
    -1 17 -2
    -1 17 -2
    1 17 2
    -1 17 -3
    1 17 3
    -1 17 -3
    -1 17 -4
    1 17 4
    1 17 5
    -1 17 -5
    -1 17 -6
    1 17 6
    -1 17 -7
    1 17 7
    -1 17 -8
    1 17 8
    1 17 9
    -1 17 -9
    1 17 10
    1 17 11
    1 18 -9
    1 18 -8
    1 18 -7
    -1 18 7
    -1 18 6
    1 18 -6
    1 18 -5
    -1 18 5
    -1 18 4
    1 18 -4
    -1 18 3
    1 18 -3
    -1 18 3
    1 18 -2
    -1 18 2
    1 18 -1
    -1 18 1
    -1 18 0
    1 18 0
    -1 18 -1
    1 18 1
    -1 18 -2
    1 18 2
    1 18 3
    -1 18 -3
    1 18 4
    -1 18 -4
    -1 18 -5
    1 18 5
    1 18 6
    -1 18 -6
    -1 18 -7
    1 18 7
    -1 18 -8
    1 18 8
    1 18 9
    1 18 10
    1 19 -8
    1 19 -7
    1 19 -6
    1 19 -5
    -1 19 5
    1 19 -4
    -1 19 4
    1 19 -3
    -1 19 3
    -1 19 3
    -1 19 2
    1 19 -2
    -1 19 2
    -1 19 1
    1 19 -1
    -1 19 0
    1 19 0
    1 19 1
    -1 19 -1
    -1 19 -2
    1 19 2
    -1 19 -3
    1 19 3
    -1 19 -4
    1 19 4
    -1 19 -5
    1 19 5
    -1 19 -6
    1 19 6
    -1 19 -7
    1 19 7
    -1 19 -8
    1 19 8
    1 19 9
    1 20 -7
    1 20 -6
    1 20 -5
    1 20 -4
    1 20 -3
    -1 20 3
    -1 20 3
    -1 20 2
    -1 20 2
    1 20 -2
    -1 20 1
    1 20 -1
    1 20 0
    -1 20 0
    1 20 1
    -1 20 -1
    -1 20 -2
    1 20 2
    -1 20 -3
    1 20 3
    -1 20 -4
    1 20 4
    1 20 5
    -1 20 -5
    -1 20 -6
    1 20 6
    -1 20 -7
    1 20 7
    1 21 -6
    1 21 -5
    1 21 -4
    1 21 -3
    -1 21 3
    -1 21 2
    1 21 -2
    1 21 -1
    -1 21 1
    -1 21 0
    1 21 0
    1 21 1
    -1 21 -1
    1 21 2
    -1 21 -2
    1 21 3
    -1 21 -3
    1 21 4
    -1 21 -4
    1 21 5
    -1 21 -5
    1 21 6
    -1 21 -6
    1 22 -5
    1 22 -4
    1 22 -3
    -1 22 3
    -1 22 2
    1 22 -2
    1 22 -1
    -1 22 1
    -1 22 0
    1 22 0
    1 22 1
    -1 22 -1
    -1 22 -2
    1 22 2
    1 22 3
    -1 22 -3
    1 22 4
    -1 22 -4
    -1 22 -5
    1 23 -3
    -1 23 2
    1 23 -2
    -1 23 1
    1 23 -1
    1 23 0
    -1 23 0
    -1 23 -1
    1 23 1
    1 23 2
    -1 23 -2
    -1 23 -3
    -1 24 2
    -1 24 1
    -1 24 0
    1 24 0
    -1 24 -1
    1 24 1
    -1 24 -2
    -2 -25 4
    -2 -25 -1
    -2 -25 -2
    -2 -25 -3
    -2 -24 5
    -2 -24 4
    -2 -24 3
    -2 -24 2
    2 -24 -2
    2 -24 -1
    -2 -24 1
    2 -24 0
    -2 -24 0
    -2 -24 -1
    -2 -24 -2
    -2 -24 -3
    -2 -24 -4
    -2 -23 6
    -2 -23 5
    -2 -23 4
    2 -23 -4
    -2 -23 3
    2 -23 -3
    -2 -23 2
    -2 -23 2
    2 -23 -2
    -2 -23 1
    -2 -23 1
    2 -23 -1
    -2 -23 0
    -2 -23 0
    2 -23 0
    -2 -23 -1
    -2 -23 -2
    -2 -23 -3
    -2 -23 -4
    2 -23 4
    2 -23 5
    2 -23 6
    -2 -22 6
    2 -22 -5
    -2 -22 5
    -2 -22 4
    2 -22 -4
    2 -22 -3
    -2 -22 3
    -2 -22 3
    -2 -22 2
    2 -22 -2
    -2 -22 2
    -2 -22 1
    2 -22 -1
    -2 -22 1
    -2 -22 0
    -2 -22 0
    -2 -22 -1
    -2 -22 -1
    2 -22 2
    -2 -22 -2
    2 -22 3
    -2 -22 -3
    -2 -22 -4
    2 -22 4
    2 -22 5
    2 -22 6
    2 -22 7
    -2 -21 7
    -2 -21 6
    2 -21 -6
    -2 -21 5
    2 -21 -5
    -2 -21 4
    2 -21 -4
    -2 -21 3
    2 -21 -3
    -2 -21 3
    2 -21 -2
    -2 -21 2
    -2 -21 2
    -2 -21 1
    -2 -21 1
    2 -21 -1
    -2 -21 0
    -2 -21 0
    -2 -21 -1
    -2 -21 -1
    2 -21 1
    2 -21 2
    -2 -21 -2
    -2 -21 -2
    -2 -21 -3
    2 -21 3
    -2 -21 -4
    2 -21 4
    2 -21 4
    2 -21 5
    2 -21 5
    2 -21 6
    2 -21 6
    2 -21 7
    2 -21 7
    -2 -20 8
    -2 -20 7
    2 -20 -7
    -2 -20 6
    2 -20 -6
    2 -20 -5
    -2 -20 5
    2 -20 -4
    -2 -20 4
    -2 -20 3
    2 -20 -3
    -2 -20 2
    2 -20 -2
    -2 -20 2
    2 -20 -1
    -2 -20 1
    -2 -20 1
    2 -20 0
    -2 -20 0
    -2 -20 0
    2 -20 1
    2 -20 1
    -2 -20 -1
    -2 -20 -1
    -2 -20 -2
    -2 -20 -2
    2 -20 2
    2 -20 2
    2 -20 3
    -2 -20 -3
    2 -20 3
    -2 -20 -3
    2 -20 4
    2 -20 4
    -2 -20 -4
    2 -20 5
    2 -20 5
    2 -20 6
    2 -20 6
    2 -20 7
    2 -20 7
    2 -20 8
    2 -20 8
    -2 -19 8
    2 -19 -8
    2 -19 -7
    -2 -19 7
    2 -19 -6
    -2 -19 6
    2 -19 -5
    -2 -19 5
    2 -19 -4
    -2 -19 4
    2 -19 -3
    -2 -19 3
    -2 -19 2
    -2 -19 2
    2 -19 -2
    2 -19 -1
    2 -19 -1
    -2 -19 1
    -2 -19 1
    -2 -19 0
    2 -19 0
    2 -19 0
    -2 -19 0
    2 -19 1
    -2 -19 -1
    2 -19 1
    -2 -19 -1
    2 -19 2
    2 -19 2
    -2 -19 -2
    -2 -19 -2
    -2 -19 -3
    2 -19 3
    2 -19 3
    -2 -19 -3
    -2 -19 -4
    2 -19 4
    -2 -19 -4
    2 -19 4
    2 -19 5
    2 -19 5
    2 -19 6
    2 -19 6
    2 -19 7
    2 -19 7
    2 -19 8
    2 -19 8
    2 -19 9
    2 -18 -9
    -2 -18 9
    -2 -18 8
    2 -18 -8
    2 -18 -7
    -2 -18 7
    -2 -18 6
    2 -18 -6
    -2 -18 5
    2 -18 -5
    2 -18 -4
    -2 -18 4
    2 -18 -3
    -2 -18 3
    2 -18 -3
    2 -18 -2
    -2 -18 2
    -2 -18 2
    2 -18 -2
    2 -18 -2
    -2 -18 1
    2 -18 -1
    -2 -18 1
    2 -18 -1
    2 -18 0
    2 -18 0
    -2 -18 0
    -2 -18 0
    2 -18 1
    -2 -18 -1
    2 -18 1
    -2 -18 -1
    -2 -18 -2
    2 -18 2
    2 -18 2
    -2 -18 -2
    -2 -18 -3
    -2 -18 -3
    2 -18 3
    2 -18 3
    2 -18 4
    -2 -18 -4
    -2 -18 -4
    2 -18 4
    2 -18 5
    -2 -18 -5
    2 -18 6
    2 -18 6
    2 -18 7
    2 -18 7
    2 -18 8
    2 -18 8
    2 -18 9
    2 -18 9
    -2 -17 9
    2 -17 -9
    2 -17 -8
    -2 -17 8
    -2 -17 7
    2 -17 -7
    -2 -17 6
    2 -17 -6
    -2 -17 5
    2 -17 -5
    2 -17 -5
    -2 -17 4
    2 -17 -4
    2 -17 -4
    -2 -17 3
    2 -17 -3
    2 -17 -3
    2 -17 -2
    -2 -17 2
    2 -17 -2
    2 -17 -2
    2 -17 -1
    -2 -17 1
    2 -17 -1
    -2 -17 1
    -2 -17 0
    -2 -17 0
    2 -17 0
    2 -17 0
    2 -17 1
    -2 -17 -1
    -2 -17 -1
    2 -17 1
    -2 -17 -2
    2 -17 2
    2 -17 2
    -2 -17 -2
    2 -17 3
    2 -17 3
    -2 -17 -3
    -2 -17 -3
    -2 -17 -4
    2 -17 4
    2 -17 4
    -2 -17 -4
    2 -17 5
    2 -17 5
    -2 -17 -5
    2 -17 6
    2 -17 6
    2 -17 7
    2 -17 7
    2 -17 8
    2 -17 8
    2 -17 9
    2 -17 9
    2 -16 -10
    -2 -16 10
    2 -16 -9
    -2 -16 9
    2 -16 -8
    -2 -16 8
    2 -16 -7
    -2 -16 7
    2 -16 -6
    -2 -16 6
    2 -16 -5
    -2 -16 5
    2 -16 -5
    -2 -16 4
    2 -16 -4
    2 -16 -4
    2 -16 -3
    2 -16 -3
    -2 -16 3
    2 -16 -3
    -2 -16 2
    2 -16 -2
    2 -16 -2
    2 -16 -2
    2 -16 -1
    -2 -16 1
    2 -16 -1
    -2 -16 1
    -2 -16 0
    2 -16 0
    2 -16 0
    -2 -16 0
    -2 -16 -1
    2 -16 1
    2 -16 1
    -2 -16 -1
    -2 -16 -2
    2 -16 2
    2 -16 2
    -2 -16 -2
    2 -16 3
    -2 -16 -3
    2 -16 3
    -2 -16 -3
    2 -16 4
    -2 -16 -4
    -2 -16 -4
    2 -16 4
    -2 -16 -5
    2 -16 5
    2 -16 5
    2 -16 6
    2 -16 7
    2 -16 8
    2 -16 9
    2 -16 10
    2 -15 -11
    -2 -15 10
    2 -15 -10
    2 -15 -9
    -2 -15 9
    -2 -15 8
    -2 -15 7
    2 -15 -7
    2 -15 -6
    -2 -15 6
    2 -15 -5
    -2 -15 5
    -2 -15 4
    2 -15 -4
    2 -15 -4
    2 -15 -3
    2 -15 -3
    -2 -15 3
    2 -15 -3
    2 -15 -2
    -2 -15 2
    2 -15 -2
    2 -15 -2
    -2 -15 1
    2 -15 -1
    2 -15 -1
    -2 -15 1
    -2 -15 0
    2 -15 0
    -2 -15 0
    2 -15 0
    -2 -15 -1
    2 -15 1
    2 -15 1
    -2 -15 -1
    2 -15 2
    -2 -15 -2
    -2 -15 -2
    2 -15 2
    -2 -15 -3
    2 -15 3
    2 -15 3
    -2 -15 -3
    -2 -15 -4
    -2 -15 -4
    2 -15 4
    -2 -15 -5
    2 -15 5
    2 -15 6
    2 -15 7
    2 -15 8
    2 -15 9
    2 -15 10
    -2 -15 -11
    2 -14 -11
    -2 -14 11
    -2 -14 10
    2 -14 -10
    2 -14 -9
    -2 -14 9
    -2 -14 8
    2 -14 -7
    -2 -14 7
    2 -14 -7
    -2 -14 6
    2 -14 -6
    -2 -14 5
    2 -14 -5
    2 -14 -4
    -2 -14 4
    2 -14 -3
    2 -14 -3
    -2 -14 3
    2 -14 -3
    2 -14 -2
    2 -14 -2
    -2 -14 2
    2 -14 -1
    -2 -14 1
    2 -14 -1
    -2 -14 1
    -2 -14 0
    -2 -14 0
    2 -14 0
    2 -14 0
    2 -14 1
    -2 -14 -1
    -2 -14 -1
    2 -14 1
    2 -14 2
    -2 -14 -2
    -2 -14 -2
    2 -14 2
    -2 -14 -3
    -2 -14 -3
    2 -14 3
    -2 -14 -4
    -2 -14 -4
    2 -14 4
    2 -14 5
    -2 -14 -5
    2 -14 6
    2 -14 7
    2 -14 8
    2 -14 9
    2 -14 10
    -2 -14 -11
    -2 -14 -12
    2 -13 -12
    2 -13 -11
    -2 -13 11
    -2 -13 10
    2 -13 -10
    2 -13 -9
    -2 -13 9
    2 -13 -8
    -2 -13 8
    2 -13 -7
    2 -13 -7
    -2 -13 7
    2 -13 -6
    -2 -13 6
    -2 -13 5
    2 -13 -5
    2 -13 -4
    2 -13 -4
    -2 -13 4
    2 -13 -3
    2 -13 -3
    2 -13 -3
    -2 -13 3
    2 -13 -2
    2 -13 -2
    -2 -13 2
    2 -13 -2
    -2 -13 1
    2 -13 -1
    -2 -13 1
    2 -13 -1
    2 -13 -1
    2 -13 0
    2 -13 0
    2 -13 0
    -2 -13 0
    -2 -13 0
    -2 -13 -1
    2 -13 1
    -2 -13 -1
    2 -13 1
    2 -13 2
    -2 -13 -2
    -2 -13 -2
    -2 -13 -3
    -2 -13 -3
    2 -13 3
    -2 -13 -4
    2 -13 4
    2 -13 5
    -2 -13 -5
    2 -13 6
    -2 -13 -6
    2 -13 7
    2 -13 7
    2 -13 8
    2 -13 9
    2 -13 10
    -2 -13 -11
    -2 -13 -12
    2 -12 -12
    2 -12 -11
    -2 -12 11
    2 -12 -10
    -2 -12 10
    -2 -12 9
    2 -12 -9
    -2 -12 8
    2 -12 -8
    2 -12 -7
    2 -12 -7
    -2 -12 7
    2 -12 -6
    -2 -12 6
    2 -12 -5
    -2 -12 5
    2 -12 -5
    2 -12 -4
    -2 -12 4
    2 -12 -4
    -2 -12 3
    2 -12 -3
    2 -12 -3
    2 -12 -2
    2 -12 -2
    -2 -12 2
    2 -12 -2
    -2 -12 1
    2 -12 -1
    2 -12 -1
    2 -12 -1
    2 -12 0
    -2 -12 0
    2 -12 0
    -2 -12 0
    2 -12 0
    -2 -12 -1
    -2 -12 -1
    2 -12 1
    2 -12 1
    -2 -12 -2
    2 -12 2
    2 -12 2
    -2 -12 -2
    -2 -12 -3
    -2 -12 -3
    2 -12 3
    -2 -12 -4
    2 -12 4
    2 -12 5
    -2 -12 -5
    2 -12 6
    -2 -12 -6
    2 -12 7
    2 -12 7
    -2 -12 -7
    2 -12 8
    2 -12 9
    2 -12 10
    -2 -12 -11
    2 -12 11
    -2 -12 -12
    2 -11 -13
    2 -11 -12
    -2 -11 12
    2 -11 -11
    -2 -11 11
    -2 -11 10
    2 -11 -10
    2 -11 -9
    -2 -11 9
    2 -11 -8
    -2 -11 8
    2 -11 -7
    -2 -11 7
    2 -11 -7
    -2 -11 6
    2 -11 -6
    2 -11 -6
    -2 -11 5
    2 -11 -5
    2 -11 -5
    2 -11 -4
    2 -11 -4
    -2 -11 4
    -2 -11 3
    2 -11 -3
    2 -11 -3
    -2 -11 3
    2 -11 -2
    2 -11 -2
    -2 -11 2
    2 -11 -2
    -2 -11 2
    2 -11 -1
    -2 -11 1
    2 -11 -1
    -2 -11 1
    2 -11 -1
    -2 -11 0
    -2 -11 0
    -2 -11 0
    2 -11 0
    2 -11 0
    2 -11 0
    2 -11 1
    -2 -11 -1
    -2 -11 -1
    2 -11 1
    -2 -11 -1
    2 -11 2
    -2 -11 -2
    -2 -11 -2
    2 -11 2
    -2 -11 -2
    2 -11 3
    -2 -11 -3
    -2 -11 -3
    2 -11 3
    -2 -11 -4
    2 -11 4
    -2 -11 -4
    -2 -11 -5
    2 -11 5
    2 -11 6
    -2 -11 -6
    -2 -11 -7
    2 -11 7
    2 -11 7
    2 -11 8
    -2 -11 -8
    2 -11 9
    2 -11 10
    -2 -11 -10
    -2 -11 -11
    2 -11 11
    -2 -11 -12
    2 -10 -13
    2 -10 -12
    -2 -10 12
    -2 -10 11
    2 -10 -11
    2 -10 -10
    -2 -10 10
    2 -10 -9
    -2 -10 9
    2 -10 -8
    -2 -10 8
    2 -10 -7
    2 -10 -7
    -2 -10 7
    2 -10 -7
    2 -10 -7
    -2 -10 6
    2 -10 -6
    2 -10 -6
    2 -10 -5
    -2 -10 5
    2 -10 -5
    -2 -10 4
    2 -10 -4
    -2 -10 4
    2 -10 -4
    -2 -10 3
    -2 -10 3
    2 -10 -3
    2 -10 -2
    -2 -10 2
    2 -10 -2
    -2 -10 2
    2 -10 -1
    -2 -10 1
    2 -10 -1
    2 -10 -1
    -2 -10 1
    -2 -10 0
    2 -10 0
    2 -10 0
    -2 -10 0
    -2 -10 0
    2 -10 1
    -2 -10 -1
    -2 -10 -1
    2 -10 1
    -2 -10 -1
    -2 -10 -2
    -2 -10 -2
    2 -10 2
    2 -10 2
    -2 -10 -2
    2 -10 3
    -2 -10 -3
    -2 -10 -3
    -2 -10 -3
    2 -10 3
    -2 -10 -4
    -2 -10 -4
    2 -10 4
    2 -10 5
    -2 -10 -5
    2 -10 6
    -2 -10 -6
    2 -10 6
    2 -10 7
    2 -10 7
    -2 -10 -7
    -2 -10 -8
    2 -10 8
    2 -10 8
    2 -10 9
    -2 -10 -10
    2 -10 10
    -2 -10 -11
    2 -10 11
    -2 -10 -12
    2 -9 -13
    2 -9 -12
    -2 -9 12
    2 -9 -11
    -2 -9 11
    2 -9 -10
    -2 -9 10
    -2 -9 9
    2 -9 -9
    -2 -9 8
    2 -9 -8
    2 -9 -7
    2 -9 -7
    2 -9 -7
    2 -9 -7
    -2 -9 7
    -2 -9 6
    2 -9 -6
    2 -9 -6
    2 -9 -6
    -2 -9 6
    -2 -9 5
    2 -9 -5
    2 -9 -5
    -2 -9 5
    -2 -9 4
    2 -9 -4
    2 -9 -3
    -2 -9 3
    -2 -9 3
    -2 -9 2
    2 -9 -2
    -2 -9 2
    2 -9 -2
    2 -9 -1
    2 -9 -1
    -2 -9 1
    -2 -9 1
    2 -9 -1
    -2 -9 0
    -2 -9 0
    2 -9 0
    2 -9 0
    -2 -9 0
    2 -9 1
    -2 -9 -1
    -2 -9 -1
    2 -9 1
    -2 -9 -1
    -2 -9 -2
    2 -9 2
    -2 -9 -2
    2 -9 2
    -2 -9 -2
    -2 -9 -3
    2 -9 3
    -2 -9 -3
    2 -9 3
    -2 -9 -4
    2 -9 4
    -2 -9 -4
    -2 -9 -4
    2 -9 4
    -2 -9 -5
    2 -9 5
    2 -9 6
    -2 -9 -6
    2 -9 6
    -2 -9 -7
    2 -9 7
    2 -9 7
    2 -9 8
    2 -9 8
    -2 -9 -8
    2 -9 9
    -2 -9 -10
    2 -9 10
    -2 -9 -11
    2 -9 11
    -2 -9 -12
    2 -8 -14
    -2 -8 13
    2 -8 -13
    2 -8 -12
    -2 -8 12
    2 -8 -11
    -2 -8 11
    -2 -8 10
    2 -8 -10
    -2 -8 9
    2 -8 -9
    -2 -8 8
    2 -8 -8
    2 -8 -7
    -2 -8 7
    2 -8 -7
    -2 -8 7
    2 -8 -7
    2 -8 -7
    2 -8 -6
    2 -8 -6
    -2 -8 6
    -2 -8 6
    2 -8 -6
    -2 -8 6
    2 -8 -6
    2 -8 -5
    2 -8 -5
    2 -8 -5
    -2 -8 5
    2 -8 -4
    -2 -8 4
    2 -8 -3
    -2 -8 3
    2 -8 -2
    -2 -8 2
    -2 -8 2
    -2 -8 1
    2 -8 -1
    -2 -8 1
    2 -8 -1
    -2 -8 0
    2 -8 0
    -2 -8 0
    2 -8 0
    -2 -8 0
    -2 -8 -1
    2 -8 1
    -2 -8 -1
    2 -8 1
    -2 -8 -1
    -2 -8 -2
    -2 -8 -2
    -2 -8 -2
    2 -8 2
    2 -8 2
    -2 -8 -3
    2 -8 3
    -2 -8 -3
    -2 -8 -3
    2 -8 3
    -2 -8 -4
    -2 -8 -4
    -2 -8 -4
    2 -8 4
    2 -8 4
    2 -8 5
    -2 -8 -5
    2 -8 5
    2 -8 6
    -2 -8 -6
    2 -8 6
    2 -8 6
    2 -8 7
    2 -8 7
    2 -8 7
    -2 -8 -7
    2 -8 8
    2 -8 8
    2 -8 8
    -2 -8 -8
    2 -8 9
    2 -8 9
    -2 -8 -9
    2 -8 10
    -2 -8 -10
    2 -8 10
    -2 -8 -11
    2 -8 11
    2 -8 11
    -2 -8 -12
    2 -7 -14
    -2 -7 13
    2 -7 -13
    2 -7 -12
    -2 -7 12
    2 -7 -11
    -2 -7 11
    2 -7 -10
    -2 -7 10
    2 -7 -9
    -2 -7 9
    -2 -7 8
    2 -7 -8
    2 -7 -7
    -2 -7 7
    -2 -7 7
    2 -7 -7
    2 -7 -7
    2 -7 -6
    2 -7 -6
    -2 -7 6
    2 -7 -6
    -2 -7 6
    -2 -7 6
    2 -7 -6
    2 -7 -5
    2 -7 -5
    -2 -7 5
    2 -7 -5
    -2 -7 5
    2 -7 -4
    2 -7 -4
    -2 -7 4
    -2 -7 3
    2 -7 -3
    2 -7 -2
    -2 -7 2
    -2 -7 1
    2 -7 -1
    -2 -7 1
    2 -7 -1
    2 -7 0
    2 -7 0
    -2 -7 0
    -2 -7 0
    -2 -7 0
    2 -7 1
    -2 -7 -1
    -2 -7 -1
    2 -7 1
    -2 -7 -1
    -2 -7 -2
    -2 -7 -2
    2 -7 2
    2 -7 2
    -2 -7 -3
    2 -7 3
    -2 -7 -3
    2 -7 3
    -2 -7 -3
    2 -7 3
    2 -7 4
    -2 -7 -4
    2 -7 4
    -2 -7 -4
    -2 -7 -4
    2 -7 5
    2 -7 5
    2 -7 5
    -2 -7 -5
    2 -7 6
    2 -7 6
    -2 -7 -6
    2 -7 6
    2 -7 7
    2 -7 7
    -2 -7 -7
    2 -7 7
    2 -7 8
    -2 -7 -8
    2 -7 8
    2 -7 8
    -2 -7 -9
    2 -7 9
    2 -7 9
    2 -7 10
    -2 -7 -10
    2 -7 10
    -2 -7 -11
    2 -7 11
    2 -7 11
    -2 -7 -12
    2 -7 12
    2 -6 -14
    2 -6 -13
    -2 -6 13
    2 -6 -12
    -2 -6 12
    -2 -6 11
    2 -6 -11
    -2 -6 10
    2 -6 -10
    -2 -6 9
    2 -6 -9
    -2 -6 8
    2 -6 -8
    2 -6 -7
    2 -6 -7
    -2 -6 7
    2 -6 -7
    -2 -6 7
    2 -6 -6
    2 -6 -6
    -2 -6 6
    -2 -6 6
    2 -6 -5
    2 -6 -5
    2 -6 -5
    -2 -6 5
    -2 -6 5
    2 -6 -4
    2 -6 -4
    -2 -6 4
    -2 -6 3
    2 -6 -3
    2 -6 -3
    2 -6 -2
    -2 -6 2
    -2 -6 1
    2 -6 -1
    2 -6 0
    -2 -6 0
    -2 -6 0
    2 -6 0
    -2 -6 0
    -2 -6 -1
    -2 -6 -1
    2 -6 1
    2 -6 1
    -2 -6 -1
    -2 -6 -2
    2 -6 2
    -2 -6 -2
    -2 -6 -2
    2 -6 2
    2 -6 2
    2 -6 3
    2 -6 3
    2 -6 3
    -2 -6 -3
    -2 -6 -3
    -2 -6 -3
    2 -6 4
    -2 -6 -4
    2 -6 5
    2 -6 5
    -2 -6 -5
    2 -6 6
    2 -6 6
    2 -6 6
    -2 -6 -6
    2 -6 7
    -2 -6 -7
    2 -6 7
    2 -6 7
    2 -6 8
    -2 -6 -8
    2 -6 8
    2 -6 8
    2 -6 9
    -2 -6 -9
    2 -6 9
    2 -6 10
    -2 -6 -10
    2 -6 10
    2 -6 11
    2 -6 11
    -2 -6 -11
    -2 -6 -12
    2 -6 12
    2 -5 -14
    -2 -5 14
    2 -5 -13
    -2 -5 13
    -2 -5 12
    2 -5 -12
    2 -5 -11
    -2 -5 11
    -2 -5 10
    2 -5 -10
    2 -5 -9
    -2 -5 9
    -2 -5 8
    -2 -5 8
    2 -5 -8
    2 -5 -7
    2 -5 -7
    -2 -5 7
    -2 -5 7
    2 -5 -7
    2 -5 -6
    2 -5 -6
    -2 -5 6
    -2 -5 6
    2 -5 -5
    -2 -5 5
    2 -5 -5
    -2 -5 5
    -2 -5 4
    -2 -5 4
    2 -5 -4
    2 -5 -4
    -2 -5 3
    2 -5 -3
    2 -5 -3
    2 -5 -2
    -2 -5 2
    2 -5 -2
    2 -5 -1
    2 -5 -1
    -2 -5 1
    -2 -5 1
    -2 -5 0
    2 -5 0
    -2 -5 0
    2 -5 0
    -2 -5 -1
    2 -5 1
    2 -5 1
    -2 -5 -1
    2 -5 1
    2 -5 2
    2 -5 2
    -2 -5 -2
    -2 -5 -2
    -2 -5 -2
    -2 -5 -3
    2 -5 3
    -2 -5 -3
    2 -5 4
    2 -5 4
    -2 -5 -4
    -2 -5 -5
    -2 -5 -5
    2 -5 5
    2 -5 5
    2 -5 6
    -2 -5 -6
    2 -5 6
    2 -5 6
    -2 -5 -6
    2 -5 7
    2 -5 7
    2 -5 7
    -2 -5 -7
    2 -5 8
    -2 -5 -8
    2 -5 8
    2 -5 9
    2 -5 9
    -2 -5 -9
    2 -5 10
    -2 -5 -10
    2 -5 10
    -2 -5 -11
    2 -5 11
    2 -5 11
    -2 -5 -12
    2 -5 12
    2 -4 -14
    -2 -4 14
    2 -4 -14
    -2 -4 13
    2 -4 -13
    -2 -4 12
    2 -4 -12
    2 -4 -11
    -2 -4 11
    2 -4 -10
    2 -4 -9
    -2 -4 8
    2 -4 -8
    2 -4 -7
    -2 -4 7
    2 -4 -7
    2 -4 -7
    -2 -4 6
    2 -4 -6
    2 -4 -6
    -2 -4 6
    2 -4 -5
    -2 -4 5
    2 -4 -5
    -2 -4 4
    -2 -4 4
    2 -4 -4
    2 -4 -4
    2 -4 -3
    2 -4 -3
    -2 -4 3
    -2 -4 3
    2 -4 -2
    2 -4 -2
    -2 -4 2
    2 -4 -1
    -2 -4 1
    2 -4 -1
    -2 -4 1
    -2 -4 0
    2 -4 0
    -2 -4 -1
    2 -4 1
    2 -4 1
    2 -4 2
    -2 -4 -2
    -2 -4 -2
    -2 -4 -3
    -2 -4 -3
    2 -4 3
    2 -4 4
    -2 -4 -4
    -2 -4 -4
    2 -4 4
    2 -4 5
    2 -4 5
    -2 -4 -5
    -2 -4 -5
    2 -4 6
    -2 -4 -6
    -2 -4 -6
    2 -4 7
    2 -4 7
    -2 -4 -7
    -2 -4 -7
    -2 -4 -8
    2 -4 8
    2 -4 8
    -2 -4 -9
    2 -4 9
    2 -4 9
    -2 -4 -10
    2 -4 10
    2 -4 10
    -2 -4 -11
    2 -4 11
    2 -4 12
    2 -4 13
    2 -3 -14
    -2 -3 14
    2 -3 -14
    -2 -3 13
    2 -3 -13
    2 -3 -13
    2 -3 -12
    2 -3 -12
    -2 -3 12
    2 -3 -11
    2 -3 -10
    2 -3 -9
    2 -3 -8
    -2 -3 8
    -2 -3 7
    2 -3 -7
    2 -3 -7
    2 -3 -7
    -2 -3 6
    2 -3 -6
    2 -3 -6
    -2 -3 5
    2 -3 -5
    -2 -3 5
    2 -3 -4
    -2 -3 4
    2 -3 -4
    -2 -3 4
    -2 -3 3
    -2 -3 3
    2 -3 -3
    2 -3 -3
    2 -3 -2
    2 -3 -2
    -2 -3 2
    2 -3 -2
    2 -3 -1
    2 -3 -1
    -2 -3 1
    2 -3 0
    2 -3 0
    -2 -3 0
    2 -3 1
    -2 -3 -1
    2 -3 2
    -2 -3 -2
    -2 -3 -3
    -2 -3 -3
    2 -3 3
    -2 -3 -4
    2 -3 4
    -2 -3 -4
    2 -3 4
    -2 -3 -5
    -2 -3 -5
    2 -3 5
    2 -3 6
    -2 -3 -6
    -2 -3 -6
    -2 -3 -7
    -2 -3 -7
    2 -3 7
    2 -3 7
    -2 -3 -8
    2 -3 8
    2 -3 8
    2 -3 9
    -2 -3 -9
    2 -3 9
    2 -3 10
    2 -3 10
    -2 -3 -10
    -2 -3 -11
    2 -3 11
    2 -3 12
    2 -3 13
    -2 -2 14
    2 -2 -14
    2 -2 -14
    2 -2 -13
    -2 -2 13
    2 -2 -13
    2 -2 -12
    -2 -2 12
    2 -2 -12
    2 -2 -11
    2 -2 -11
    2 -2 -10
    -2 -2 9
    2 -2 -9
    -2 -2 8
    2 -2 -8
    -2 -2 8
    2 -2 -7
    2 -2 -7
    2 -2 -7
    -2 -2 7
    -2 -2 7
    2 -2 -6
    2 -2 -6
    -2 -2 6
    -2 -2 5
    2 -2 -5
    -2 -2 5
    2 -2 -5
    -2 -2 4
    2 -2 -4
    2 -2 -4
    -2 -2 4
    -2 -2 3
    -2 -2 3
    2 -2 -3
    2 -2 -3
    2 -2 -2
    -2 -2 2
    -2 -2 2
    2 -2 -2
    2 -2 -2
    -2 -2 2
    -2 -2 1
    2 -2 -1
    2 -2 0
    2 -2 0
    2 -2 0
    -2 -2 0
    2 -2 1
    -2 -2 -1
    2 -2 1
    2 -2 2
    -2 -2 -2
    -2 -2 -3
    2 -2 3
    -2 -2 -3
    -2 -2 -4
    -2 -2 -4
    -2 -2 -5
    -2 -2 -5
    -2 -2 -6
    -2 -2 -6
    2 -2 6
    -2 -2 -6
    2 -2 6
    -2 -2 -7
    -2 -2 -7
    2 -2 7
    2 -2 7
    -2 -2 -8
    2 -2 8
    2 -2 8
    2 -2 9
    2 -2 9
    -2 -2 -9
    -2 -2 -10
    2 -2 10
    2 -2 10
    -2 -2 -11
    2 -2 11
    2 -2 12
    2 -2 13
    2 -1 -15
    -2 -1 14
    2 -1 -14
    2 -1 -14
    2 -1 -13
    2 -1 -13
    -2 -1 13
    2 -1 -12
    2 -1 -12
    -2 -1 11
    2 -1 -11
    2 -1 -11
    -2 -1 10
    2 -1 -10
    2 -1 -10
    2 -1 -9
    -2 -1 9
    -2 -1 8
    -2 -1 8
    -2 -1 8
    2 -1 -8
    2 -1 -7
    -2 -1 7
    -2 -1 7
    -2 -1 7
    2 -1 -7
    2 -1 -7
    -2 -1 6
    2 -1 -6
    -2 -1 6
    2 -1 -6
    -2 -1 6
    2 -1 -6
    2 -1 -5
    -2 -1 5
    -2 -1 5
    -2 -1 5
    2 -1 -5
    -2 -1 4
    -2 -1 4
    2 -1 -4
    -2 -1 4
    -2 -1 3
    2 -1 -3
    -2 -1 3
    2 -1 -3
    -2 -1 3
    2 -1 -2
    -2 -1 2
    2 -1 -2
    -2 -1 2
    -2 -1 2
    2 -1 -2
    -2 -1 1
    -2 -1 1
    2 -1 -1
    2 -1 0
    2 -1 0
    2 -1 1
    -2 -1 -1
    -2 -1 -2
    -2 -1 -2
    -2 -1 -3
    -2 -1 -3
    -2 -1 -4
    -2 -1 -4
    -2 -1 -5
    -2 -1 -5
    -2 -1 -5
    -2 -1 -6
    -2 -1 -6
    2 -1 6
    -2 -1 -6
    -2 -1 -7
    2 -1 7
    -2 -1 -7
    2 -1 7
    -2 -1 -8
    2 -1 8
    2 -1 8
    2 -1 9
    -2 -1 -9
    2 -1 9
    2 -1 10
    2 -1 10
    -2 -1 -10
    -2 -1 -11
    2 -1 11
    2 -1 12
    2 -1 13
    -2 -1 -13
    -2 0 14
    2 0 -14
    2 0 -13
    -2 0 13
    2 0 -13
    -2 0 12
    2 0 -12
    2 0 -12
    2 0 -11
    -2 0 11
    2 0 -11
    -2 0 10
    2 0 -10
    2 0 -10
    -2 0 9
    2 0 -9
    2 0 -9
    -2 0 8
    2 0 -8
    -2 0 8
    -2 0 8
    2 0 -8
    2 0 -7
    -2 0 7
    2 0 -7
    2 0 -7
    -2 0 7
    -2 0 7
    2 0 -7
    2 0 -6
    -2 0 6
    2 0 -6
    2 0 -6
    -2 0 6
    -2 0 6
    -2 0 5
    -2 0 5
    2 0 -5
    2 0 -5
    -2 0 5
    -2 0 4
    -2 0 4
    2 0 -4
    2 0 -4
    -2 0 4
    -2 0 4
    2 0 -3
    -2 0 3
    -2 0 3
    -2 0 3
    2 0 -3
    -2 0 2
    2 0 -2
    2 0 -2
    -2 0 2
    2 0 -2
    -2 0 1
    2 0 -1
    -2 0 0
    2 0 0
    2 0 1
    -2 0 -1
    2 0 2
    -2 0 -2
    -2 0 -2
    -2 0 -3
    -2 0 -3
    -2 0 -4
    -2 0 -4
    -2 0 -4
    2 0 4
    -2 0 -5
    -2 0 -5
    -2 0 -5
    2 0 5
    -2 0 -6
    -2 0 -6
    2 0 6
    -2 0 -6
    2 0 7
    -2 0 -7
    2 0 7
    -2 0 -8
    2 0 8
    2 0 8
    -2 0 -9
    2 0 9
    2 0 9
    -2 0 -10
    2 0 10
    -2 0 -11
    2 0 11
    -2 0 -12
    2 0 12
    -2 0 -13
    2 0 13
    -2 1 14
    2 1 -14
    -2 1 13
    2 1 -13
    -2 1 13
    2 1 -12
    2 1 -12
    -2 1 12
    -2 1 11
    2 1 -11
    2 1 -11
    2 1 -10
    2 1 -10
    -2 1 10
    2 1 -9
    2 1 -9
    -2 1 9
    2 1 -8
    -2 1 8
    -2 1 8
    2 1 -8
    2 1 -7
    -2 1 7
    2 1 -7
    2 1 -7
    -2 1 7
    2 1 -7
    2 1 -6
    -2 1 6
    -2 1 6
    2 1 -6
    2 1 -6
    -2 1 6
    2 1 -6
    -2 1 5
    -2 1 5
    2 1 -5
    -2 1 5
    2 1 -5
    2 1 -5
    -2 1 4
    -2 1 4
    2 1 -4
    -2 1 4
    2 1 -4
    -2 1 4
    -2 1 3
    -2 1 3
    -2 1 3
    2 1 -3
    -2 1 3
    2 1 -3
    -2 1 2
    -2 1 2
    2 1 -2
    2 1 -2
    -2 1 1
    2 1 -1
    -2 1 1
    2 1 -1
    2 1 0
    -2 1 0
    2 1 1
    -2 1 -1
    -2 1 -1
    2 1 2
    -2 1 -2
    -2 1 -2
    2 1 2
    2 1 3
    2 1 3
    -2 1 -3
    -2 1 -3
    2 1 4
    -2 1 -4
    -2 1 -4
    -2 1 -4
    2 1 5
    -2 1 -5
    -2 1 -5
    -2 1 -5
    2 1 6
    -2 1 -6
    -2 1 -6
    -2 1 -6
    2 1 7
    -2 1 -7
    2 1 7
    2 1 8
    2 1 8
    -2 1 -8
    2 1 9
    -2 1 -9
    2 1 9
    2 1 10
    -2 1 -10
    -2 1 -11
    2 1 11
    -2 1 -12
    2 1 12
    2 1 13
    -2 1 -13
    -2 2 14
    -2 2 14
    2 2 -14
    2 2 -13
    -2 2 13
    -2 2 13
    -2 2 12
    2 2 -12
    2 2 -11
    2 2 -11
    -2 2 11
    2 2 -10
    -2 2 10
    2 2 -10
    -2 2 9
    2 2 -9
    2 2 -9
    2 2 -8
    -2 2 8
    2 2 -8
    -2 2 7
    2 2 -7
    -2 2 7
    2 2 -7
    2 2 -7
    -2 2 6
    -2 2 6
    2 2 -6
    2 2 -6
    2 2 -6
    2 2 -6
    2 2 -5
    -2 2 5
    2 2 -5
    -2 2 5
    2 2 -5
    2 2 -5
    -2 2 4
    -2 2 4
    2 2 -4
    -2 2 4
    2 2 -4
    -2 2 4
    2 2 -4
    2 2 -3
    -2 2 3
    -2 2 3
    -2 2 3
    2 2 -3
    -2 2 3
    2 2 -2
    -2 2 2
    2 2 -2
    -2 2 2
    -2 2 1
    2 2 -1
    -2 2 1
    2 2 -1
    2 2 0
    -2 2 0
    -2 2 -1
    2 2 1
    2 2 1
    -2 2 -1
    -2 2 -2
    -2 2 -2
    2 2 2
    2 2 2
    -2 2 -3
    2 2 3
    2 2 3
    -2 2 -3
    2 2 4
    -2 2 -4
    -2 2 -4
    2 2 4
    2 2 5
    -2 2 -5
    -2 2 -5
    -2 2 -5
    -2 2 -6
    -2 2 -6
    2 2 6
    -2 2 -6
    2 2 7
    2 2 7
    -2 2 -7
    2 2 8
    -2 2 -8
    2 2 8
    2 2 9
    2 2 9
    -2 2 -10
    2 2 10
    2 2 11
    -2 2 -11
    2 2 12
    -2 2 -12
    -2 2 -13
    2 2 13
    -2 3 14
    2 3 -14
    -2 3 13
    2 3 -13
    -2 3 13
    2 3 -12
    -2 3 12
    -2 3 11
    2 3 -11
    2 3 -10
    -2 3 10
    -2 3 9
    2 3 -9
    -2 3 8
    2 3 -8
    2 3 -7
    -2 3 7
    2 3 -7
    -2 3 7
    2 3 -6
    2 3 -6
    -2 3 6
    2 3 -6
    -2 3 6
    2 3 -5
    2 3 -5
    -2 3 5
    -2 3 5
    2 3 -5
    -2 3 4
    2 3 -4
    2 3 -4
    -2 3 4
    -2 3 4
    -2 3 3
    2 3 -3
    -2 3 3
    2 3 -2
    -2 3 2
    -2 3 2
    2 3 -2
    2 3 -1
    -2 3 1
    -2 3 1
    2 3 -1
    2 3 0
    2 3 0
    -2 3 0
    2 3 1
    2 3 1
    -2 3 -1
    -2 3 -1
    -2 3 -1
    2 3 2
    -2 3 -2
    2 3 2
    -2 3 -2
    2 3 3
    2 3 3
    -2 3 -3
    -2 3 -3
    2 3 4
    -2 3 -4
    2 3 4
    -2 3 -4
    2 3 5
    -2 3 -5
    -2 3 -5
    2 3 5
    2 3 6
    -2 3 -6
    -2 3 -6
    2 3 6
    2 3 7
    2 3 7
    2 3 7
    -2 3 -7
    2 3 8
    2 3 8
    -2 3 -8
    -2 3 -9
    2 3 9
    -2 3 -10
    2 3 10
    2 3 11
    -2 3 -11
    2 3 12
    -2 3 -12
    -2 3 -13
    2 3 13
    2 4 -14
    -2 4 14
    -2 4 13
    2 4 -13
    -2 4 13
    2 4 -12
    -2 4 12
    -2 4 11
    2 4 -11
    -2 4 10
    2 4 -10
    2 4 -9
    -2 4 9
    -2 4 8
    2 4 -8
    2 4 -7
    -2 4 7
    -2 4 7
    -2 4 6
    2 4 -6
    2 4 -6
    -2 4 6
    2 4 -6
    2 4 -5
    -2 4 5
    -2 4 5
    2 4 -5
    2 4 -5
    2 4 -4
    -2 4 4
    -2 4 4
    2 4 -4
    -2 4 4
    2 4 -4
    -2 4 3
    2 4 -3
    -2 4 3
    2 4 -2
    2 4 -2
    -2 4 2
    2 4 -1
    -2 4 1
    2 4 0
    -2 4 0
    2 4 0
    2 4 1
    -2 4 -1
    -2 4 -1
    2 4 1
    2 4 1
    -2 4 -1
    -2 4 -2
    -2 4 -2
    2 4 2
    2 4 2
    2 4 2
    2 4 3
    -2 4 -3
    2 4 3
    -2 4 -3
    2 4 4
    -2 4 -4
    2 4 4
    -2 4 -4
    -2 4 -5
    2 4 5
    -2 4 -5
    2 4 5
    2 4 6
    2 4 6
    2 4 6
    -2 4 -6
    -2 4 -6
    2 4 7
    2 4 7
    2 4 7
    -2 4 -7
    2 4 8
    -2 4 -8
    2 4 9
    -2 4 -9
    2 4 10
    -2 4 -10
    -2 4 -11
    2 4 11
    -2 4 -12
    2 4 12
    -2 4 -13
    2 4 13
    -2 5 14
    2 5 -14
    2 5 -13
    -2 5 13
    2 5 -12
    -2 5 12
    2 5 -11
    -2 5 11
    -2 5 10
    2 5 -10
    2 5 -9
    -2 5 9
    -2 5 8
    2 5 -8
    -2 5 7
    2 5 -7
    2 5 -6
    -2 5 6
    -2 5 6
    2 5 -6
    2 5 -6
    -2 5 5
    2 5 -5
    -2 5 5
    2 5 -5
    2 5 -5
    2 5 -4
    2 5 -4
    2 5 -4
    -2 5 4
    -2 5 4
    -2 5 3
    2 5 -3
    2 5 -3
    -2 5 2
    2 5 -2
    2 5 -2
    -2 5 2
    -2 5 1
    2 5 -1
    -2 5 0
    2 5 0
    -2 5 0
    -2 5 -1
    -2 5 -1
    2 5 1
    2 5 1
    -2 5 -1
    2 5 1
    -2 5 -2
    2 5 2
    2 5 2
    -2 5 -2
    2 5 2
    2 5 3
    -2 5 -3
    2 5 3
    -2 5 -3
    2 5 3
    2 5 4
    2 5 4
    2 5 4
    -2 5 -4
    -2 5 -4
    2 5 5
    2 5 5
    2 5 5
    2 5 5
    -2 5 -5
    -2 5 -5
    -2 5 -6
    2 5 6
    2 5 6
    -2 5 -6
    2 5 6
    2 5 7
    -2 5 -7
    2 5 7
    2 5 8
    -2 5 -8
    2 5 9
    -2 5 -9
    2 5 10
    -2 5 -10
    -2 5 -11
    2 5 11
    2 5 12
    -2 5 -12
    -2 5 -13
    2 5 13
    -2 6 14
    2 6 -14
    2 6 -13
    -2 6 13
    2 6 -12
    -2 6 12
    2 6 -11
    -2 6 11
    2 6 -10
    -2 6 10
    2 6 -9
    -2 6 9
    -2 6 8
    2 6 -8
    -2 6 7
    2 6 -7
    2 6 -6
    -2 6 6
    2 6 -6
    -2 6 6
    2 6 -6
    2 6 -5
    -2 6 5
    2 6 -5
    -2 6 5
    2 6 -5
    -2 6 4
    2 6 -4
    -2 6 4
    2 6 -4
    2 6 -3
    -2 6 3
    2 6 -3
    -2 6 2
    -2 6 2
    2 6 -2
    2 6 -2
    2 6 -2
    -2 6 1
    2 6 -1
    -2 6 0
    2 6 0
    -2 6 0
    2 6 1
    -2 6 -1
    2 6 1
    -2 6 -1
    -2 6 -1
    2 6 1
    2 6 2
    -2 6 -2
    2 6 2
    -2 6 -2
    -2 6 -2
    2 6 2
    -2 6 -3
    2 6 3
    -2 6 -3
    2 6 3
    2 6 3
    -2 6 -4
    2 6 4
    2 6 4
    -2 6 -4
    2 6 4
    2 6 4
    2 6 5
    -2 6 -5
    2 6 5
    2 6 5
    -2 6 -5
    2 6 5
    2 6 6
    -2 6 -6
    -2 6 -6
    2 6 6
    2 6 7
    2 6 7
    -2 6 -7
    -2 6 -8
    2 6 8
    2 6 9
    -2 6 -9
    -2 6 -10
    2 6 10
    2 6 11
    -2 6 -11
    2 6 12
    -2 6 -12
    2 7 -14
    -2 7 14
    -2 7 13
    2 7 -13
    2 7 -12
    -2 7 12
    2 7 -11
    -2 7 11
    -2 7 10
    2 7 -10
    -2 7 9
    2 7 -9
    2 7 -8
    -2 7 8
    2 7 -7
    -2 7 7
    2 7 -6
    2 7 -6
    -2 7 6
    -2 7 6
    -2 7 6
    2 7 -5
    -2 7 5
    -2 7 5
    2 7 -5
    2 7 -5
    -2 7 5
    2 7 -4
    -2 7 4
    2 7 -4
    -2 7 3
    2 7 -3
    2 7 -3
    2 7 -2
    -2 7 2
    2 7 -2
    -2 7 2
    2 7 -1
    -2 7 1
    2 7 -1
    -2 7 0
    -2 7 0
    2 7 0
    -2 7 -1
    -2 7 -1
    2 7 1
    2 7 1
    -2 7 -1
    -2 7 -2
    2 7 2
    2 7 2
    -2 7 -2
    -2 7 -2
    2 7 2
    2 7 3
    -2 7 -3
    -2 7 -3
    2 7 3
    2 7 3
    2 7 3
    2 7 4
    2 7 4
    -2 7 -4
    2 7 4
    2 7 4
    -2 7 -4
    -2 7 -5
    -2 7 -5
    2 7 5
    2 7 5
    -2 7 -5
    2 7 5
    -2 7 -6
    2 7 6
    -2 7 -6
    2 7 6
    -2 7 -7
    2 7 7
    2 7 7
    2 7 8
    2 7 8
    -2 7 -8
    -2 7 -9
    2 7 9
    2 7 10
    -2 7 -10
    2 7 11
    -2 7 -11
    -2 7 -12
    2 7 12
    2 8 -13
    -2 8 13
    -2 8 12
    2 8 -12
    -2 8 11
    2 8 -11
    2 8 -10
    -2 8 10
    -2 8 9
    -2 8 9
    2 8 -9
    -2 8 8
    -2 8 8
    2 8 -8
    2 8 -7
    -2 8 7
    -2 8 7
    2 8 -6
    2 8 -6
    -2 8 6
    -2 8 6
    2 8 -5
    -2 8 5
    2 8 -5
    2 8 -5
    2 8 -4
    -2 8 4
    2 8 -4
    2 8 -3
    2 8 -3
    -2 8 3
    -2 8 2
    -2 8 2
    2 8 -2
    2 8 -2
    2 8 -1
    -2 8 1
    2 8 -1
    -2 8 0
    2 8 0
    2 8 0
    -2 8 -1
    -2 8 -1
    2 8 1
    -2 8 -1
    -2 8 -2
    2 8 2
    -2 8 -2
    2 8 2
    -2 8 -2
    -2 8 -3
    2 8 3
    2 8 3
    -2 8 -3
    2 8 3
    -2 8 -3
    2 8 4
    2 8 4
    2 8 4
    -2 8 -4
    -2 8 -4
    -2 8 -4
    2 8 5
    2 8 5
    -2 8 -5
    -2 8 -5
    -2 8 -5
    2 8 5
    -2 8 -6
    2 8 6
    2 8 6
    -2 8 -6
    2 8 7
    -2 8 -7
    2 8 7
    -2 8 -8
    2 8 8
    2 8 8
    2 8 9
    -2 8 -9
    2 8 10
    -2 8 -10
    -2 8 -11
    2 8 11
    2 8 12
    -2 8 -12
    -2 9 13
    2 9 -13
    -2 9 12
    2 9 -12
    2 9 -11
    -2 9 11
    -2 9 10
    2 9 -10
    2 9 -9
    -2 9 9
    -2 9 8
    2 9 -8
    -2 9 8
    2 9 -7
    -2 9 7
    -2 9 7
    -2 9 6
    -2 9 6
    -2 9 6
    2 9 -6
    2 9 -5
    -2 9 5
    2 9 -5
    -2 9 4
    2 9 -4
    2 9 -4
    2 9 -3
    -2 9 3
    -2 9 3
    2 9 -3
    2 9 -2
    -2 9 2
    2 9 -2
    -2 9 2
    -2 9 1
    2 9 -1
    2 9 -1
    2 9 0
    -2 9 0
    2 9 0
    -2 9 -1
    2 9 1
    -2 9 -1
    -2 9 -1
    -2 9 -2
    -2 9 -2
    2 9 2
    -2 9 -2
    -2 9 -3
    -2 9 -3
    2 9 3
    2 9 3
    2 9 3
    -2 9 -3
    2 9 4
    -2 9 -4
    -2 9 -4
    -2 9 -4
    2 9 4
    2 9 4
    2 9 5
    -2 9 -5
    2 9 5
    -2 9 -5
    2 9 6
    -2 9 -6
    2 9 6
    2 9 7
    2 9 7
    -2 9 -7
    2 9 8
    2 9 8
    -2 9 -8
    -2 9 -9
    2 9 9
    2 9 10
    -2 9 -10
    2 9 11
    -2 9 -11
    -2 9 -12
    2 9 12
    2 10 -13
    -2 10 13
    -2 10 12
    2 10 -12
    2 10 -11
    -2 10 11
    2 10 -10
    -2 10 10
    -2 10 9
    2 10 -9
    -2 10 8
    2 10 -8
    -2 10 8
    -2 10 8
    -2 10 7
    2 10 -7
    -2 10 7
    -2 10 7
    2 10 -6
    -2 10 6
    2 10 -5
    2 10 -5
    -2 10 5
    -2 10 4
    2 10 -4
    2 10 -4
    -2 10 3
    2 10 -3
    -2 10 3
    2 10 -3
    -2 10 2
    2 10 -2
    -2 10 2
    2 10 -1
    -2 10 1
    2 10 -1
    2 10 0
    -2 10 0
    -2 10 -1
    -2 10 -1
    2 10 1
    -2 10 -1
    -2 10 -2
    -2 10 -2
    2 10 2
    -2 10 -2
    2 10 3
    2 10 3
    -2 10 -3
    2 10 3
    -2 10 -3
    -2 10 -3
    2 10 4
    -2 10 -4
    -2 10 -4
    -2 10 -4
    2 10 4
    2 10 4
    2 10 5
    2 10 5
    -2 10 -5
    -2 10 -5
    2 10 6
    2 10 6
    -2 10 -6
    2 10 7
    -2 10 -7
    2 10 7
    2 10 8
    2 10 8
    -2 10 -8
    2 10 9
    -2 10 -9
    2 10 10
    -2 10 -10
    2 10 11
    -2 10 -11
    -2 10 -12
    2 10 12
    -2 11 13
    2 11 -12
    -2 11 12
    2 11 -11
    -2 11 11
    -2 11 10
    2 11 -10
    2 11 -9
    -2 11 9
    -2 11 8
    -2 11 8
    2 11 -8
    -2 11 7
    2 11 -7
    2 11 -6
    -2 11 6
    2 11 -5
    2 11 -5
    -2 11 5
    2 11 -4
    -2 11 4
    2 11 -4
    -2 11 3
    -2 11 3
    2 11 -3
    2 11 -3
    -2 11 2
    -2 11 2
    2 11 -2
    2 11 -2
    2 11 -1
    2 11 -1
    -2 11 1
    -2 11 0
    2 11 0
    -2 11 -1
    -2 11 -1
    -2 11 -1
    2 11 1
    -2 11 -2
    -2 11 -2
    2 11 2
    -2 11 -2
    -2 11 -3
    2 11 3
    -2 11 -3
    2 11 3
    -2 11 -3
    2 11 4
    2 11 4
    -2 11 -4
    -2 11 -4
    -2 11 -4
    2 11 5
    2 11 5
    -2 11 -5
    -2 11 -5
    2 11 6
    2 11 6
    -2 11 -6
    -2 11 -7
    2 11 7
    2 11 7
    2 11 8
    -2 11 -8
    -2 11 -9
    2 11 9
    2 11 10
    -2 11 -10
    2 11 11
    -2 11 -11
    2 11 12
    -2 12 13
    2 12 -12
    -2 12 12
    2 12 -11
    -2 12 11
    -2 12 10
    2 12 -10
    2 12 -9
    -2 12 9
    2 12 -8
    -2 12 8
    2 12 -7
    -2 12 7
    2 12 -6
    -2 12 6
    2 12 -5
    -2 12 5
    2 12 -5
    -2 12 4
    2 12 -4
    2 12 -4
    -2 12 3
    -2 12 3
    2 12 -3
    2 12 -3
    2 12 -2
    -2 12 2
    -2 12 2
    2 12 -2
    2 12 -1
    -2 12 1
    2 12 -1
    2 12 -1
    2 12 0
    2 12 0
    -2 12 0
    2 12 1
    -2 12 -1
    -2 12 -1
    2 12 1
    -2 12 -2
    2 12 2
    2 12 2
    -2 12 -2
    -2 12 -2
    -2 12 -3
    -2 12 -3
    -2 12 -3
    2 12 3
    -2 12 -4
    -2 12 -4
    2 12 4
    2 12 4
    -2 12 -4
    2 12 5
    2 12 5
    -2 12 -5
    -2 12 -5
    -2 12 -6
    2 12 6
    2 12 6
    -2 12 -7
    2 12 7
    2 12 7
    -2 12 -8
    2 12 8
    2 12 9
    -2 12 -9
    2 12 10
    -2 12 -10
    2 12 11
    -2 12 -11
    2 12 12
    2 13 -12
    -2 13 12
    -2 13 11
    2 13 -11
    2 13 -10
    -2 13 10
    -2 13 9
    2 13 -9
    2 13 -8
    -2 13 8
    2 13 -7
    -2 13 7
    -2 13 6
    2 13 -6
    2 13 -5
    -2 13 5
    2 13 -5
    2 13 -4
    2 13 -4
    -2 13 4
    -2 13 3
    -2 13 3
    2 13 -3
    2 13 -3
    2 13 -2
    -2 13 2
    2 13 -2
    -2 13 2
    -2 13 1
    2 13 -1
    2 13 -1
    2 13 0
    2 13 0
    -2 13 0
    2 13 1
    -2 13 -1
    2 13 1
    -2 13 -1
    -2 13 -2
    2 13 2
    2 13 2
    -2 13 -2
    -2 13 -2
    -2 13 -3
    -2 13 -3
    -2 13 -3
    2 13 3
    -2 13 -4
    2 13 4
    -2 13 -4
    2 13 4
    2 13 5
    -2 13 -5
    2 13 5
    -2 13 -6
    2 13 6
    2 13 6
    2 13 7
    -2 13 -7
    2 13 7
    -2 13 -8
    2 13 8
    2 13 9
    -2 13 -9
    -2 13 -10
    2 13 10
    2 13 11
    -2 13 -11
    -2 14 11
    2 14 -11
    2 14 -10
    -2 14 10
    2 14 -9
    -2 14 9
    -2 14 8
    2 14 -8
    -2 14 7
    2 14 -7
    2 14 -6
    -2 14 6
    -2 14 5
    2 14 -5
    2 14 -5
    2 14 -4
    2 14 -4
    -2 14 4
    2 14 -3
    2 14 -3
    -2 14 3
    -2 14 3
    -2 14 2
    -2 14 2
    2 14 -2
    2 14 -2
    -2 14 1
    2 14 -1
    2 14 -1
    2 14 0
    -2 14 0
    2 14 0
    -2 14 -1
    -2 14 -1
    2 14 1
    2 14 1
    2 14 2
    -2 14 -2
    2 14 2
    -2 14 -2
    -2 14 -2
    -2 14 -3
    -2 14 -3
    -2 14 -3
    2 14 3
    -2 14 -4
    2 14 4
    -2 14 -4
    2 14 4
    -2 14 -5
    2 14 5
    2 14 5
    -2 14 -6
    2 14 6
    2 14 6
    2 14 7
    -2 14 -7
    -2 14 -8
    2 14 8
    -2 14 -9
    2 14 9
    -2 14 -10
    2 14 10
    2 14 11
    2 15 -11
    2 15 -10
    -2 15 10
    2 15 -9
    -2 15 9
    -2 15 8
    2 15 -8
    2 15 -7
    -2 15 7
    2 15 -6
    -2 15 6
    2 15 -5
    -2 15 5
    2 15 -5
    2 15 -4
    -2 15 4
    2 15 -4
    2 15 -3
    -2 15 3
    2 15 -3
    -2 15 3
    -2 15 2
    2 15 -2
    2 15 -2
    -2 15 2
    2 15 -1
    2 15 -1
    -2 15 1
    2 15 0
    -2 15 0
    -2 15 -1
    -2 15 -1
    2 15 1
    2 15 1
    -2 15 -2
    -2 15 -2
    2 15 2
    2 15 2
    -2 15 -2
    -2 15 -3
    2 15 3
    -2 15 -3
    -2 15 -3
    -2 15 -4
    2 15 4
    2 15 4
    -2 15 -4
    -2 15 -5
    2 15 5
    2 15 5
    -2 15 -6
    2 15 6
    -2 15 -7
    2 15 7
    -2 15 -8
    2 15 8
    -2 15 -9
    2 15 9
    2 15 10
    -2 15 -10
    2 15 11
    2 16 -10
    2 16 -9
    2 16 -8
    -2 16 8
    2 16 -7
    -2 16 7
    2 16 -6
    -2 16 6
    2 16 -5
    -2 16 5
    2 16 -4
    -2 16 4
    2 16 -4
    -2 16 3
    2 16 -3
    2 16 -3
    -2 16 3
    -2 16 2
    -2 16 2
    2 16 -2
    2 16 -2
    -2 16 1
    2 16 -1
    2 16 -1
    -2 16 0
    2 16 0
    -2 16 -1
    -2 16 -1
    2 16 1
    2 16 1
    2 16 2
    -2 16 -2
    -2 16 -2
    2 16 2
    -2 16 -3
    2 16 3
    -2 16 -3
    -2 16 -3
    2 16 4
    -2 16 -4
    2 16 4
    -2 16 -5
    2 16 5
    2 16 6
    -2 16 -6
    2 16 7
    -2 16 -7
    -2 16 -8
    2 16 8
    -2 16 -9
    2 16 9
    2 16 10
    2 16 11
    2 17 -9
    2 17 -8
    2 17 -7
    -2 17 7
    -2 17 6
    2 17 -6
    2 17 -5
    -2 17 5
    2 17 -4
    -2 17 4
    -2 17 3
    2 17 -3
    -2 17 3
    -2 17 2
    -2 17 2
    2 17 -2
    2 17 -2
    2 17 -1
    -2 17 1
    2 17 0
    -2 17 0
    -2 17 -1
    2 17 1
    -2 17 -1
    2 17 2
    2 17 2
    -2 17 -2
    -2 17 -2
    2 17 3
    -2 17 -3
    -2 17 -3
    2 17 3
    -2 17 -4
    2 17 4
    -2 17 -5
    2 17 5
    2 17 6
    -2 17 -6
    -2 17 -7
    2 17 7
    -2 17 -8
    2 17 8
    -2 17 -9
    2 17 9
    2 17 10
    2 18 -9
    2 18 -8
    2 18 -7
    2 18 -6
    -2 18 5
    2 18 -5
    2 18 -4
    -2 18 4
    -2 18 3
    -2 18 3
    2 18 -3
    -2 18 2
    2 18 -2
    -2 18 2
    -2 18 1
    2 18 -1
    -2 18 0
    2 18 0
    -2 18 -1
    2 18 1
    2 18 2
    -2 18 -2
    2 18 3
    -2 18 -3
    2 18 4
    -2 18 -4
    -2 18 -5
    2 18 5
    2 18 6
    -2 18 -6
    -2 18 -7
    2 18 7
    -2 18 -8
    2 18 8
    2 18 9
    2 18 10
    2 19 -8
    2 19 -7
    2 19 -6
    2 19 -5
    2 19 -4
    -2 19 3
    2 19 -3
    -2 19 3
    -2 19 2
    2 19 -2
    -2 19 2
    2 19 -1
    -2 19 1
    2 19 0
    -2 19 0
    2 19 1
    -2 19 -1
    2 19 2
    -2 19 -2
    -2 19 -3
    2 19 3
    -2 19 -4
    2 19 4
    -2 19 -5
    2 19 5
    2 19 6
    -2 19 -6
    -2 19 -7
    2 19 7
    2 19 8
    2 19 9
    2 20 -7
    2 20 -6
    2 20 -5
    2 20 -4
    -2 20 3
    2 20 -3
    2 20 -2
    -2 20 2
    -2 20 1
    2 20 -1
    -2 20 0
    2 20 0
    -2 20 -1
    2 20 1
    -2 20 -2
    2 20 2
    2 20 3
    -2 20 -3
    -2 20 -4
    2 20 4
    2 20 5
    -2 20 -5
    -2 20 -6
    2 20 6
    -2 20 -7
    2 20 7
    2 20 8
    2 20 9
    2 21 -6
    2 21 -5
    2 21 -4
    -2 21 3
    2 21 -3
    -2 21 2
    2 21 -2
    -2 21 1
    2 21 -1
    -2 21 0
    2 21 0
    -2 21 -1
    2 21 1
    -2 21 -2
    2 21 2
    2 21 3
    -2 21 -3
    2 21 4
    -2 21 -4
    2 21 5
    -2 21 -5
    2 21 6
    -2 21 -6
    2 21 7
    2 22 -5
    2 22 -4
    2 22 -3
    -2 22 3
    2 22 -2
    -2 22 2
    2 22 -1
    -2 22 1
    -2 22 0
    2 22 0
    2 22 1
    -2 22 -1
    -2 22 -2
    2 22 2
    -2 22 -3
    2 22 3
    -2 22 -4
    2 22 4
    2 22 5
    -2 22 -5
    2 22 6
    -2 23 3
    2 23 -3
    2 23 -2
    -2 23 2
    -2 23 1
    2 23 -1
    2 23 0
    -2 23 0
    -2 23 -1
    2 23 1
    -2 23 -2
    2 23 3
    -2 23 -3
    2 23 4
    -2 24 2
    -2 24 1
    -2 24 0
    -2 24 -1
    -2 24 -2
    -3 -25 3
    -3 -24 4
    -3 -24 3
    -3 -24 2
    -3 -24 1
    3 -24 0
    -3 -24 -2
    -3 -23 5
    -3 -23 4
    3 -23 -3
    -3 -23 3
    -3 -23 2
    3 -23 -2
    3 -23 -1
    -3 -23 1
    -3 -23 0
    -3 -23 0
    -3 -23 -1
    -3 -23 -2
    3 -23 5
    3 -23 6
    -3 -22 6
    -3 -22 5
    3 -22 -5
    3 -22 -4
    -3 -22 4
    3 -22 -3
    -3 -22 3
    -3 -22 2
    3 -22 -2
    3 -22 -1
    -3 -22 1
    -3 -22 1
    -3 -22 0
    -3 -22 0
    -3 -22 -1
    -3 -22 -1
    -3 -22 -2
    3 -22 3
    3 -22 4
    3 -22 5
    3 -22 6
    -3 -21 7
    3 -21 -6
    -3 -21 6
    -3 -21 5
    3 -21 -5
    3 -21 -4
    -3 -21 4
    3 -21 -3
    -3 -21 3
    -3 -21 2
    3 -21 -2
    -3 -21 2
    -3 -21 1
    -3 -21 1
    -3 -21 0
    -3 -21 0
    -3 -21 -1
    -3 -21 -1
    -3 -21 -2
    3 -21 2
    -3 -21 -2
    3 -21 3
    3 -21 3
    3 -21 4
    3 -21 4
    3 -21 5
    3 -21 5
    3 -21 6
    3 -21 6
    3 -21 7
    3 -21 7
    3 -21 8
    3 -20 -7
    -3 -20 7
    3 -20 -6
    -3 -20 6
    -3 -20 5
    3 -20 -5
    -3 -20 4
    3 -20 -4
    -3 -20 3
    3 -20 -3
    -3 -20 3
    3 -20 -2
    -3 -20 2
    -3 -20 2
    -3 -20 1
    -3 -20 1
    -3 -20 0
    -3 -20 0
    3 -20 0
    -3 -20 -1
    -3 -20 -1
    3 -20 1
    3 -20 1
    -3 -20 -2
    3 -20 2
    -3 -20 -2
    3 -20 2
    -3 -20 -3
    -3 -20 -3
    3 -20 3
    3 -20 3
    3 -20 4
    3 -20 4
    3 -20 5
    3 -20 5
    3 -20 6
    3 -20 6
    3 -20 7
    3 -20 7
    3 -20 8
    3 -19 -8
    3 -19 -8
    -3 -19 8
    -3 -19 7
    3 -19 -7
    3 -19 -6
    -3 -19 6
    3 -19 -5
    -3 -19 5
    3 -19 -4
    -3 -19 4
    -3 -19 3
    -3 -19 3
    3 -19 -3
    -3 -19 2
    3 -19 -2
    -3 -19 2
    3 -19 -2
    3 -19 -1
    -3 -19 1
    -3 -19 1
    3 -19 0
    3 -19 0
    -3 -19 0
    -3 -19 0
    3 -19 1
    3 -19 1
    -3 -19 -1
    -3 -19 -1
    3 -19 2
    -3 -19 -2
    3 -19 2
    -3 -19 -2
    -3 -19 -3
    3 -19 3
    3 -19 3
    -3 -19 -3
    -3 -19 -4
    3 -19 4
    3 -19 4
    3 -19 5
    3 -19 5
    3 -19 6
    3 -19 6
    3 -19 7
    3 -19 7
    3 -19 8
    3 -19 8
    3 -18 -8
    -3 -18 8
    3 -18 -8
    3 -18 -7
    -3 -18 7
    -3 -18 6
    3 -18 -6
    3 -18 -5
    -3 -18 5
    -3 -18 4
    3 -18 -4
    3 -18 -4
    3 -18 -3
    -3 -18 3
    -3 -18 3
    3 -18 -3
    -3 -18 2
    3 -18 -2
    -3 -18 2
    3 -18 -2
    3 -18 -1
    -3 -18 1
    3 -18 -1
    -3 -18 1
    3 -18 0
    -3 -18 0
    -3 -18 0
    3 -18 0
    3 -18 1
    -3 -18 -1
    3 -18 1
    -3 -18 -1
    3 -18 2
    -3 -18 -2
    -3 -18 -2
    3 -18 2
    3 -18 3
    -3 -18 -3
    -3 -18 -3
    3 -18 3
    3 -18 4
    -3 -18 -4
    3 -18 4
    -3 -18 -5
    3 -18 5
    3 -18 5
    3 -18 6
    3 -18 6
    3 -18 7
    3 -18 8
    3 -18 9
    3 -17 -9
    -3 -17 9
    3 -17 -8
    -3 -17 8
    3 -17 -8
    3 -17 -7
    -3 -17 7
    3 -17 -6
    -3 -17 6
    3 -17 -5
    3 -17 -5
    -3 -17 5
    3 -17 -4
    -3 -17 4
    3 -17 -4
    -3 -17 3
    3 -17 -3
    -3 -17 3
    3 -17 -3
    3 -17 -2
    -3 -17 2
    3 -17 -2
    -3 -17 2
    -3 -17 1
    3 -17 -1
    3 -17 -1
    -3 -17 1
    -3 -17 0
    3 -17 0
    -3 -17 0
    3 -17 0
    -3 -17 -1
    3 -17 1
    3 -17 1
    -3 -17 -1
    3 -17 2
    -3 -17 -2
    3 -17 2
    -3 -17 -2
    -3 -17 -3
    3 -17 3
    3 -17 3
    -3 -17 -3
    3 -17 4
    -3 -17 -4
    -3 -17 -5
    3 -17 5
    3 -17 6
    3 -17 7
    3 -17 8
    3 -17 9
    3 -16 -10
    3 -16 -9
    -3 -16 9
    3 -16 -8
    3 -16 -8
    -3 -16 8
    3 -16 -7
    -3 -16 7
    3 -16 -6
    -3 -16 6
    3 -16 -5
    -3 -16 5
    3 -16 -5
    3 -16 -4
    3 -16 -4
    -3 -16 4
    -3 -16 3
    3 -16 -3
    3 -16 -3
    -3 -16 2
    3 -16 -2
    3 -16 -2
    -3 -16 2
    -3 -16 1
    3 -16 -1
    3 -16 -1
    -3 -16 1
    -3 -16 0
    3 -16 0
    -3 -16 0
    3 -16 0
    -3 -16 -1
    3 -16 1
    3 -16 1
    -3 -16 -1
    -3 -16 -2
    3 -16 2
    3 -16 2
    -3 -16 -2
    3 -16 3
    -3 -16 -3
    3 -16 4
    -3 -16 -4
    3 -16 5
    -3 -16 -5
    3 -16 6
    3 -16 7
    3 -16 8
    3 -16 9
    3 -15 -10
    -3 -15 10
    3 -15 -9
    -3 -15 9
    3 -15 -8
    3 -15 -8
    -3 -15 8
    -3 -15 7
    3 -15 -7
    -3 -15 6
    3 -15 -6
    -3 -15 5
    3 -15 -5
    3 -15 -4
    -3 -15 4
    3 -15 -4
    -3 -15 3
    3 -15 -3
    3 -15 -3
    -3 -15 2
    -3 -15 2
    3 -15 -2
    3 -15 -2
    -3 -15 1
    3 -15 -1
    3 -15 -1
    -3 -15 1
    3 -15 0
    3 -15 0
    -3 -15 0
    -3 -15 0
    3 -15 1
    -3 -15 -1
    -3 -15 -1
    3 -15 1
    -3 -15 -2
    3 -15 2
    -3 -15 -2
    3 -15 3
    -3 -15 -3
    -3 -15 -4
    3 -15 4
    3 -15 5
    -3 -15 -5
    3 -15 6
    3 -15 7
    3 -15 8
    3 -15 9
    3 -15 10
    3 -14 -11
    3 -14 -10
    -3 -14 10
    -3 -14 9
    3 -14 -9
    3 -14 -8
    -3 -14 8
    3 -14 -7
    3 -14 -7
    -3 -14 7
    3 -14 -6
    -3 -14 6
    3 -14 -5
    -3 -14 5
    -3 -14 4
    3 -14 -4
    -3 -14 3
    3 -14 -3
    3 -14 -3
    3 -14 -2
    -3 -14 2
    3 -14 -2
    -3 -14 2
    3 -14 -1
    3 -14 -1
    -3 -14 1
    -3 -14 1
    3 -14 0
    -3 -14 0
    -3 -14 0
    3 -14 0
    3 -14 1
    -3 -14 -1
    -3 -14 -1
    3 -14 2
    -3 -14 -2
    -3 -14 -2
    -3 -14 -3
    3 -14 3
    3 -14 4
    -3 -14 -4
    -3 -14 -5
    3 -14 5
    3 -14 6
    3 -14 7
    3 -14 8
    3 -14 9
    3 -14 10
    -3 -14 -11
    3 -13 -11
    -3 -13 11
    3 -13 -10
    -3 -13 10
    3 -13 -9
    -3 -13 9
    3 -13 -8
    -3 -13 8
    3 -13 -8
    3 -13 -7
    -3 -13 7
    3 -13 -7
    -3 -13 6
    3 -13 -6
    -3 -13 5
    3 -13 -5
    3 -13 -5
    3 -13 -4
    3 -13 -4
    -3 -13 4
    3 -13 -3
    -3 -13 3
    3 -13 -3
    3 -13 -3
    3 -13 -2
    -3 -13 2
    3 -13 -2
    -3 -13 2
    3 -13 -2
    -3 -13 1
    -3 -13 1
    3 -13 -1
    3 -13 -1
    3 -13 -1
    3 -13 0
    3 -13 0
    -3 -13 0
    -3 -13 0
    3 -13 0
    3 -13 1
    -3 -13 -1
    -3 -13 -1
    -3 -13 -2
    -3 -13 -2
    3 -13 2
    -3 -13 -3
    3 -13 3
    3 -13 4
    -3 -13 -4
    3 -13 5
    -3 -13 -5
    3 -13 6
    -3 -13 -6
    3 -13 7
    3 -13 8
    3 -13 9
    3 -13 10
    -3 -13 -11
    3 -12 -12
    3 -12 -11
    -3 -12 11
    3 -12 -10
    -3 -12 10
    3 -12 -9
    -3 -12 9
    3 -12 -8
    -3 -12 8
    3 -12 -8
    3 -12 -7
    -3 -12 7
    3 -12 -7
    3 -12 -6
    -3 -12 6
    3 -12 -6
    3 -12 -5
    3 -12 -5
    -3 -12 5
    3 -12 -4
    -3 -12 4
    3 -12 -4
    3 -12 -3
    -3 -12 3
    3 -12 -3
    3 -12 -2
    -3 -12 2
    3 -12 -2
    -3 -12 2
    3 -12 -2
    -3 -12 1
    3 -12 -1
    -3 -12 1
    3 -12 -1
    3 -12 -1
    -3 -12 0
    3 -12 0
    3 -12 0
    -3 -12 0
    -3 -12 -1
    -3 -12 -1
    3 -12 1
    3 -12 1
    -3 -12 -2
    -3 -12 -2
    3 -12 2
    3 -12 3
    -3 -12 -3
    3 -12 4
    -3 -12 -4
    -3 -12 -5
    3 -12 5
    3 -12 6
    -3 -12 -6
    3 -12 7
    3 -12 8
    3 -12 9
    3 -12 10
    -3 -12 -11
    3 -12 11
    3 -11 -12
    -3 -11 12
    3 -11 -11
    -3 -11 11
    3 -11 -10
    -3 -11 10
    3 -11 -9
    -3 -11 9
    3 -11 -8
    -3 -11 8
    3 -11 -8
    -3 -11 7
    3 -11 -7
    3 -11 -7
    3 -11 -7
    3 -11 -6
    -3 -11 6
    3 -11 -6
    3 -11 -6
    -3 -11 5
    3 -11 -5
    3 -11 -5
    3 -11 -4
    3 -11 -4
    -3 -11 4
    3 -11 -3
    -3 -11 3
    3 -11 -3
    -3 -11 3
    -3 -11 2
    -3 -11 2
    3 -11 -2
    -3 -11 2
    3 -11 -2
    3 -11 -2
    3 -11 -2
    -3 -11 1
    -3 -11 1
    3 -11 -1
    -3 -11 1
    3 -11 -1
    -3 -11 0
    3 -11 0
    -3 -11 0
    3 -11 0
    -3 -11 0
    -3 -11 -1
    3 -11 1
    -3 -11 -1
    -3 -11 -1
    3 -11 1
    3 -11 2
    3 -11 2
    -3 -11 -2
    -3 -11 -3
    3 -11 3
    -3 -11 -4
    3 -11 4
    3 -11 5
    -3 -11 -5
    -3 -11 -5
    3 -11 6
    -3 -11 -6
    3 -11 6
    3 -11 7
    3 -11 7
    -3 -11 -7
    3 -11 8
    3 -11 9
    3 -11 10
    3 -11 11
    -3 -11 -11
    3 -10 -13
    3 -10 -12
    -3 -10 12
    3 -10 -11
    -3 -10 11
    3 -10 -10
    -3 -10 10
    3 -10 -9
    -3 -10 9
    3 -10 -8
    3 -10 -8
    -3 -10 8
    -3 -10 7
    3 -10 -7
    3 -10 -7
    3 -10 -7
    3 -10 -7
    3 -10 -6
    3 -10 -6
    -3 -10 6
    3 -10 -6
    -3 -10 5
    3 -10 -5
    3 -10 -5
    3 -10 -4
    3 -10 -4
    -3 -10 4
    -3 -10 4
    3 -10 -3
    -3 -10 3
    -3 -10 3
    3 -10 -3
    3 -10 -2
    3 -10 -2
    -3 -10 2
    -3 -10 2
    3 -10 -2
    -3 -10 2
    -3 -10 1
    3 -10 -1
    -3 -10 1
    3 -10 -1
    -3 -10 1
    3 -10 0
    -3 -10 0
    3 -10 0
    -3 -10 0
    -3 -10 0
    3 -10 1
    3 -10 1
    -3 -10 -1
    -3 -10 -1
    -3 -10 -1
    -3 -10 -2
    3 -10 2
    -3 -10 -2
    3 -10 2
    3 -10 3
    3 -10 3
    -3 -10 -3
    -3 -10 -4
    3 -10 4
    -3 -10 -5
    3 -10 5
    3 -10 6
    3 -10 6
    -3 -10 -6
    3 -10 7
    3 -10 7
    -3 -10 -7
    3 -10 8
    -3 -10 -8
    3 -10 9
    3 -10 10
    -3 -10 -10
    3 -10 11
    -3 -10 -11
    3 -9 -13
    3 -9 -12
    -3 -9 12
    3 -9 -11
    -3 -9 11
    3 -9 -10
    -3 -9 10
    -3 -9 9
    3 -9 -9
    3 -9 -8
    3 -9 -8
    -3 -9 8
    3 -9 -8
    3 -9 -7
    3 -9 -7
    -3 -9 7
    3 -9 -7
    3 -9 -6
    -3 -9 6
    3 -9 -6
    3 -9 -6
    3 -9 -6
    3 -9 -5
    3 -9 -5
    -3 -9 5
    3 -9 -5
    -3 -9 5
    3 -9 -4
    -3 -9 4
    -3 -9 4
    3 -9 -4
    -3 -9 3
    3 -9 -3
    3 -9 -2
    -3 -9 2
    3 -9 -2
    -3 -9 2
    -3 -9 1
    3 -9 -1
    -3 -9 1
    3 -9 -1
    -3 -9 1
    3 -9 0
    -3 -9 0
    -3 -9 0
    3 -9 0
    -3 -9 0
    3 -9 1
    -3 -9 -1
    -3 -9 -1
    3 -9 1
    -3 -9 -1
    -3 -9 -2
    3 -9 2
    3 -9 2
    -3 -9 -2
    -3 -9 -3
    -3 -9 -3
    3 -9 3
    3 -9 3
    -3 -9 -4
    3 -9 4
    -3 -9 -4
    3 -9 5
    3 -9 5
    -3 -9 -5
    3 -9 6
    3 -9 6
    3 -9 6
    -3 -9 -6
    3 -9 7
    3 -9 7
    3 -9 7
    -3 -9 -7
    3 -9 8
    3 -9 8
    -3 -9 -8
    3 -9 8
    3 -9 9
    3 -9 9
    3 -9 10
    -3 -9 -10
    3 -9 10
    3 -9 11
    3 -9 11
    -3 -9 -11
    -3 -8 13
    3 -8 -13
    3 -8 -12
    -3 -8 12
    3 -8 -11
    -3 -8 11
    3 -8 -10
    -3 -8 10
    3 -8 -9
    -3 -8 9
    3 -8 -8
    3 -8 -8
    -3 -8 8
    3 -8 -8
    3 -8 -7
    3 -8 -7
    -3 -8 7
    3 -8 -7
    3 -8 -7
    3 -8 -6
    -3 -8 6
    3 -8 -6
    3 -8 -6
    3 -8 -6
    -3 -8 6
    3 -8 -5
    -3 -8 5
    -3 -8 5
    3 -8 -5
    -3 -8 5
    3 -8 -5
    3 -8 -5
    3 -8 -4
    3 -8 -4
    -3 -8 4
    3 -8 -4
    3 -8 -3
    -3 -8 3
    -3 -8 2
    3 -8 -2
    3 -8 -2
    -3 -8 1
    3 -8 -1
    -3 -8 1
    -3 -8 1
    3 -8 -1
    -3 -8 0
    -3 -8 0
    3 -8 0
    3 -8 0
    -3 -8 0
    -3 -8 -1
    3 -8 1
    3 -8 1
    -3 -8 -1
    -3 -8 -2
    3 -8 2
    -3 -8 -2
    3 -8 2
    3 -8 3
    -3 -8 -3
    3 -8 3
    3 -8 3
    -3 -8 -3
    3 -8 4
    -3 -8 -4
    -3 -8 -4
    -3 -8 -4
    3 -8 4
    3 -8 5
    -3 -8 -5
    3 -8 5
    3 -8 5
    3 -8 6
    -3 -8 -6
    3 -8 6
    3 -8 7
    3 -8 7
    -3 -8 -7
    3 -8 7
    3 -8 8
    3 -8 8
    -3 -8 -8
    3 -8 9
    3 -8 9
    -3 -8 -10
    3 -8 10
    3 -8 10
    3 -8 11
    3 -8 11
    -3 -8 -11
    3 -8 12
    3 -8 12
    3 -7 -14
    3 -7 -13
    -3 -7 13
    -3 -7 12
    3 -7 -12
    3 -7 -11
    -3 -7 11
    3 -7 -10
    -3 -7 10
    3 -7 -9
    -3 -7 9
    3 -7 -8
    -3 -7 8
    3 -7 -8
    3 -7 -7
    -3 -7 7
    3 -7 -7
    3 -7 -7
    3 -7 -7
    3 -7 -6
    -3 -7 6
    3 -7 -6
    3 -7 -6
    -3 -7 6
    3 -7 -6
    -3 -7 6
    -3 -7 5
    -3 -7 5
    3 -7 -5
    3 -7 -5
    3 -7 -5
    3 -7 -4
    3 -7 -4
    -3 -7 4
    3 -7 -4
    -3 -7 3
    3 -7 -3
    -3 -7 2
    -3 -7 2
    3 -7 -2
    3 -7 -1
    3 -7 -1
    -3 -7 1
    -3 -7 1
    -3 -7 0
    3 -7 0
    3 -7 0
    -3 -7 0
    -3 -7 -1
    3 -7 1
    -3 -7 -1
    3 -7 1
    3 -7 2
    3 -7 2
    3 -7 2
    -3 -7 -2
    -3 -7 -2
    -3 -7 -3
    -3 -7 -3
    -3 -7 -3
    3 -7 3
    3 -7 3
    -3 -7 -4
    -3 -7 -4
    3 -7 4
    -3 -7 -4
    3 -7 4
    3 -7 5
    3 -7 5
    3 -7 5
    -3 -7 -5
    3 -7 6
    3 -7 6
    -3 -7 -6
    3 -7 6
    3 -7 7
    3 -7 7
    -3 -7 -7
    3 -7 8
    3 -7 8
    3 -7 9
    -3 -7 -9
    3 -7 9
    3 -7 10
    -3 -7 -10
    3 -7 10
    3 -7 11
    3 -7 11
    -3 -7 -11
    3 -7 12
    3 -7 12
    3 -6 -14
    -3 -6 13
    3 -6 -13
    3 -6 -12
    -3 -6 12
    3 -6 -11
    -3 -6 11
    -3 -6 10
    3 -6 -10
    -3 -6 9
    3 -6 -9
    3 -6 -8
    -3 -6 8
    3 -6 -8
    3 -6 -7
    3 -6 -7
    -3 -6 7
    -3 -6 6
    3 -6 -6
    3 -6 -6
    -3 -6 6
    3 -6 -6
    -3 -6 6
    3 -6 -6
    3 -6 -5
    -3 -6 5
    -3 -6 5
    3 -6 -5
    3 -6 -5
    3 -6 -4
    -3 -6 4
    -3 -6 4
    3 -6 -4
    3 -6 -4
    3 -6 -3
    3 -6 -3
    -3 -6 3
    3 -6 -3
    -3 -6 2
    3 -6 -2
    3 -6 -2
    -3 -6 2
    3 -6 -1
    -3 -6 1
    3 -6 -1
    -3 -6 1
    3 -6 0
    3 -6 0
    -3 -6 0
    3 -6 1
    3 -6 1
    3 -6 1
    -3 -6 -1
    -3 -6 -1
    3 -6 2
    -3 -6 -2
    -3 -6 -2
    3 -6 2
    -3 -6 -3
    3 -6 3
    -3 -6 -3
    -3 -6 -3
    3 -6 4
    -3 -6 -4
    -3 -6 -4
    3 -6 5
    -3 -6 -5
    3 -6 5
    3 -6 6
    3 -6 6
    -3 -6 -6
    3 -6 7
    -3 -6 -7
    3 -6 7
    3 -6 8
    3 -6 8
    3 -6 9
    3 -6 9
    -3 -6 -9
    3 -6 10
    -3 -6 -10
    3 -6 10
    -3 -6 -11
    3 -6 11
    3 -6 11
    3 -6 12
    3 -6 12
    -3 -5 14
    3 -5 -14
    -3 -5 13
    3 -5 -13
    3 -5 -13
    -3 -5 12
    3 -5 -12
    3 -5 -11
    -3 -5 11
    3 -5 -10
    -3 -5 10
    -3 -5 9
    3 -5 -9
    3 -5 -8
    -3 -5 8
    3 -5 -7
    -3 -5 7
    3 -5 -7
    3 -5 -6
    -3 -5 6
    3 -5 -6
    3 -5 -6
    -3 -5 6
    -3 -5 5
    -3 -5 5
    3 -5 -5
    -3 -5 5
    3 -5 -5
    -3 -5 4
    3 -5 -4
    3 -5 -4
    -3 -5 4
    3 -5 -4
    3 -5 -3
    3 -5 -3
    3 -5 -3
    -3 -5 3
    -3 -5 2
    3 -5 -2
    3 -5 -2
    3 -5 -2
    3 -5 -1
    -3 -5 1
    3 -5 -1
    3 -5 -1
    3 -5 0
    3 -5 0
    -3 -5 0
    3 -5 0
    3 -5 0
    3 -5 1
    -3 -5 -1
    3 -5 1
    -3 -5 -2
    -3 -5 -2
    3 -5 2
    -3 -5 -3
    -3 -5 -3
    3 -5 3
    -3 -5 -4
    3 -5 4
    3 -5 5
    -3 -5 -5
    3 -5 6
    -3 -5 -6
    3 -5 6
    3 -5 7
    3 -5 7
    -3 -5 -7
    -3 -5 -8
    3 -5 8
    3 -5 8
    3 -5 9
    -3 -5 -9
    3 -5 9
    -3 -5 -10
    3 -5 10
    3 -5 10
    -3 -5 -11
    3 -5 11
    3 -5 11
    3 -5 12
    3 -5 12
    -3 -4 14
    3 -4 -14
    3 -4 -14
    3 -4 -13
    -3 -4 13
    3 -4 -13
    3 -4 -12
    3 -4 -12
    3 -4 -11
    -3 -4 11
    3 -4 -10
    -3 -4 10
    3 -4 -9
    -3 -4 9
    -3 -4 9
    3 -4 -8
    -3 -4 8
    3 -4 -7
    -3 -4 7
    3 -4 -7
    -3 -4 7
    3 -4 -6
    3 -4 -6
    -3 -4 6
    -3 -4 6
    -3 -4 5
    3 -4 -5
    3 -4 -5
    -3 -4 5
    -3 -4 5
    3 -4 -4
    3 -4 -4
    -3 -4 4
    -3 -4 4
    3 -4 -4
    -3 -4 3
    3 -4 -3
    3 -4 -3
    3 -4 -3
    -3 -4 3
    3 -4 -3
    -3 -4 3
    3 -4 -2
    -3 -4 2
    3 -4 -2
    3 -4 -2
    3 -4 -1
    3 -4 -1
    -3 -4 1
    3 -4 -1
    3 -4 0
    3 -4 0
    -3 -4 0
    3 -4 0
    3 -4 0
    3 -4 1
    -3 -4 -1
    3 -4 1
    -3 -4 -2
    3 -4 2
    3 -4 2
    -3 -4 -3
    3 -4 3
    -3 -4 -3
    -3 -4 -4
    3 -4 4
    -3 -4 -5
    -3 -4 -5
    3 -4 5
    3 -4 6
    3 -4 6
    -3 -4 -6
    3 -4 7
    -3 -4 -7
    3 -4 7
    3 -4 8
    -3 -4 -8
    3 -4 8
    3 -4 9
    -3 -4 -9
    3 -4 9
    3 -4 10
    -3 -4 -10
    3 -4 10
    3 -4 11
    -3 -4 -11
    3 -4 11
    3 -4 12
    3 -4 12
    3 -3 -14
    -3 -3 14
    3 -3 -14
    3 -3 -13
    3 -3 -13
    -3 -3 13
    3 -3 -12
    3 -3 -12
    -3 -3 12
    3 -3 -11
    -3 -3 11
    3 -3 -11
    3 -3 -10
    -3 -3 10
    -3 -3 9
    3 -3 -9
    -3 -3 9
    3 -3 -8
    -3 -3 8
    -3 -3 8
    -3 -3 7
    3 -3 -7
    3 -3 -7
    -3 -3 7
    -3 -3 7
    3 -3 -6
    -3 -3 6
    3 -3 -6
    -3 -3 6
    -3 -3 6
    3 -3 -5
    -3 -3 5
    -3 -3 5
    -3 -3 5
    3 -3 -5
    -3 -3 4
    -3 -3 4
    3 -3 -4
    -3 -3 4
    3 -3 -4
    -3 -3 4
    3 -3 -3
    -3 -3 3
    3 -3 -3
    -3 -3 3
    3 -3 -3
    -3 -3 3
    3 -3 -3
    -3 -3 2
    3 -3 -2
    -3 -3 2
    3 -3 -2
    3 -3 -1
    3 -3 -1
    3 -3 -1
    -3 -3 1
    3 -3 0
    3 -3 0
    -3 -3 0
    3 -3 0
    3 -3 1
    3 -3 1
    3 -3 1
    -3 -3 -2
    3 -3 2
    -3 -3 -3
    3 -3 3
    -3 -3 -3
    -3 -3 -4
    -3 -3 -4
    3 -3 4
    -3 -3 -5
    3 -3 5
    -3 -3 -5
    3 -3 6
    -3 -3 -6
    3 -3 6
    -3 -3 -7
    -3 -3 -7
    3 -3 7
    3 -3 7
    3 -3 8
    -3 -3 -8
    3 -3 8
    3 -3 9
    -3 -3 -9
    3 -3 9
    3 -3 10
    3 -3 10
    -3 -3 -10
    3 -3 11
    3 -3 11
    3 -3 12
    -3 -2 14
    3 -2 -14
    3 -2 -14
    3 -2 -13
    3 -2 -13
    -3 -2 13
    3 -2 -12
    3 -2 -12
    -3 -2 12
    3 -2 -11
    3 -2 -11
    -3 -2 11
    3 -2 -10
    3 -2 -10
    -3 -2 10
    -3 -2 9
    3 -2 -9
    -3 -2 9
    3 -2 -8
    -3 -2 8
    -3 -2 8
    -3 -2 7
    3 -2 -7
    -3 -2 7
    -3 -2 7
    3 -2 -7
    -3 -2 6
    -3 -2 6
    3 -2 -6
    3 -2 -6
    -3 -2 6
    -3 -2 5
    -3 -2 5
    -3 -2 5
    3 -2 -5
    -3 -2 4
    -3 -2 4
    3 -2 -4
    -3 -2 4
    3 -2 -4
    -3 -2 4
    -3 -2 3
    3 -2 -3
    -3 -2 3
    -3 -2 3
    3 -2 -3
    3 -2 -3
    -3 -2 3
    -3 -2 2
    3 -2 -2
    -3 -2 2
    3 -2 -1
    3 -2 -1
    -3 -2 1
    3 -2 0
    -3 -2 0
    3 -2 0
    3 -2 1
    3 -2 1
    3 -2 1
    3 -2 2
    3 -2 2
    -3 -2 -2
    3 -2 3
    -3 -2 -3
    3 -2 4
    -3 -2 -4
    -3 -2 -4
    -3 -2 -5
    -3 -2 -5
    3 -2 5
    3 -2 6
    3 -2 6
    -3 -2 -6
    -3 -2 -7
    3 -2 7
    3 -2 7
    3 -2 8
    -3 -2 -8
    3 -2 8
    3 -2 9
    -3 -2 -9
    3 -2 9
    3 -2 10
    -3 -2 -10
    3 -2 10
    3 -2 11
    3 -2 11
    3 -2 12
    3 -1 -14
    -3 -1 14
    3 -1 -14
    3 -1 -13
    3 -1 -13
    -3 -1 13
    3 -1 -12
    3 -1 -12
    -3 -1 12
    3 -1 -11
    3 -1 -11
    -3 -1 11
    3 -1 -10
    3 -1 -10
    -3 -1 10
    -3 -1 9
    3 -1 -9
    3 -1 -9
    3 -1 -8
    -3 -1 8
    -3 -1 8
    3 -1 -8
    -3 -1 7
    -3 -1 7
    -3 -1 7
    3 -1 -7
    3 -1 -7
    3 -1 -7
    -3 -1 6
    -3 -1 6
    3 -1 -6
    3 -1 -6
    3 -1 -6
    -3 -1 6
    3 -1 -5
    -3 -1 5
    3 -1 -5
    -3 -1 5
    -3 -1 5
    3 -1 -4
    -3 -1 4
    -3 -1 4
    3 -1 -4
    3 -1 -4
    -3 -1 4
    -3 -1 3
    -3 -1 3
    3 -1 -3
    3 -1 -3
    3 -1 -3
    -3 -1 3
    3 -1 -3
    -3 -1 2
    -3 -1 2
    3 -1 -2
    -3 -1 2
    3 -1 -1
    -3 -1 1
    -3 -1 1
    3 -1 -1
    3 -1 0
    3 -1 0
    3 -1 1
    3 -1 1
    3 -1 2
    -3 -1 -2
    3 -1 2
    3 -1 3
    3 -1 3
    -3 -1 -3
    -3 -1 -3
    -3 -1 -4
    -3 -1 -4
    3 -1 4
    -3 -1 -5
    3 -1 5
    3 -1 5
    -3 -1 -5
    -3 -1 -6
    -3 -1 -6
    3 -1 6
    -3 -1 -6
    3 -1 6
    -3 -1 -7
    3 -1 7
    3 -1 7
    -3 -1 -8
    3 -1 8
    3 -1 8
    3 -1 9
    -3 -1 -9
    3 -1 9
    3 -1 10
    -3 -1 -10
    3 -1 10
    3 -1 11
    3 -1 11
    3 -1 12
    -3 0 14
    3 0 -14
    -3 0 13
    3 0 -13
    3 0 -13
    3 0 -12
    -3 0 12
    3 0 -12
    3 0 -11
    -3 0 11
    3 0 -11
    3 0 -10
    -3 0 10
    3 0 -10
    3 0 -9
    -3 0 9
    3 0 -9
    3 0 -8
    3 0 -8
    -3 0 8
    -3 0 8
    3 0 -7
    -3 0 7
    -3 0 7
    3 0 -7
    -3 0 7
    3 0 -7
    -3 0 6
    3 0 -6
    -3 0 6
    -3 0 6
    3 0 -6
    3 0 -6
    -3 0 5
    -3 0 5
    3 0 -5
    3 0 -5
    -3 0 5
    3 0 -4
    -3 0 4
    -3 0 4
    -3 0 4
    3 0 -4
    -3 0 3
    3 0 -3
    3 0 -3
    -3 0 3
    3 0 -3
    -3 0 2
    -3 0 2
    3 0 -2
    3 0 -2
    -3 0 2
    -3 0 1
    -3 0 1
    3 0 -1
    3 0 0
    -3 0 0
    -3 0 -1
    3 0 1
    3 0 1
    3 0 2
    -3 0 -2
    -3 0 -2
    3 0 2
    3 0 3
    -3 0 -3
    -3 0 -3
    3 0 3
    -3 0 -4
    3 0 4
    -3 0 -4
    3 0 4
    -3 0 -5
    -3 0 -5
    -3 0 -5
    3 0 5
    3 0 6
    -3 0 -6
    -3 0 -6
    -3 0 -6
    3 0 6
    -3 0 -7
    3 0 7
    3 0 7
    -3 0 -8
    3 0 8
    3 0 8
    -3 0 -9
    3 0 9
    3 0 9
    3 0 10
    3 0 10
    -3 0 -10
    3 0 11
    3 0 11
    3 0 12
    -3 0 -13
    3 1 -14
    -3 1 14
    3 1 -13
    -3 1 13
    3 1 -12
    3 1 -12
    -3 1 12
    3 1 -11
    -3 1 11
    3 1 -11
    -3 1 10
    3 1 -10
    3 1 -10
    -3 1 10
    -3 1 9
    -3 1 9
    3 1 -9
    3 1 -9
    -3 1 8
    3 1 -8
    3 1 -8
    -3 1 8
    -3 1 8
    -3 1 7
    -3 1 7
    3 1 -7
    3 1 -7
    3 1 -7
    -3 1 7
    -3 1 7
    -3 1 6
    3 1 -6
    -3 1 6
    -3 1 6
    3 1 -6
    3 1 -6
    -3 1 5
    3 1 -5
    -3 1 5
    -3 1 5
    3 1 -5
    3 1 -4
    -3 1 4
    -3 1 4
    3 1 -4
    -3 1 4
    -3 1 3
    3 1 -3
    3 1 -3
    -3 1 3
    -3 1 2
    3 1 -2
    3 1 -2
    -3 1 2
    3 1 -2
    -3 1 1
    3 1 -1
    -3 1 1
    -3 1 0
    3 1 0
    -3 1 -1
    3 1 1
    3 1 1
    -3 1 -2
    3 1 2
    -3 1 -2
    -3 1 -2
    3 1 2
    3 1 3
    -3 1 -3
    -3 1 -3
    3 1 3
    -3 1 -4
    3 1 4
    -3 1 -4
    3 1 4
    -3 1 -5
    3 1 5
    -3 1 -5
    -3 1 -5
    3 1 5
    3 1 6
    3 1 6
    -3 1 -6
    -3 1 -6
    -3 1 -6
    3 1 6
    3 1 7
    -3 1 -7
    3 1 7
    -3 1 -8
    3 1 8
    3 1 8
    3 1 9
    3 1 9
    -3 1 -9
    3 1 10
    3 1 10
    3 1 11
    -3 1 -12
    3 1 12
    -3 1 -13
    3 2 -14
    -3 2 13
    3 2 -13
    -3 2 12
    3 2 -12
    3 2 -11
    -3 2 11
    -3 2 11
    -3 2 10
    3 2 -10
    -3 2 10
    3 2 -10
    -3 2 9
    3 2 -9
    -3 2 9
    3 2 -9
    -3 2 8
    -3 2 8
    -3 2 8
    3 2 -8
    3 2 -8
    3 2 -7
    -3 2 7
    3 2 -7
    -3 2 7
    -3 2 7
    3 2 -6
    -3 2 6
    -3 2 6
    -3 2 6
    3 2 -6
    3 2 -6
    -3 2 6
    -3 2 5
    3 2 -5
    3 2 -5
    -3 2 5
    3 2 -5
    -3 2 5
    3 2 -4
    -3 2 4
    3 2 -4
    -3 2 4
    3 2 -3
    -3 2 3
    -3 2 3
    3 2 -3
    3 2 -2
    -3 2 2
    -3 2 2
    3 2 -2
    3 2 -1
    -3 2 1
    3 2 -1
    -3 2 1
    -3 2 0
    -3 2 0
    -3 2 0
    3 2 0
    3 2 1
    -3 2 -1
    -3 2 -1
    3 2 1
    -3 2 -2
    3 2 2
    -3 2 -2
    3 2 2
    3 2 3
    -3 2 -3
    -3 2 -3
    3 2 3
    -3 2 -4
    3 2 4
    -3 2 -4
    3 2 4
    3 2 5
    -3 2 -5
    -3 2 -5
    3 2 5
    3 2 6
    3 2 6
    -3 2 -6
    -3 2 -6
    3 2 6
    3 2 7
    3 2 7
    3 2 8
    3 2 8
    3 2 9
    3 2 9
    3 2 10
    -3 2 -10
    3 2 10
    -3 2 -11
    3 2 11
    3 2 12
    -3 2 -12
    3 3 -14
    3 3 -13
    -3 3 13
    3 3 -12
    -3 3 12
    -3 3 12
    -3 3 11
    -3 3 11
    -3 3 10
    3 3 -10
    -3 3 10
    -3 3 9
    3 3 -9
    -3 3 9
    -3 3 8
    3 3 -8
    -3 3 8
    3 3 -7
    -3 3 7
    -3 3 7
    -3 3 7
    3 3 -6
    -3 3 6
    3 3 -6
    -3 3 6
    3 3 -6
    -3 3 6
    -3 3 5
    -3 3 5
    -3 3 5
    3 3 -5
    3 3 -5
    -3 3 4
    3 3 -4
    3 3 -3
    -3 3 3
    3 3 -3
    -3 3 3
    -3 3 2
    3 3 -2
    3 3 -2
    -3 3 2
    -3 3 1
    -3 3 1
    3 3 -1
    3 3 -1
    3 3 0
    -3 3 0
    -3 3 -1
    -3 3 -1
    -3 3 -1
    3 3 1
    3 3 1
    -3 3 -2
    -3 3 -2
    3 3 2
    -3 3 -2
    3 3 2
    -3 3 -3
    3 3 3
    3 3 3
    -3 3 -3
    3 3 4
    -3 3 -4
    -3 3 -4
    3 3 4
    3 3 5
    -3 3 -5
    -3 3 -5
    3 3 5
    3 3 6
    3 3 6
    3 3 6
    -3 3 -6
    3 3 7
    3 3 7
    3 3 8
    -3 3 -8
    3 3 8
    3 3 9
    3 3 9
    -3 3 -9
    -3 3 -10
    3 3 10
    3 3 11
    -3 3 -11
    3 3 12
    -3 3 -12
    3 4 -14
    -3 4 13
    3 4 -13
    -3 4 12
    3 4 -12
    -3 4 12
    3 4 -11
    -3 4 11
    -3 4 11
    -3 4 10
    3 4 -10
    -3 4 10
    -3 4 9
    3 4 -9
    -3 4 9
    3 4 -8
    -3 4 8
    -3 4 8
    -3 4 7
    -3 4 7
    3 4 -7
    -3 4 7
    3 4 -6
    3 4 -6
    3 4 -6
    -3 4 6
    -3 4 6
    -3 4 6
    -3 4 5
    3 4 -5
    -3 4 5
    3 4 -5
    -3 4 4
    3 4 -4
    -3 4 4
    3 4 -3
    3 4 -3
    -3 4 3
    -3 4 2
    3 4 -2
    3 4 -2
    -3 4 2
    3 4 -1
    -3 4 1
    3 4 -1
    -3 4 0
    3 4 0
    3 4 0
    3 4 0
    -3 4 -1
    -3 4 -1
    -3 4 -1
    3 4 1
    3 4 1
    -3 4 -2
    -3 4 -2
    3 4 2
    3 4 2
    -3 4 -2
    -3 4 -3
    -3 4 -3
    -3 4 -3
    3 4 3
    3 4 3
    -3 4 -4
    -3 4 -4
    -3 4 -4
    3 4 4
    3 4 4
    3 4 5
    -3 4 -5
    -3 4 -5
    3 4 5
    -3 4 -5
    3 4 6
    3 4 6
    -3 4 -6
    -3 4 -6
    3 4 6
    -3 4 -7
    3 4 7
    3 4 7
    3 4 8
    3 4 8
    -3 4 -8
    3 4 9
    3 4 9
    -3 4 -9
    3 4 10
    -3 4 -10
    3 4 11
    -3 4 -11
    -3 4 -12
    3 4 12
    3 5 -14
    -3 5 13
    3 5 -13
    -3 5 12
    3 5 -12
    -3 5 12
    -3 5 11
    -3 5 11
    3 5 -11
    -3 5 10
    -3 5 10
    3 5 -10
    -3 5 9
    -3 5 9
    -3 5 8
    3 5 -8
    -3 5 8
    -3 5 7
    3 5 -7
    -3 5 7
    -3 5 7
    -3 5 6
    3 5 -6
    3 5 -6
    -3 5 6
    3 5 -6
    3 5 -5
    3 5 -5
    -3 5 5
    3 5 -5
    -3 5 5
    -3 5 4
    3 5 -4
    -3 5 4
    3 5 -3
    3 5 -3
    -3 5 3
    3 5 -2
    -3 5 2
    3 5 -2
    3 5 -1
    3 5 -1
    -3 5 1
    3 5 0
    -3 5 0
    3 5 0
    3 5 0
    -3 5 -1
    3 5 1
    -3 5 -1
    -3 5 -1
    3 5 1
    3 5 1
    3 5 2
    -3 5 -2
    3 5 2
    3 5 2
    -3 5 -2
    -3 5 -2
    -3 5 -3
    -3 5 -3
    -3 5 -3
    3 5 3
    3 5 3
    3 5 4
    -3 5 -4
    -3 5 -4
    -3 5 -4
    3 5 4
    -3 5 -5
    3 5 5
    -3 5 -5
    -3 5 -5
    3 5 5
    -3 5 -6
    -3 5 -6
    3 5 6
    3 5 6
    3 5 6
    3 5 7
    -3 5 -7
    3 5 7
    3 5 8
    3 5 8
    -3 5 -8
    3 5 9
    -3 5 -9
    3 5 10
    -3 5 -10
    -3 5 -11
    3 5 11
    3 5 12
    -3 5 -12
    -3 6 14
    3 6 -14
    -3 6 13
    3 6 -13
    -3 6 12
    3 6 -12
    -3 6 11
    -3 6 11
    3 6 -11
    3 6 -10
    -3 6 10
    -3 6 10
    -3 6 9
    -3 6 9
    3 6 -9
    3 6 -8
    -3 6 8
    -3 6 8
    -3 6 7
    3 6 -7
    -3 6 7
    -3 6 6
    -3 6 6
    3 6 -6
    3 6 -6
    3 6 -5
    -3 6 5
    -3 6 5
    3 6 -5
    3 6 -5
    3 6 -4
    -3 6 4
    -3 6 3
    3 6 -3
    3 6 -3
    -3 6 2
    3 6 -2
    3 6 -2
    -3 6 1
    3 6 -1
    3 6 -1
    3 6 0
    -3 6 0
    -3 6 0
    3 6 0
    3 6 0
    -3 6 -1
    -3 6 -1
    3 6 1
    -3 6 -1
    3 6 1
    3 6 1
    3 6 2
    -3 6 -2
    -3 6 -2
    3 6 2
    3 6 2
    -3 6 -2
    -3 6 -3
    -3 6 -3
    -3 6 -3
    3 6 3
    3 6 3
    3 6 3
    -3 6 -4
    -3 6 -4
    3 6 4
    -3 6 -4
    3 6 4
    3 6 4
    -3 6 -5
    3 6 5
    3 6 5
    -3 6 -5
    -3 6 -5
    3 6 5
    3 6 5
    3 6 6
    3 6 6
    -3 6 -6
    3 6 6
    -3 6 -6
    3 6 7
    -3 6 -7
    3 6 7
    3 6 8
    3 6 8
    -3 6 -8
    3 6 9
    -3 6 -9
    3 6 10
    -3 6 -10
    -3 6 -11
    3 6 11
    -3 6 -12
    3 6 12
    -3 7 14
    3 7 -14
    -3 7 13
    3 7 -13
    3 7 -12
    -3 7 12
    -3 7 11
    3 7 -11
    3 7 -10
    -3 7 10
    -3 7 10
    3 7 -9
    -3 7 9
    -3 7 9
    -3 7 8
    -3 7 8
    3 7 -8
    3 7 -7
    -3 7 7
    -3 7 7
    -3 7 6
    3 7 -6
    -3 7 6
    3 7 -6
    3 7 -5
    3 7 -5
    3 7 -5
    -3 7 5
    3 7 -4
    -3 7 4
    3 7 -4
    3 7 -3
    3 7 -3
    -3 7 3
    3 7 -2
    3 7 -2
    -3 7 2
    -3 7 1
    3 7 -1
    3 7 -1
    3 7 0
    3 7 0
    -3 7 0
    3 7 1
    -3 7 -1
    -3 7 -1
    -3 7 -1
    3 7 1
    3 7 1
    3 7 2
    -3 7 -2
    -3 7 -2
    -3 7 -2
    3 7 2
    3 7 2
    3 7 3
    -3 7 -3
    3 7 3
    -3 7 -3
    -3 7 -3
    3 7 3
    3 7 4
    -3 7 -4
    -3 7 -4
    3 7 4
    -3 7 -4
    3 7 4
    3 7 4
    -3 7 -5
    3 7 5
    3 7 5
    -3 7 -5
    3 7 5
    3 7 5
    3 7 6
    -3 7 -6
    3 7 6
    -3 7 -6
    3 7 6
    3 7 7
    -3 7 -7
    3 7 7
    -3 7 -8
    3 7 8
    3 7 9
    -3 7 -9
    3 7 10
    -3 7 -10
    -3 7 -11
    3 7 11
    3 7 12
    -3 7 -12
    -3 8 14
    -3 8 13
    3 8 -13
    3 8 -12
    -3 8 12
    -3 8 11
    3 8 -11
    -3 8 10
    3 8 -10
    -3 8 10
    -3 8 9
    3 8 -9
    -3 8 9
    -3 8 8
    3 8 -8
    -3 8 8
    -3 8 8
    -3 8 7
    -3 8 7
    3 8 -7
    -3 8 7
    3 8 -6
    -3 8 6
    -3 8 5
    3 8 -5
    3 8 -5
    -3 8 4
    3 8 -4
    3 8 -4
    3 8 -3
    -3 8 3
    3 8 -3
    3 8 -3
    3 8 -2
    3 8 -2
    -3 8 2
    3 8 -1
    -3 8 1
    3 8 -1
    -3 8 0
    3 8 0
    -3 8 0
    3 8 1
    -3 8 -1
    3 8 1
    3 8 1
    -3 8 -1
    3 8 2
    -3 8 -2
    -3 8 -2
    3 8 2
    3 8 2
    -3 8 -2
    3 8 3
    -3 8 -3
    3 8 3
    -3 8 -3
    3 8 3
    -3 8 -3
    3 8 3
    3 8 4
    -3 8 -4
    -3 8 -4
    3 8 4
    -3 8 -4
    3 8 4
    3 8 4
    -3 8 -5
    3 8 5
    -3 8 -5
    3 8 5
    3 8 5
    3 8 6
    3 8 6
    -3 8 -6
    3 8 6
    -3 8 -7
    3 8 7
    3 8 8
    -3 8 -8
    3 8 9
    -3 8 -9
    3 8 10
    -3 8 -10
    3 8 11
    -3 8 -11
    -3 8 -12
    3 8 12
    3 9 -13
    -3 9 13
    3 9 -12
    -3 9 12
    3 9 -11
    -3 9 11
    3 9 -10
    -3 9 10
    -3 9 9
    -3 9 9
    3 9 -9
    -3 9 8
    -3 9 8
    3 9 -8
    -3 9 8
    3 9 -7
    -3 9 7
    -3 9 6
    3 9 -6
    3 9 -5
    3 9 -5
    -3 9 5
    -3 9 4
    3 9 -4
    3 9 -4
    3 9 -3
    3 9 -3
    3 9 -3
    -3 9 3
    -3 9 3
    3 9 -2
    -3 9 2
    3 9 -2
    3 9 -2
    3 9 -1
    3 9 -1
    3 9 -1
    -3 9 1
    3 9 0
    -3 9 0
    -3 9 0
    3 9 1
    -3 9 -1
    -3 9 -1
    3 9 1
    3 9 2
    -3 9 -2
    -3 9 -2
    -3 9 -2
    3 9 2
    3 9 2
    3 9 3
    3 9 3
    -3 9 -3
    -3 9 -3
    -3 9 -3
    3 9 3
    3 9 3
    3 9 4
    3 9 4
    -3 9 -4
    -3 9 -4
    3 9 4
    -3 9 -4
    3 9 4
    -3 9 -5
    -3 9 -5
    3 9 5
    3 9 5
    3 9 6
    -3 9 -6
    3 9 6
    -3 9 -7
    3 9 7
    3 9 8
    -3 9 -8
    3 9 9
    -3 9 -9
    3 9 10
    -3 9 -10
    3 9 11
    -3 9 -11
    3 9 12
    3 10 -13
    -3 10 13
    3 10 -12
    -3 10 12
    3 10 -11
    -3 10 11
    3 10 -10
    -3 10 10
    -3 10 9
    3 10 -9
    3 10 -8
    -3 10 8
    -3 10 7
    3 10 -7
    -3 10 6
    3 10 -6
    3 10 -5
    3 10 -5
    -3 10 5
    3 10 -4
    3 10 -4
    -3 10 4
    -3 10 3
    3 10 -3
    -3 10 3
    3 10 -3
    3 10 -2
    3 10 -2
    3 10 -2
    -3 10 2
    -3 10 2
    -3 10 1
    3 10 -1
    -3 10 1
    -3 10 1
    3 10 -1
    3 10 -1
    3 10 0
    -3 10 0
    3 10 0
    3 10 0
    -3 10 0
    3 10 1
    -3 10 -1
    -3 10 -1
    3 10 2
    -3 10 -2
    -3 10 -2
    3 10 2
    -3 10 -2
    -3 10 -3
    3 10 3
    3 10 3
    -3 10 -3
    3 10 3
    -3 10 -3
    3 10 4
    3 10 4
    -3 10 -4
    3 10 4
    -3 10 -4
    -3 10 -5
    3 10 5
    -3 10 -5
    3 10 5
    -3 10 -6
    3 10 6
    3 10 6
    -3 10 -7
    3 10 7
    -3 10 -8
    3 10 8
    3 10 9
    -3 10 -9
    3 10 10
    -3 10 -10
    3 10 11
    -3 10 -11
    3 11 -13
    3 11 -12
    -3 11 12
    3 11 -11
    -3 11 11
    3 11 -10
    -3 11 10
    3 11 -9
    -3 11 9
    -3 11 8
    3 11 -8
    3 11 -7
    -3 11 7
    -3 11 6
    3 11 -6
    3 11 -5
    3 11 -5
    -3 11 5
    -3 11 4
    3 11 -4
    3 11 -4
    3 11 -3
    -3 11 3
    3 11 -3
    -3 11 3
    3 11 -2
    -3 11 2
    3 11 -2
    3 11 -2
    -3 11 2
    3 11 -1
    -3 11 1
    3 11 -1
    -3 11 1
    3 11 -1
    -3 11 0
    3 11 0
    3 11 0
    3 11 0
    -3 11 0
    -3 11 -1
    -3 11 -1
    3 11 1
    3 11 1
    3 11 2
    -3 11 -2
    -3 11 -2
    -3 11 -2
    3 11 3
    -3 11 -3
    -3 11 -3
    -3 11 -3
    3 11 3
    3 11 4
    -3 11 -4
    -3 11 -4
    3 11 4
    -3 11 -5
    -3 11 -5
    3 11 5
    3 11 5
    -3 11 -6
    3 11 6
    3 11 6
    -3 11 -7
    3 11 7
    -3 11 -8
    3 11 8
    -3 11 -9
    3 11 9
    3 11 10
    -3 11 -10
    3 11 11
    -3 11 -11
    3 12 -12
    3 12 -11
    -3 12 11
    3 12 -10
    -3 12 10
    3 12 -9
    -3 12 9
    3 12 -8
    -3 12 8
    -3 12 7
    3 12 -7
    3 12 -6
    -3 12 6
    3 12 -5
    -3 12 5
    3 12 -5
    3 12 -4
    -3 12 4
    3 12 -4
    3 12 -3
    -3 12 3
    -3 12 3
    3 12 -3
    3 12 -2
    3 12 -2
    3 12 -2
    -3 12 2
    -3 12 2
    -3 12 1
    3 12 -1
    -3 12 1
    3 12 -1
    3 12 -1
    -3 12 0
    3 12 0
    -3 12 0
    3 12 0
    -3 12 -1
    3 12 1
    -3 12 -1
    3 12 1
    -3 12 -2
    -3 12 -2
    3 12 2
    -3 12 -2
    3 12 3
    -3 12 -3
    -3 12 -3
    -3 12 -3
    -3 12 -4
    3 12 4
    3 12 4
    -3 12 -4
    -3 12 -5
    -3 12 -5
    3 12 5
    3 12 5
    -3 12 -6
    3 12 6
    3 12 6
    -3 12 -7
    3 12 7
    -3 12 -8
    3 12 8
    3 12 9
    -3 12 -9
    3 12 10
    -3 12 -10
    3 12 11
    -3 12 -11
    3 13 -12
    3 13 -11
    -3 13 10
    3 13 -10
    -3 13 9
    3 13 -9
    3 13 -8
    -3 13 8
    -3 13 7
    3 13 -7
    -3 13 6
    3 13 -6
    3 13 -5
    3 13 -5
    -3 13 5
    3 13 -4
    -3 13 4
    3 13 -4
    3 13 -3
    -3 13 3
    3 13 -3
    -3 13 3
    -3 13 2
    3 13 -2
    -3 13 2
    3 13 -2
    -3 13 1
    3 13 -1
    -3 13 1
    3 13 -1
    3 13 -1
    3 13 0
    3 13 0
    -3 13 0
    -3 13 0
    -3 13 -1
    3 13 1
    3 13 1
    -3 13 -1
    3 13 2
    -3 13 -2
    -3 13 -2
    -3 13 -2
    -3 13 -3
    -3 13 -3
    3 13 3
    -3 13 -4
    -3 13 -4
    3 13 4
    3 13 4
    -3 13 -5
    -3 13 -5
    3 13 5
    3 13 5
    3 13 6
    3 13 6
    -3 13 -6
    -3 13 -7
    3 13 7
    -3 13 -8
    3 13 8
    3 13 9
    -3 13 -9
    3 13 10
    -3 13 -10
    3 13 11
    3 14 -11
    3 14 -10
    3 14 -9
    -3 14 9
    3 14 -8
    -3 14 8
    -3 14 7
    3 14 -7
    -3 14 6
    3 14 -6
    3 14 -5
    -3 14 5
    3 14 -5
    -3 14 4
    3 14 -4
    3 14 -4
    -3 14 3
    -3 14 3
    3 14 -3
    3 14 -3
    -3 14 2
    3 14 -2
    -3 14 2
    3 14 -2
    3 14 -1
    3 14 -1
    -3 14 1
    -3 14 1
    -3 14 0
    3 14 0
    -3 14 0
    3 14 0
    -3 14 -1
    -3 14 -1
    3 14 1
    3 14 1
    -3 14 -2
    -3 14 -2
    3 14 2
    -3 14 -3
    3 14 3
    -3 14 -3
    3 14 4
    -3 14 -4
    -3 14 -4
    3 14 4
    3 14 5
    -3 14 -5
    3 14 5
    -3 14 -6
    3 14 6
    -3 14 -7
    3 14 7
    -3 14 -8
    3 14 8
    3 14 9
    -3 14 -9
    3 14 10
    -3 14 -10
    3 14 11
    3 15 -11
    3 15 -10
    3 15 -9
    -3 15 8
    3 15 -8
    3 15 -7
    -3 15 7
    -3 15 6
    3 15 -6
    -3 15 5
    3 15 -5
    3 15 -5
    -3 15 4
    3 15 -4
    3 15 -4
    3 15 -3
    -3 15 3
    -3 15 3
    3 15 -3
    -3 15 2
    -3 15 2
    3 15 -2
    3 15 -2
    -3 15 1
    -3 15 1
    3 15 -1
    3 15 -1
    -3 15 0
    -3 15 0
    3 15 0
    3 15 1
    -3 15 -1
    -3 15 -1
    -3 15 -2
    3 15 2
    -3 15 -2
    -3 15 -3
    -3 15 -3
    3 15 3
    -3 15 -4
    3 15 4
    3 15 4
    -3 15 -4
    -3 15 -5
    3 15 5
    -3 15 -6
    3 15 6
    -3 15 -7
    3 15 7
    -3 15 -8
    3 15 8
    -3 15 -9
    3 15 9
    3 15 10
    3 16 -10
    3 16 -9
    3 16 -8
    3 16 -7
    -3 16 6
    3 16 -6
    3 16 -5
    -3 16 5
    -3 16 4
    3 16 -4
    3 16 -4
    3 16 -3
    -3 16 3
    3 16 -3
    -3 16 3
    3 16 -2
    3 16 -2
    -3 16 2
    -3 16 2
    -3 16 1
    -3 16 1
    3 16 -1
    -3 16 0
    3 16 0
    -3 16 0
    3 16 1
    -3 16 -1
    -3 16 -1
    -3 16 -2
    -3 16 -2
    -3 16 -3
    -3 16 -3
    -3 16 -4
    3 16 4
    -3 16 -5
    3 16 5
    -3 16 -6
    3 16 6
    -3 16 -7
    3 16 7
    -3 16 -8
    3 16 8
    -3 16 -9
    3 16 9
    3 16 10
    3 17 -9
    3 17 -8
    3 17 -7
    3 17 -6
    3 17 -5
    -3 17 4
    3 17 -4
    3 17 -3
    -3 17 3
    -3 17 3
    -3 17 2
    -3 17 2
    3 17 -2
    -3 17 1
    3 17 -1
    -3 17 0
    3 17 0
    -3 17 -1
    3 17 1
    -3 17 -2
    -3 17 -3
    3 17 4
    -3 17 -4
    -3 17 -5
    3 17 5
    3 17 6
    -3 17 -6
    -3 17 -7
    3 17 7
    -3 17 -8
    3 17 8
    3 17 9
    3 17 10
    3 18 -9
    3 18 -8
    3 18 -7
    3 18 -6
    3 18 -5
    3 18 -4
    3 18 -3
    -3 18 3
    3 18 -2
    -3 18 2
    -3 18 1
    -3 18 1
    3 18 -1
    -3 18 0
    3 18 0
    -3 18 -1
    3 18 1
    -3 18 -2
    -3 18 -3
    3 18 4
    -3 18 -4
    -3 18 -5
    3 18 5
    -3 18 -6
    3 18 6
    -3 18 -7
    3 18 7
    -3 18 -8
    3 18 8
    3 18 9
    3 19 -8
    3 19 -7
    3 19 -6
    3 19 -5
    3 19 -4
    3 19 -3
    -3 19 3
    3 19 -2
    -3 19 2
    -3 19 1
    3 19 -1
    -3 19 0
    3 19 0
    3 19 1
    -3 19 -1
    -3 19 -2
    -3 19 -3
    3 19 3
    3 19 4
    -3 19 -4
    -3 19 -5
    3 19 5
    -3 19 -6
    3 19 6
    -3 19 -7
    3 19 7
    3 19 8
    3 19 9
    3 20 -7
    3 20 -6
    3 20 -5
    3 20 -4
    3 20 -3
    -3 20 3
    -3 20 2
    3 20 -2
    3 20 -1
    -3 20 1
    -3 20 0
    3 20 0
    -3 20 -1
    3 20 1
    -3 20 -2
    -3 20 -3
    3 20 3
    -3 20 -4
    3 20 4
    3 20 5
    -3 20 -5
    -3 20 -6
    3 20 6
    3 20 7
    3 20 8
    3 21 -6
    3 21 -5
    3 21 -4
    -3 21 3
    3 21 -3
    3 21 -2
    -3 21 2
    -3 21 1
    3 21 -1
    -3 21 0
    3 21 0
    -3 21 -1
    3 21 1
    -3 21 -2
    3 21 3
    -3 21 -3
    3 21 4
    -3 21 -4
    3 21 5
    -3 21 -5
    3 21 6
    3 21 7
    3 21 8
    3 22 -4
    3 22 -3
    -3 22 3
    3 22 -2
    -3 22 2
    3 22 -1
    -3 22 1
    3 22 0
    -3 22 0
    -3 22 -1
    3 22 1
    -3 22 -2
    -3 22 -3
    3 22 3
    -3 22 -4
    3 22 4
    3 22 5
    3 22 6
    3 22 7
    -3 23 3
    3 23 -2
    -3 23 2
    3 23 -1
    -3 23 1
    -3 23 0
    3 23 0
    -3 23 -1
    3 23 1
    -3 23 -2
    3 23 3
    -3 23 -3
    3 23 4
    3 23 5
    -3 24 2
    -3 24 1
    -3 24 0
    -3 24 -1
    -3 24 -2
    3 24 3
    -4 -24 3
    -4 -24 2
    -4 -24 1
    -4 -23 4
    -4 -23 3
    -4 -23 2
    4 -23 -1
    -4 -23 1
    -4 -23 0
    -4 -23 -1
    -4 -22 5
    4 -22 -4
    -4 -22 4
    4 -22 -3
    -4 -22 3
    4 -22 -2
    -4 -22 2
    -4 -22 1
    -4 -22 0
    -4 -22 -1
    -4 -22 -1
    -4 -22 -2
    4 -22 5
    4 -22 6
    -4 -21 6
    4 -21 -5
    -4 -21 5
    4 -21 -4
    -4 -21 4
    -4 -21 3
    4 -21 -3
    4 -21 -2
    -4 -21 2
    -4 -21 1
    -4 -21 0
    -4 -21 0
    -4 -21 -1
    -4 -21 -1
    4 -21 2
    -4 -21 -2
    4 -21 3
    -4 -21 -3
    4 -21 3
    4 -21 4
    4 -21 4
    4 -21 5
    4 -21 5
    4 -21 6
    4 -21 6
    4 -21 7
    4 -21 7
    -4 -20 7
    -4 -20 6
    4 -20 -6
    4 -20 -5
    -4 -20 5
    4 -20 -4
    -4 -20 4
    -4 -20 3
    4 -20 -3
    4 -20 -2
    -4 -20 2
    -4 -20 1
    -4 -20 1
    4 -20 -1
    -4 -20 0
    4 -20 0
    -4 -20 0
    -4 -20 -1
    -4 -20 -1
    4 -20 1
    4 -20 2
    -4 -20 -2
    4 -20 2
    -4 -20 -3
    4 -20 3
    4 -20 3
    4 -20 4
    -4 -20 -4
    4 -20 4
    4 -20 5
    4 -20 5
    4 -20 6
    4 -20 6
    4 -20 7
    4 -20 7
    4 -19 -7
    4 -19 -7
    -4 -19 7
    4 -19 -6
    -4 -19 6
    4 -19 -5
    -4 -19 5
    4 -19 -4
    -4 -19 4
    -4 -19 3
    4 -19 -3
    4 -19 -3
    4 -19 -2
    -4 -19 2
    -4 -19 2
    -4 -19 1
    -4 -19 1
    4 -19 -1
    -4 -19 0
    4 -19 0
    4 -19 0
    -4 -19 0
    -4 -19 -1
    -4 -19 -1
    4 -19 1
    4 -19 1
    -4 -19 -2
    4 -19 2
    4 -19 2
    4 -19 3
    -4 -19 -3
    4 -19 3
    4 -19 4
    -4 -19 -4
    4 -19 4
    4 -19 5
    -4 -19 -5
    4 -19 6
    4 -19 7
    4 -19 8
    4 -18 -8
    4 -18 -8
    -4 -18 8
    4 -18 -7
    4 -18 -7
    -4 -18 7
    -4 -18 6
    4 -18 -6
    -4 -18 5
    4 -18 -5
    4 -18 -5
    4 -18 -4
    -4 -18 4
    4 -18 -4
    -4 -18 3
    -4 -18 3
    4 -18 -3
    4 -18 -3
    -4 -18 2
    -4 -18 2
    4 -18 -2
    4 -18 -1
    -4 -18 1
    -4 -18 1
    4 -18 -1
    -4 -18 0
    4 -18 0
    4 -18 0
    -4 -18 0
    -4 -18 -1
    -4 -18 -1
    4 -18 1
    4 -18 1
    -4 -18 -2
    4 -18 2
    4 -18 2
    -4 -18 -3
    4 -18 3
    4 -18 3
    -4 -18 -4
    4 -18 4
    4 -18 5
    -4 -18 -5
    4 -18 6
    4 -18 7
    4 -18 8
    4 -17 -9
    -4 -17 9
    4 -17 -9
    4 -17 -8
    4 -17 -8
    -4 -17 8
    4 -17 -7
    -4 -17 7
    4 -17 -7
    -4 -17 6
    4 -17 -6
    -4 -17 5
    4 -17 -5
    4 -17 -5
    4 -17 -4
    -4 -17 4
    4 -17 -4
    -4 -17 4
    4 -17 -3
    -4 -17 3
    -4 -17 3
    4 -17 -3
    -4 -17 2
    -4 -17 2
    4 -17 -2
    4 -17 -2
    4 -17 -1
    -4 -17 1
    -4 -17 1
    4 -17 -1
    -4 -17 0
    4 -17 0
    4 -17 0
    -4 -17 0
    -4 -17 -1
    4 -17 1
    -4 -17 -1
    4 -17 1
    -4 -17 -2
    4 -17 2
    -4 -17 -3
    4 -17 3
    4 -17 4
    -4 -17 -4
    -4 -17 -5
    4 -17 5
    4 -17 6
    4 -17 7
    4 -17 8
    4 -17 9
    4 -16 -9
    -4 -16 9
    4 -16 -9
    4 -16 -8
    4 -16 -8
    -4 -16 8
    4 -16 -7
    4 -16 -7
    -4 -16 7
    -4 -16 6
    4 -16 -6
    -4 -16 5
    4 -16 -5
    4 -16 -5
    4 -16 -4
    -4 -16 4
    -4 -16 4
    4 -16 -4
    4 -16 -3
    -4 -16 3
    4 -16 -3
    -4 -16 3
    4 -16 -2
    -4 -16 2
    4 -16 -2
    4 -16 -2
    -4 -16 2
    4 -16 -1
    -4 -16 1
    4 -16 -1
    -4 -16 1
    4 -16 0
    -4 -16 0
    -4 -16 0
    4 -16 0
    -4 -16 -1
    -4 -16 -1
    4 -16 1
    4 -16 2
    -4 -16 -2
    -4 -16 -3
    4 -16 3
    -4 -16 -4
    4 -16 4
    4 -16 5
    -4 -16 -5
    4 -16 6
    4 -16 7
    4 -16 8
    4 -16 9
    4 -15 -10
    -4 -15 10
    4 -15 -9
    4 -15 -9
    -4 -15 9
    4 -15 -8
    4 -15 -8
    -4 -15 8
    4 -15 -7
    -4 -15 7
    4 -15 -7
    4 -15 -6
    -4 -15 6
    4 -15 -6
    4 -15 -5
    -4 -15 5
    -4 -15 4
    4 -15 -4
    -4 -15 4
    4 -15 -4
    -4 -15 3
    4 -15 -3
    -4 -15 3
    4 -15 -3
    4 -15 -2
    4 -15 -2
    4 -15 -2
    -4 -15 2
    -4 -15 2
    -4 -15 1
    4 -15 -1
    -4 -15 1
    4 -15 -1
    -4 -15 0
    -4 -15 0
    4 -15 0
    4 -15 0
    -4 -15 -1
    4 -15 1
    -4 -15 -2
    4 -15 2
    4 -15 3
    -4 -15 -3
    4 -15 4
    -4 -15 -4
    -4 -15 -5
    4 -15 5
    4 -15 6
    4 -15 7
    4 -15 8
    4 -15 9
    4 -14 -10
    -4 -14 10
    4 -14 -9
    4 -14 -9
    -4 -14 9
    4 -14 -8
    -4 -14 8
    4 -14 -7
    -4 -14 7
    4 -14 -7
    4 -14 -6
    4 -14 -6
    -4 -14 6
    4 -14 -5
    4 -14 -5
    -4 -14 5
    4 -14 -4
    -4 -14 4
    4 -14 -4
    -4 -14 3
    4 -14 -3
    -4 -14 3
    4 -14 -3
    -4 -14 2
    4 -14 -2
    4 -14 -2
    4 -14 -2
    -4 -14 2
    4 -14 -2
    -4 -14 1
    4 -14 -1
    4 -14 -1
    -4 -14 1
    4 -14 -1
    -4 -14 0
    4 -14 0
    -4 -14 0
    -4 -14 -1
    4 -14 1
    4 -14 2
    -4 -14 -2
    -4 -14 -3
    4 -14 3
    -4 -14 -4
    4 -14 4
    4 -14 5
    -4 -14 -5
    4 -14 6
    4 -14 7
    4 -14 8
    4 -14 9
    4 -14 10
    4 -13 -11
    -4 -13 11
    4 -13 -10
    -4 -13 10
    4 -13 -9
    -4 -13 9
    4 -13 -8
    4 -13 -8
    -4 -13 8
    4 -13 -7
    4 -13 -7
    -4 -13 7
    4 -13 -6
    4 -13 -6
    -4 -13 6
    4 -13 -6
    4 -13 -5
    4 -13 -5
    -4 -13 5
    -4 -13 4
    4 -13 -4
    4 -13 -4
    -4 -13 3
    4 -13 -3
    -4 -13 3
    4 -13 -3
    4 -13 -2
    -4 -13 2
    4 -13 -2
    4 -13 -2
    4 -13 -2
    -4 -13 2
    4 -13 -1
    -4 -13 1
    -4 -13 1
    4 -13 -1
    4 -13 0
    -4 -13 0
    -4 -13 0
    4 -13 0
    -4 -13 -1
    4 -13 1
    -4 -13 -2
    4 -13 2
    4 -13 3
    -4 -13 -3
    -4 -13 -4
    4 -13 4
    4 -13 5
    -4 -13 -5
    4 -13 6
    4 -13 7
    4 -13 8
    4 -13 9
    4 -13 10
    4 -12 -11
    -4 -12 11
    4 -12 -10
    -4 -12 10
    4 -12 -9
    -4 -12 9
    4 -12 -8
    -4 -12 8
    4 -12 -8
    4 -12 -7
    4 -12 -7
    -4 -12 7
    4 -12 -7
    4 -12 -6
    4 -12 -6
    -4 -12 6
    4 -12 -6
    4 -12 -5
    4 -12 -5
    -4 -12 5
    4 -12 -5
    4 -12 -4
    4 -12 -4
    -4 -12 4
    4 -12 -3
    -4 -12 3
    -4 -12 3
    -4 -12 2
    4 -12 -2
    -4 -12 2
    4 -12 -2
    4 -12 -2
    4 -12 -2
    -4 -12 1
    4 -12 -1
    -4 -12 1
    4 -12 -1
    4 -12 0
    -4 -12 0
    -4 -12 0
    4 -12 0
    -4 -12 -1
    4 -12 1
    4 -12 1
    4 -12 2
    -4 -12 -2
    -4 -12 -3
    4 -12 3
    -4 -12 -4
    4 -12 4
    4 -12 5
    -4 -12 -5
    4 -12 6
    4 -12 7
    4 -12 8
    4 -12 9
    4 -12 10
    4 -11 -12
    -4 -11 12
    4 -11 -11
    -4 -11 11
    4 -11 -10
    -4 -11 10
    4 -11 -9
    -4 -11 9
    4 -11 -8
    4 -11 -8
    4 -11 -8
    -4 -11 8
    4 -11 -7
    -4 -11 7
    4 -11 -7
    4 -11 -7
    4 -11 -6
    4 -11 -6
    4 -11 -6
    -4 -11 6
    4 -11 -5
    4 -11 -5
    4 -11 -5
    -4 -11 5
    4 -11 -4
    -4 -11 4
    4 -11 -4
    4 -11 -3
    -4 -11 3
    -4 -11 3
    -4 -11 2
    4 -11 -2
    4 -11 -2
    -4 -11 2
    4 -11 -2
    4 -11 -1
    4 -11 -1
    -4 -11 1
    -4 -11 1
    4 -11 -1
    4 -11 0
    4 -11 0
    -4 -11 0
    -4 -11 -1
    4 -11 1
    4 -11 1
    -4 -11 -2
    4 -11 2
    4 -11 2
    4 -11 3
    -4 -11 -3
    -4 -11 -4
    4 -11 4
    -4 -11 -5
    4 -11 5
    4 -11 6
    -4 -11 -6
    4 -11 6
    4 -11 7
    4 -11 8
    4 -11 9
    4 -11 10
    4 -10 -12
    -4 -10 12
    4 -10 -11
    -4 -10 11
    4 -10 -10
    -4 -10 10
    4 -10 -9
    -4 -10 9
    -4 -10 8
    4 -10 -8
    4 -10 -8
    4 -10 -8
    4 -10 -8
    4 -10 -7
    4 -10 -7
    -4 -10 7
    4 -10 -7
    4 -10 -6
    -4 -10 6
    4 -10 -6
    4 -10 -6
    4 -10 -5
    4 -10 -5
    -4 -10 5
    4 -10 -5
    4 -10 -4
    -4 -10 4
    4 -10 -4
    -4 -10 4
    4 -10 -4
    -4 -10 3
    4 -10 -3
    -4 -10 3
    -4 -10 3
    4 -10 -2
    -4 -10 2
    -4 -10 2
    4 -10 -2
    -4 -10 2
    4 -10 -1
    4 -10 -1
    -4 -10 1
    -4 -10 1
    4 -10 -1
    -4 -10 1
    4 -10 0
    -4 -10 0
    -4 -10 0
    4 -10 0
    4 -10 1
    4 -10 1
    -4 -10 -1
    -4 -10 -1
    -4 -10 -2
    4 -10 2
    4 -10 2
    -4 -10 -3
    4 -10 3
    -4 -10 -4
    4 -10 4
    -4 -10 -5
    4 -10 5
    4 -10 5
    4 -10 6
    4 -10 6
    4 -10 6
    -4 -10 -6
    -4 -10 -7
    4 -10 7
    4 -10 7
    4 -10 8
    4 -10 8
    4 -10 9
    4 -10 9
    4 -10 10
    4 -10 10
    4 -10 11
    4 -9 -12
    -4 -9 12
    4 -9 -11
    -4 -9 11
    4 -9 -10
    -4 -9 10
    4 -9 -9
    -4 -9 9
    -4 -9 8
    4 -9 -8
    4 -9 -8
    4 -9 -8
    4 -9 -8
    4 -9 -7
    4 -9 -7
    -4 -9 7
    4 -9 -7
    4 -9 -7
    4 -9 -6
    4 -9 -6
    4 -9 -6
    4 -9 -6
    -4 -9 6
    4 -9 -5
    4 -9 -5
    -4 -9 5
    4 -9 -5
    -4 -9 5
    4 -9 -5
    4 -9 -4
    -4 -9 4
    4 -9 -4
    -4 -9 4
    4 -9 -4
    4 -9 -3
    -4 -9 3
    -4 -9 3
    4 -9 -3
    -4 -9 3
    4 -9 -2
    -4 -9 2
    4 -9 -2
    -4 -9 2
    -4 -9 2
    4 -9 -1
    4 -9 -1
    4 -9 -1
    -4 -9 1
    -4 -9 1
    4 -9 0
    4 -9 0
    -4 -9 0
    -4 -9 0
    -4 -9 -1
    4 -9 1
    -4 -9 -1
    4 -9 1
    -4 -9 -2
    4 -9 2
    -4 -9 -2
    4 -9 2
    4 -9 3
    4 -9 3
    -4 -9 -3
    4 -9 4
    -4 -9 -4
    4 -9 4
    -4 -9 -5
    4 -9 5
    4 -9 5
    4 -9 6
    -4 -9 -6
    4 -9 6
    4 -9 7
    -4 -9 -7
    4 -9 7
    4 -9 8
    4 -9 8
    4 -9 9
    4 -9 9
    4 -9 10
    4 -9 10
    -4 -9 -10
    4 -9 11
    4 -9 11
    4 -9 12
    4 -8 -13
    -4 -8 13
    4 -8 -12
    -4 -8 12
    4 -8 -11
    -4 -8 11
    4 -8 -10
    -4 -8 10
    -4 -8 9
    4 -8 -9
    4 -8 -9
    4 -8 -8
    4 -8 -8
    -4 -8 8
    4 -8 -8
    4 -8 -7
    4 -8 -7
    4 -8 -7
    4 -8 -7
    -4 -8 7
    4 -8 -6
    4 -8 -6
    -4 -8 6
    4 -8 -6
    4 -8 -6
    -4 -8 6
    4 -8 -5
    -4 -8 5
    4 -8 -5
    4 -8 -5
    4 -8 -5
    -4 -8 5
    4 -8 -4
    4 -8 -4
    4 -8 -4
    4 -8 -4
    -4 -8 4
    4 -8 -3
    -4 -8 3
    4 -8 -3
    -4 -8 3
    4 -8 -2
    -4 -8 2
    4 -8 -2
    4 -8 -2
    4 -8 -1
    4 -8 -1
    -4 -8 1
    4 -8 -1
    4 -8 0
    -4 -8 0
    4 -8 0
    -4 -8 0
    4 -8 0
    -4 -8 -1
    4 -8 1
    -4 -8 -1
    4 -8 1
    4 -8 2
    -4 -8 -2
    4 -8 2
    -4 -8 -2
    -4 -8 -3
    4 -8 3
    4 -8 3
    -4 -8 -3
    -4 -8 -4
    4 -8 4
    4 -8 4
    4 -8 5
    -4 -8 -5
    4 -8 5
    4 -8 5
    4 -8 6
    -4 -8 -6
    4 -8 6
    4 -8 7
    -4 -8 -7
    4 -8 7
    4 -8 8
    4 -8 8
    4 -8 9
    4 -8 9
    4 -8 10
    -4 -8 -10
    4 -8 10
    4 -8 11
    4 -8 11
    4 -8 12
    4 -7 -13
    -4 -7 13
    -4 -7 12
    4 -7 -12
    4 -7 -11
    -4 -7 11
    4 -7 -10
    -4 -7 10
    -4 -7 9
    4 -7 -9
    4 -7 -9
    -4 -7 9
    4 -7 -8
    -4 -7 8
    4 -7 -8
    4 -7 -8
    4 -7 -7
    -4 -7 7
    4 -7 -7
    -4 -7 7
    4 -7 -7
    4 -7 -7
    4 -7 -6
    4 -7 -6
    -4 -7 6
    4 -7 -6
    -4 -7 6
    4 -7 -6
    4 -7 -5
    -4 -7 5
    4 -7 -5
    4 -7 -5
    4 -7 -5
    -4 -7 5
    4 -7 -4
    -4 -7 4
    4 -7 -4
    4 -7 -4
    -4 -7 4
    4 -7 -4
    4 -7 -3
    4 -7 -3
    4 -7 -3
    -4 -7 3
    4 -7 -3
    4 -7 -2
    -4 -7 2
    4 -7 -2
    4 -7 -2
    4 -7 -1
    4 -7 -1
    -4 -7 1
    4 -7 -1
    4 -7 0
    4 -7 0
    -4 -7 0
    4 -7 0
    4 -7 1
    -4 -7 -1
    4 -7 1
    4 -7 1
    -4 -7 -1
    -4 -7 -2
    4 -7 2
    -4 -7 -2
    4 -7 2
    -4 -7 -3
    4 -7 3
    -4 -7 -3
    4 -7 3
    4 -7 4
    -4 -7 -4
    4 -7 4
    -4 -7 -4
    4 -7 4
    4 -7 5
    -4 -7 -5
    4 -7 5
    4 -7 6
    4 -7 6
    -4 -7 -6
    4 -7 7
    4 -7 7
    -4 -7 -7
    4 -7 8
    4 -7 8
    4 -7 9
    4 -7 9
    4 -7 10
    -4 -7 -10
    4 -7 10
    4 -7 11
    4 -7 11
    4 -7 12
    -4 -6 13
    4 -6 -13
    4 -6 -12
    -4 -6 12
    4 -6 -11
    -4 -6 11
    4 -6 -10
    -4 -6 10
    -4 -6 9
    4 -6 -9
    -4 -6 9
    4 -6 -8
    4 -6 -8
    -4 -6 8
    -4 -6 8
    4 -6 -7
    4 -6 -7
    -4 -6 7
    4 -6 -7
    4 -6 -7
    -4 -6 7
    4 -6 -6
    -4 -6 6
    -4 -6 6
    4 -6 -6
    4 -6 -6
    4 -6 -6
    -4 -6 6
    4 -6 -5
    -4 -6 5
    -4 -6 5
    4 -6 -5
    -4 -6 5
    -4 -6 5
    4 -6 -5
    4 -6 -5
    -4 -6 4
    4 -6 -4
    -4 -6 4
    4 -6 -4
    4 -6 -4
    4 -6 -3
    4 -6 -3
    4 -6 -3
    4 -6 -3
    -4 -6 3
    4 -6 -2
    4 -6 -2
    -4 -6 2
    4 -6 -2
    4 -6 -1
    4 -6 -1
    -4 -6 1
    4 -6 -1
    4 -6 0
    4 -6 0
    4 -6 0
    4 -6 0
    -4 -6 0
    4 -6 0
    4 -6 1
    4 -6 1
    -4 -6 -1
    4 -6 1
    4 -6 2
    -4 -6 -2
    -4 -6 -2
    4 -6 2
    4 -6 3
    -4 -6 -3
    4 -6 3
    -4 -6 -3
    4 -6 4
    -4 -6 -4
    -4 -6 -4
    4 -6 4
    4 -6 5
    -4 -6 -5
    4 -6 5
    4 -6 6
    4 -6 6
    -4 -6 -6
    4 -6 7
    4 -6 7
    -4 -6 -7
    4 -6 8
    4 -6 8
    4 -6 9
    -4 -6 -9
    4 -6 9
    4 -6 10
    -4 -6 -10
    4 -6 10
    4 -6 11
    4 -6 11
    4 -6 12
    4 -6 12
    4 -5 -14
    -4 -5 14
    4 -5 -13
    -4 -5 13
    4 -5 -12
    -4 -5 12
    4 -5 -12
    4 -5 -11
    -4 -5 11
    4 -5 -10
    -4 -5 10
    4 -5 -9
    -4 -5 9
    -4 -5 9
    4 -5 -8
    -4 -5 8
    -4 -5 8
    4 -5 -8
    4 -5 -7
    -4 -5 7
    -4 -5 7
    4 -5 -7
    4 -5 -6
    -4 -5 6
    -4 -5 6
    4 -5 -6
    -4 -5 6
    4 -5 -6
    -4 -5 5
    4 -5 -5
    -4 -5 5
    -4 -5 5
    4 -5 -5
    4 -5 -5
    -4 -5 5
    4 -5 -4
    4 -5 -4
    -4 -5 4
    4 -5 -4
    -4 -5 4
    -4 -5 4
    4 -5 -3
    4 -5 -3
    4 -5 -3
    -4 -5 3
    -4 -5 3
    4 -5 -3
    4 -5 -2
    4 -5 -2
    4 -5 -2
    -4 -5 2
    4 -5 -2
    4 -5 -1
    4 -5 -1
    -4 -5 1
    4 -5 -1
    4 -5 0
    4 -5 0
    -4 -5 0
    4 -5 0
    4 -5 1
    4 -5 1
    -4 -5 -1
    4 -5 1
    4 -5 2
    -4 -5 -2
    4 -5 2
    -4 -5 -3
    -4 -5 -3
    4 -5 3
    -4 -5 -4
    4 -5 4
    -4 -5 -5
    4 -5 5
    4 -5 5
    4 -5 6
    4 -5 6
    -4 -5 -6
    4 -5 7
    -4 -5 -7
    4 -5 7
    4 -5 8
    4 -5 8
    4 -5 9
    -4 -5 -9
    4 -5 9
    4 -5 10
    4 -5 10
    -4 -5 -10
    4 -5 11
    4 -5 11
    4 -5 12
    4 -5 12
    -4 -4 14
    4 -4 -14
    4 -4 -13
    4 -4 -13
    4 -4 -12
    -4 -4 12
    4 -4 -12
    4 -4 -11
    4 -4 -11
    -4 -4 11
    -4 -4 10
    4 -4 -10
    -4 -4 9
    4 -4 -9
    -4 -4 9
    4 -4 -8
    -4 -4 8
    -4 -4 8
    4 -4 -7
    -4 -4 7
    4 -4 -7
    -4 -4 7
    4 -4 -6
    -4 -4 6
    -4 -4 6
    -4 -4 6
    4 -4 -6
    4 -4 -6
    4 -4 -5
    -4 -4 5
    4 -4 -5
    -4 -4 5
    -4 -4 5
    -4 -4 5
    -4 -4 4
    4 -4 -4
    -4 -4 4
    -4 -4 4
    4 -4 -4
    4 -4 -4
    4 -4 -3
    -4 -4 3
    4 -4 -3
    4 -4 -3
    -4 -4 3
    4 -4 -2
    4 -4 -2
    4 -4 -2
    4 -4 -2
    -4 -4 2
    4 -4 -1
    -4 -4 1
    4 -4 -1
    4 -4 0
    -4 -4 0
    4 -4 0
    4 -4 0
    4 -4 1
    4 -4 1
    4 -4 1
    -4 -4 -1
    4 -4 2
    4 -4 2
    4 -4 2
    -4 -4 -3
    -4 -4 -3
    4 -4 3
    -4 -4 -4
    4 -4 4
    4 -4 5
    -4 -4 -5
    4 -4 5
    -4 -4 -6
    4 -4 6
    4 -4 6
    4 -4 7
    4 -4 7
    4 -4 8
    -4 -4 -8
    4 -4 8
    4 -4 9
    -4 -4 -9
    4 -4 9
    4 -4 10
    -4 -4 -10
    4 -4 10
    4 -4 11
    4 -4 11
    4 -4 12
    4 -4 12
    -4 -3 14
    4 -3 -14
    4 -3 -13
    4 -3 -13
    -4 -3 13
    4 -3 -12
    -4 -3 12
    4 -3 -12
    4 -3 -11
    -4 -3 11
    4 -3 -11
    -4 -3 10
    4 -3 -10
    4 -3 -10
    4 -3 -9
    4 -3 -9
    -4 -3 9
    -4 -3 9
    4 -3 -8
    -4 -3 8
    -4 -3 8
    -4 -3 7
    4 -3 -7
    -4 -3 7
    4 -3 -7
    -4 -3 6
    4 -3 -6
    4 -3 -6
    -4 -3 6
    -4 -3 6
    4 -3 -6
    -4 -3 5
    -4 -3 5
    4 -3 -5
    -4 -3 5
    -4 -3 5
    4 -3 -5
    4 -3 -4
    -4 -3 4
    -4 -3 4
    -4 -3 4
    4 -3 -4
    4 -3 -4
    4 -3 -4
    -4 -3 3
    4 -3 -3
    4 -3 -3
    -4 -3 3
    -4 -3 3
    4 -3 -2
    -4 -3 2
    -4 -3 2
    4 -3 -2
    4 -3 -1
    -4 -3 1
    4 -3 -1
    4 -3 0
    4 -3 0
    -4 -3 0
    4 -3 0
    4 -3 1
    4 -3 1
    4 -3 1
    4 -3 2
    4 -3 2
    4 -3 3
    -4 -3 -3
    4 -3 3
    4 -3 4
    -4 -3 -4
    -4 -3 -5
    4 -3 5
    4 -3 5
    4 -3 6
    4 -3 6
    -4 -3 -6
    4 -3 7
    4 -3 7
    4 -3 8
    -4 -3 -8
    4 -3 8
    4 -3 9
    -4 -3 -9
    4 -3 9
    4 -3 10
    4 -3 10
    -4 -3 -10
    4 -3 11
    4 -3 11
    4 -3 12
    4 -3 12
    4 -2 -14
    -4 -2 14
    4 -2 -13
    4 -2 -13
    -4 -2 13
    -4 -2 12
    4 -2 -12
    4 -2 -12
    4 -2 -11
    4 -2 -11
    -4 -2 11
    4 -2 -10
    4 -2 -10
    -4 -2 10
    4 -2 -9
    4 -2 -9
    -4 -2 9
    -4 -2 9
    -4 -2 8
    4 -2 -8
    4 -2 -8
    -4 -2 8
    4 -2 -7
    4 -2 -7
    -4 -2 7
    -4 -2 7
    4 -2 -7
    -4 -2 6
    4 -2 -6
    -4 -2 6
    4 -2 -6
    -4 -2 6
    4 -2 -6
    4 -2 -5
    4 -2 -5
    -4 -2 5
    -4 -2 5
    4 -2 -5
    -4 -2 5
    4 -2 -4
    4 -2 -4
    4 -2 -4
    4 -2 -4
    -4 -2 4
    -4 -2 4
    -4 -2 4
    -4 -2 3
    4 -2 -3
    -4 -2 3
    -4 -2 3
    4 -2 -3
    4 -2 -3
    4 -2 -2
    -4 -2 2
    -4 -2 2
    -4 -2 2
    4 -2 -2
    4 -2 -1
    -4 -2 1
    -4 -2 1
    4 -2 -1
    -4 -2 0
    4 -2 0
    4 -2 0
    4 -2 1
    4 -2 1
    4 -2 1
    4 -2 2
    4 -2 2
    4 -2 3
    4 -2 3
    -4 -2 -3
    4 -2 4
    4 -2 4
    -4 -2 -4
    4 -2 5
    -4 -2 -5
    -4 -2 -5
    4 -2 5
    -4 -2 -6
    4 -2 6
    4 -2 6
    4 -2 7
    -4 -2 -7
    4 -2 7
    -4 -2 -8
    4 -2 8
    4 -2 8
    4 -2 9
    -4 -2 -9
    4 -2 9
    4 -2 10
    4 -2 10
    4 -2 11
    4 -2 11
    4 -2 12
    4 -2 12
    4 -1 -14
    -4 -1 14
    4 -1 -13
    4 -1 -13
    -4 -1 13
    4 -1 -12
    -4 -1 12
    4 -1 -12
    4 -1 -11
    -4 -1 11
    4 -1 -11
    4 -1 -10
    4 -1 -10
    -4 -1 10
    4 -1 -9
    -4 -1 9
    -4 -1 9
    4 -1 -9
    -4 -1 8
    -4 -1 8
    4 -1 -8
    4 -1 -8
    4 -1 -7
    -4 -1 7
    -4 -1 7
    4 -1 -7
    4 -1 -7
    -4 -1 6
    -4 -1 6
    4 -1 -6
    4 -1 -6
    4 -1 -6
    -4 -1 6
    4 -1 -5
    -4 -1 5
    -4 -1 5
    -4 -1 5
    4 -1 -5
    -4 -1 4
    -4 -1 4
    4 -1 -4
    4 -1 -4
    4 -1 -4
    4 -1 -4
    -4 -1 3
    -4 -1 3
    -4 -1 3
    4 -1 -3
    4 -1 -3
    4 -1 -2
    -4 -1 2
    -4 -1 2
    4 -1 -2
    -4 -1 2
    -4 -1 1
    4 -1 -1
    -4 -1 1
    4 -1 -1
    4 -1 0
    4 -1 0
    -4 -1 0
    4 -1 1
    4 -1 1
    4 -1 2
    4 -1 2
    -4 -1 -2
    4 -1 3
    4 -1 3
    -4 -1 -3
    4 -1 4
    -4 -1 -4
    -4 -1 -4
    4 -1 4
    4 -1 4
    4 -1 5
    -4 -1 -5
    4 -1 5
    -4 -1 -5
    4 -1 5
    4 -1 6
    4 -1 6
    -4 -1 -6
    -4 -1 -6
    4 -1 7
    -4 -1 -7
    4 -1 7
    4 -1 8
    -4 -1 -8
    4 -1 8
    -4 -1 -9
    4 -1 9
    4 -1 9
    4 -1 10
    4 -1 10
    4 -1 11
    4 -1 11
    4 -1 12
    4 -1 12
    -4 0 14
    4 0 -13
    4 0 -13
    -4 0 13
    4 0 -12
    4 0 -12
    -4 0 12
    4 0 -11
    4 0 -11
    -4 0 11
    4 0 -10
    4 0 -10
    -4 0 10
    4 0 -9
    4 0 -9
    -4 0 9
    -4 0 8
    4 0 -8
    4 0 -8
    -4 0 8
    -4 0 7
    -4 0 7
    4 0 -7
    4 0 -7
    4 0 -7
    -4 0 6
    4 0 -6
    -4 0 6
    4 0 -6
    -4 0 6
    4 0 -6
    -4 0 5
    4 0 -5
    -4 0 5
    4 0 -5
    -4 0 4
    4 0 -4
    4 0 -4
    -4 0 4
    4 0 -4
    4 0 -4
    4 0 -3
    -4 0 3
    4 0 -3
    4 0 -3
    -4 0 3
    4 0 -2
    -4 0 2
    -4 0 2
    -4 0 2
    -4 0 1
    -4 0 1
    4 0 -1
    -4 0 1
    4 0 -1
    4 0 0
    -4 0 0
    4 0 1
    -4 0 -1
    4 0 1
    -4 0 -2
    4 0 2
    4 0 2
    -4 0 -2
    4 0 2
    4 0 3
    -4 0 -3
    4 0 3
    4 0 3
    4 0 4
    -4 0 -4
    4 0 4
    -4 0 -4
    4 0 4
    4 0 5
    -4 0 -5
    4 0 5
    -4 0 -5
    -4 0 -5
    4 0 5
    -4 0 -6
    4 0 6
    4 0 6
    4 0 7
    4 0 7
    -4 0 -7
    -4 0 -8
    4 0 8
    4 0 8
    4 0 9
    -4 0 -9
    4 0 9
    4 0 10
    4 0 10
    4 0 11
    4 0 11
    4 0 12
    4 0 12
    4 1 -13
    -4 1 13
    4 1 -12
    4 1 -12
    -4 1 12
    4 1 -11
    4 1 -11
    -4 1 11
    4 1 -10
    4 1 -10
    -4 1 10
    4 1 -9
    4 1 -9
    -4 1 9
    -4 1 8
    4 1 -8
    -4 1 8
    4 1 -8
    4 1 -7
    4 1 -7
    4 1 -7
    -4 1 7
    -4 1 7
    -4 1 6
    -4 1 6
    4 1 -6
    4 1 -6
    -4 1 6
    4 1 -6
    4 1 -5
    -4 1 5
    4 1 -5
    -4 1 5
    4 1 -4
    -4 1 4
    4 1 -4
    -4 1 4
    -4 1 3
    4 1 -3
    4 1 -3
    -4 1 3
    4 1 -3
    -4 1 2
    4 1 -2
    4 1 -2
    -4 1 2
    -4 1 1
    -4 1 1
    4 1 -1
    -4 1 0
    -4 1 0
    4 1 0
    -4 1 -1
    4 1 1
    4 1 1
    4 1 2
    -4 1 -2
    4 1 2
    -4 1 -2
    4 1 2
    -4 1 -3
    -4 1 -3
    4 1 3
    4 1 3
    4 1 3
    4 1 4
    -4 1 -4
    -4 1 -4
    4 1 4
    4 1 4
    4 1 5
    4 1 5
    -4 1 -5
    -4 1 -5
    4 1 5
    4 1 6
    4 1 6
    -4 1 -7
    4 1 7
    4 1 7
    4 1 8
    4 1 8
    4 1 9
    4 1 9
    4 1 10
    4 1 10
    4 1 11
    4 1 11
    -4 1 -12
    4 1 12
    4 2 -14
    4 2 -13
    -4 2 13
    4 2 -12
    -4 2 12
    4 2 -11
    -4 2 11
    4 2 -10
    -4 2 10
    4 2 -10
    -4 2 9
    4 2 -9
    4 2 -9
    4 2 -8
    4 2 -8
    -4 2 8
    -4 2 8
    4 2 -7
    -4 2 7
    4 2 -7
    -4 2 7
    -4 2 6
    4 2 -6
    4 2 -6
    4 2 -6
    -4 2 6
    -4 2 5
    -4 2 5
    4 2 -5
    4 2 -5
    -4 2 4
    4 2 -4
    -4 2 4
    4 2 -4
    -4 2 3
    4 2 -3
    4 2 -3
    -4 2 3
    -4 2 2
    4 2 -2
    4 2 -2
    -4 2 2
    -4 2 1
    4 2 -1
    -4 2 1
    -4 2 1
    -4 2 0
    -4 2 0
    4 2 0
    4 2 1
    -4 2 -1
    4 2 1
    -4 2 -2
    -4 2 -2
    4 2 2
    4 2 2
    -4 2 -3
    -4 2 -3
    4 2 3
    4 2 3
    -4 2 -4
    -4 2 -4
    4 2 4
    4 2 4
    4 2 5
    -4 2 -5
    -4 2 -5
    4 2 5
    4 2 5
    4 2 6
    4 2 6
    4 2 7
    4 2 7
    4 2 8
    4 2 8
    4 2 9
    4 2 9
    4 2 10
    4 2 10
    4 2 11
    -4 2 -11
    4 2 11
    -4 2 -12
    4 2 12
    4 3 -14
    4 3 -13
    -4 3 12
    4 3 -12
    4 3 -11
    -4 3 11
    -4 3 10
    4 3 -10
    4 3 -9
    -4 3 9
    4 3 -8
    -4 3 8
    -4 3 7
    4 3 -7
    -4 3 7
    4 3 -6
    -4 3 6
    4 3 -6
    -4 3 5
    -4 3 5
    4 3 -5
    4 3 -5
    -4 3 4
    4 3 -4
    4 3 -4
    -4 3 4
    -4 3 3
    4 3 -3
    -4 3 3
    4 3 -3
    -4 3 2
    4 3 -2
    4 3 -2
    -4 3 2
    -4 3 1
    -4 3 1
    4 3 -1
    4 3 -1
    -4 3 1
    -4 3 0
    -4 3 0
    4 3 0
    -4 3 0
    4 3 1
    4 3 1
    -4 3 -1
    -4 3 -2
    -4 3 -2
    4 3 2
    4 3 2
    -4 3 -3
    -4 3 -3
    4 3 3
    4 3 3
    -4 3 -4
    -4 3 -4
    4 3 4
    4 3 4
    -4 3 -5
    4 3 5
    -4 3 -5
    4 3 5
    4 3 5
    4 3 6
    4 3 6
    4 3 7
    4 3 7
    4 3 8
    4 3 8
    4 3 9
    -4 3 -9
    4 3 9
    4 3 10
    -4 3 -10
    4 3 10
    4 3 11
    4 3 11
    -4 3 -11
    -4 3 -12
    4 3 12
    4 4 -14
    4 4 -13
    4 4 -12
    -4 4 12
    -4 4 11
    4 4 -11
    4 4 -10
    -4 4 10
    -4 4 9
    4 4 -9
    -4 4 8
    4 4 -8
    -4 4 7
    4 4 -7
    4 4 -6
    4 4 -6
    -4 4 6
    4 4 -5
    -4 4 5
    4 4 -5
    4 4 -4
    4 4 -4
    -4 4 4
    4 4 -3
    4 4 -3
    -4 4 3
    4 4 -2
    4 4 -2
    -4 4 2
    -4 4 1
    4 4 -1
    -4 4 1
    4 4 -1
    4 4 -1
    -4 4 0
    4 4 0
    -4 4 -1
    4 4 1
    4 4 1
    -4 4 -2
    -4 4 -2
    4 4 2
    -4 4 -2
    4 4 2
    4 4 3
    -4 4 -3
    -4 4 -3
    -4 4 -3
    4 4 3
    -4 4 -4
    -4 4 -4
    -4 4 -4
    4 4 4
    4 4 4
    4 4 5
    4 4 5
    4 4 5
    -4 4 -5
    -4 4 -5
    4 4 6
    4 4 6
    -4 4 -6
    4 4 7
    4 4 7
    -4 4 -7
    4 4 8
    4 4 8
    -4 4 -8
    4 4 9
    4 4 9
    -4 4 -9
    4 4 10
    4 4 10
    -4 4 -10
    4 4 11
    -4 4 -11
    -4 4 -12
    4 4 12
    4 5 -14
    4 5 -13
    4 5 -12
    -4 5 11
    4 5 -11
    4 5 -10
    -4 5 10
    -4 5 9
    4 5 -9
    -4 5 9
    -4 5 8
    4 5 -8
    -4 5 8
    4 5 -7
    -4 5 7
    4 5 -6
    -4 5 6
    4 5 -5
    -4 5 5
    4 5 -4
    4 5 -4
    -4 5 4
    4 5 -3
    4 5 -3
    -4 5 3
    4 5 -2
    -4 5 2
    4 5 -2
    -4 5 2
    4 5 -1
    -4 5 1
    4 5 -1
    -4 5 0
    4 5 0
    4 5 0
    -4 5 -1
    -4 5 -1
    4 5 1
    4 5 1
    -4 5 -2
    4 5 2
    4 5 2
    -4 5 -2
    -4 5 -2
    -4 5 -3
    -4 5 -3
    -4 5 -3
    4 5 3
    4 5 3
    4 5 4
    -4 5 -4
    -4 5 -4
    -4 5 -4
    4 5 4
    -4 5 -5
    4 5 5
    -4 5 -5
    4 5 5
    4 5 5
    -4 5 -6
    4 5 6
    4 5 6
    -4 5 -7
    4 5 7
    4 5 7
    4 5 8
    4 5 8
    -4 5 -8
    4 5 9
    -4 5 -9
    4 5 9
    4 5 10
    4 5 10
    -4 5 -10
    4 5 11
    -4 5 -11
    4 5 12
    -4 5 -12
    4 6 -14
    4 6 -13
    4 6 -12
    -4 6 11
    4 6 -11
    -4 6 10
    4 6 -10
    -4 6 10
    -4 6 9
    4 6 -9
    -4 6 9
    4 6 -8
    -4 6 8
    -4 6 8
    -4 6 7
    -4 6 7
    4 6 -7
    4 6 -6
    -4 6 6
    4 6 -5
    -4 6 5
    4 6 -4
    4 6 -4
    -4 6 4
    -4 6 3
    4 6 -3
    4 6 -3
    -4 6 2
    4 6 -2
    4 6 -2
    -4 6 1
    4 6 -1
    4 6 -1
    4 6 0
    -4 6 0
    4 6 0
    4 6 0
    4 6 1
    -4 6 -1
    -4 6 -1
    4 6 1
    4 6 1
    -4 6 -2
    4 6 2
    -4 6 -2
    -4 6 -2
    4 6 2
    4 6 2
    -4 6 -3
    -4 6 -3
    -4 6 -3
    4 6 3
    4 6 3
    4 6 3
    -4 6 -4
    -4 6 -4
    -4 6 -4
    4 6 4
    4 6 4
    4 6 4
    4 6 5
    4 6 5
    -4 6 -5
    -4 6 -5
    4 6 5
    4 6 6
    -4 6 -6
    4 6 6
    4 6 7
    -4 6 -7
    4 6 7
    -4 6 -8
    4 6 8
    4 6 8
    4 6 9
    4 6 9
    -4 6 -9
    4 6 10
    -4 6 -10
    4 6 11
    -4 6 -11
    4 6 12
    -4 6 -12
    4 7 -14
    4 7 -13
    4 7 -12
    -4 7 11
    4 7 -11
    -4 7 10
    4 7 -10
    -4 7 10
    -4 7 9
    -4 7 9
    4 7 -9
    -4 7 8
    4 7 -8
    -4 7 8
    -4 7 7
    4 7 -7
    -4 7 7
    -4 7 6
    4 7 -6
    -4 7 6
    4 7 -5
    4 7 -5
    4 7 -4
    4 7 -4
    4 7 -3
    4 7 -3
    4 7 -2
    -4 7 2
    4 7 -2
    4 7 -1
    -4 7 1
    4 7 -1
    -4 7 0
    4 7 0
    4 7 0
    4 7 0
    4 7 1
    -4 7 -1
    -4 7 -1
    4 7 1
    4 7 1
    4 7 2
    -4 7 -2
    -4 7 -2
    4 7 2
    -4 7 -2
    4 7 2
    -4 7 -3
    -4 7 -3
    4 7 3
    -4 7 -3
    4 7 3
    4 7 3
    4 7 4
    4 7 4
    4 7 4
    -4 7 -4
    4 7 4
    -4 7 -4
    -4 7 -5
    4 7 5
    -4 7 -5
    4 7 5
    4 7 5
    4 7 6
    -4 7 -6
    4 7 6
    4 7 7
    4 7 7
    -4 7 -7
    4 7 8
    4 7 8
    -4 7 -8
    4 7 9
    -4 7 -9
    4 7 10
    -4 7 -10
    4 7 11
    -4 7 -11
    4 8 -14
    4 8 -13
    -4 8 12
    4 8 -12
    -4 8 11
    4 8 -11
    -4 8 10
    4 8 -10
    -4 8 9
    4 8 -9
    -4 8 8
    -4 8 8
    4 8 -8
    4 8 -7
    -4 8 7
    -4 8 7
    -4 8 6
    4 8 -6
    -4 8 5
    4 8 -5
    4 8 -5
    4 8 -4
    4 8 -4
    4 8 -3
    4 8 -3
    -4 8 3
    4 8 -2
    -4 8 2
    4 8 -2
    4 8 -1
    -4 8 1
    4 8 -1
    4 8 0
    -4 8 0
    4 8 0
    4 8 1
    -4 8 -1
    -4 8 -1
    4 8 1
    4 8 1
    -4 8 -2
    -4 8 -2
    4 8 2
    -4 8 -2
    4 8 2
    4 8 2
    4 8 3
    -4 8 -3
    4 8 3
    -4 8 -3
    4 8 3
    -4 8 -3
    4 8 3
    4 8 4
    -4 8 -4
    -4 8 -4
    4 8 4
    4 8 4
    4 8 4
    4 8 5
    4 8 5
    -4 8 -5
    4 8 5
    -4 8 -5
    4 8 6
    4 8 6
    -4 8 -6
    4 8 7
    -4 8 -7
    4 8 7
    4 8 8
    -4 8 -8
    4 8 8
    4 8 9
    -4 8 -9
    4 8 10
    -4 8 -10
    4 8 11
    -4 8 -11
    4 9 -13
    -4 9 12
    4 9 -12
    -4 9 11
    4 9 -11
    -4 9 10
    4 9 -10
    -4 9 9
    4 9 -9
    -4 9 8
    4 9 -8
    -4 9 8
    -4 9 7
    4 9 -7
    4 9 -6
    -4 9 6
    -4 9 5
    4 9 -5
    4 9 -5
    4 9 -4
    4 9 -4
    4 9 -3
    4 9 -3
    -4 9 3
    4 9 -2
    4 9 -2
    -4 9 2
    4 9 -1
    4 9 -1
    -4 9 1
    -4 9 0
    4 9 0
    4 9 0
    4 9 1
    -4 9 -1
    -4 9 -1
    4 9 1
    4 9 1
    -4 9 -2
    4 9 2
    -4 9 -2
    4 9 2
    -4 9 -2
    4 9 2
    4 9 3
    4 9 3
    -4 9 -3
    -4 9 -3
    4 9 3
    4 9 3
    -4 9 -3
    4 9 4
    -4 9 -4
    4 9 4
    4 9 4
    4 9 4
    -4 9 -4
    -4 9 -5
    4 9 5
    -4 9 -5
    4 9 5
    4 9 6
    -4 9 -6
    4 9 6
    4 9 7
    -4 9 -7
    4 9 7
    -4 9 -8
    4 9 8
    4 9 9
    -4 9 -9
    -4 9 -10
    4 9 10
    4 9 11
    -4 9 -11
    4 10 -13
    -4 10 12
    4 10 -12
    -4 10 11
    4 10 -11
    4 10 -10
    -4 10 10
    4 10 -9
    -4 10 9
    -4 10 8
    4 10 -8
    4 10 -7
    -4 10 7
    -4 10 6
    4 10 -6
    -4 10 5
    4 10 -5
    4 10 -5
    4 10 -4
    4 10 -4
    4 10 -3
    4 10 -3
    -4 10 3
    4 10 -2
    -4 10 2
    4 10 -2
    4 10 -1
    4 10 -1
    -4 10 1
    -4 10 0
    4 10 0
    4 10 0
    -4 10 -1
    -4 10 -1
    4 10 1
    4 10 1
    4 10 2
    -4 10 -2
    -4 10 -2
    4 10 2
    -4 10 -2
    4 10 2
    4 10 3
    -4 10 -3
    -4 10 -3
    4 10 3
    4 10 3
    4 10 4
    -4 10 -4
    4 10 4
    -4 10 -4
    4 10 4
    -4 10 -5
    4 10 5
    -4 10 -5
    4 10 5
    -4 10 -6
    4 10 6
    -4 10 -7
    4 10 7
    -4 10 -8
    4 10 8
    4 10 9
    -4 10 -9
    4 10 10
    -4 10 -10
    4 10 11
    -4 10 -11
    4 11 -13
    4 11 -12
    -4 11 11
    4 11 -11
    4 11 -10
    -4 11 10
    4 11 -9
    -4 11 9
    4 11 -8
    -4 11 8
    4 11 -7
    -4 11 7
    4 11 -6
    -4 11 6
    -4 11 5
    4 11 -5
    4 11 -5
    4 11 -4
    -4 11 4
    4 11 -4
    4 11 -3
    -4 11 3
    4 11 -3
    -4 11 2
    4 11 -2
    4 11 -2
    4 11 -1
    4 11 -1
    -4 11 1
    4 11 -1
    4 11 0
    -4 11 0
    4 11 0
    4 11 1
    -4 11 -1
    4 11 1
    4 11 1
    -4 11 -1
    -4 11 -2
    -4 11 -2
    4 11 2
    4 11 3
    -4 11 -3
    4 11 3
    -4 11 -3
    4 11 3
    -4 11 -4
    -4 11 -4
    4 11 4
    4 11 4
    -4 11 -5
    4 11 5
    -4 11 -5
    -4 11 -6
    4 11 6
    -4 11 -7
    4 11 7
    -4 11 -8
    4 11 8
    4 11 9
    -4 11 -9
    4 11 10
    -4 11 -10
    4 11 11
    4 12 -12
    4 12 -11
    4 12 -10
    -4 12 10
    4 12 -9
    -4 12 9
    -4 12 8
    4 12 -8
    4 12 -7
    -4 12 7
    4 12 -6
    -4 12 6
    4 12 -5
    4 12 -5
    -4 12 5
    4 12 -4
    -4 12 4
    4 12 -4
    -4 12 3
    4 12 -3
    4 12 -3
    4 12 -2
    -4 12 2
    4 12 -2
    -4 12 1
    4 12 -1
    4 12 -1
    -4 12 0
    -4 12 0
    4 12 0
    4 12 0
    -4 12 -1
    -4 12 -1
    4 12 1
    4 12 1
    -4 12 -2
    4 12 2
    -4 12 -2
    -4 12 -3
    4 12 3
    -4 12 -3
    4 12 3
    4 12 4
    -4 12 -4
    -4 12 -4
    -4 12 -5
    -4 12 -5
    4 12 5
    4 12 6
    -4 12 -6
    -4 12 -7
    4 12 7
    -4 12 -8
    4 12 8
    4 12 9
    -4 12 -9
    4 12 10
    -4 12 -10
    4 13 -12
    4 13 -11
    4 13 -10
    4 13 -9
    -4 13 9
    4 13 -8
    -4 13 8
    -4 13 7
    4 13 -7
    4 13 -6
    -4 13 6
    4 13 -5
    -4 13 5
    4 13 -5
    4 13 -4
    -4 13 4
    4 13 -4
    4 13 -3
    4 13 -3
    -4 13 3
    -4 13 2
    4 13 -2
    4 13 -2
    -4 13 1
    4 13 -1
    4 13 -1
    4 13 0
    4 13 0
    -4 13 0
    4 13 0
    -4 13 0
    -4 13 -1
    -4 13 -1
    4 13 1
    -4 13 -2
    -4 13 -2
    -4 13 -3
    -4 13 -3
    -4 13 -4
    4 13 4
    -4 13 -4
    -4 13 -5
    -4 13 -5
    4 13 5
    -4 13 -6
    4 13 6
    -4 13 -7
    4 13 7
    -4 13 -8
    4 13 8
    -4 13 -9
    4 13 9
    4 13 10
    -4 13 -10
    4 14 -11
    4 14 -10
    4 14 -9
    4 14 -8
    4 14 -7
    -4 14 7
    -4 14 6
    4 14 -6
    -4 14 5
    4 14 -5
    4 14 -5
    4 14 -4
    -4 14 4
    4 14 -4
    4 14 -3
    4 14 -3
    -4 14 3
    4 14 -2
    4 14 -2
    -4 14 2
    -4 14 1
    4 14 -1
    4 14 -1
    -4 14 0
    4 14 0
    -4 14 0
    -4 14 -1
    -4 14 -1
    4 14 1
    -4 14 -2
    -4 14 -2
    -4 14 -3
    -4 14 -3
    4 14 4
    -4 14 -4
    -4 14 -4
    4 14 5
    -4 14 -5
    -4 14 -6
    4 14 6
    -4 14 -7
    4 14 7
    -4 14 -8
    4 14 8
    -4 14 -9
    4 14 9
    4 14 10
    4 15 -11
    4 15 -10
    4 15 -9
    4 15 -8
    4 15 -7
    4 15 -6
    -4 15 5
    4 15 -5
    4 15 -4
    4 15 -4
    -4 15 3
    4 15 -3
    4 15 -3
    4 15 -2
    -4 15 2
    4 15 -2
    -4 15 1
    4 15 -1
    4 15 -1
    -4 15 0
    4 15 0
    -4 15 0
    -4 15 -1
    4 15 1
    -4 15 -1
    -4 15 -2
    -4 15 -2
    -4 15 -3
    -4 15 -3
    -4 15 -4
    4 15 4
    -4 15 -4
    4 15 5
    -4 15 -5
    -4 15 -6
    4 15 6
    -4 15 -7
    4 15 7
    -4 15 -8
    4 15 8
    -4 15 -9
    4 15 9
    4 15 10
    4 16 -10
    4 16 -9
    4 16 -8
    4 16 -7
    4 16 -6
    4 16 -5
    4 16 -4
    4 16 -3
    -4 16 3
    -4 16 2
    4 16 -2
    -4 16 1
    4 16 -1
    4 16 -1
    -4 16 0
    4 16 0
    -4 16 0
    4 16 1
    -4 16 -1
    -4 16 -2
    -4 16 -3
    4 16 4
    -4 16 -4
    -4 16 -5
    4 16 5
    -4 16 -6
    4 16 6
    -4 16 -7
    4 16 7
    -4 16 -8
    4 16 8
    4 16 9
    4 17 -10
    4 17 -9
    4 17 -8
    4 17 -7
    4 17 -6
    4 17 -5
    4 17 -4
    4 17 -3
    -4 17 3
    -4 17 2
    4 17 -2
    -4 17 1
    4 17 -1
    4 17 0
    -4 17 0
    -4 17 -1
    4 17 1
    -4 17 -2
    -4 17 -3
    4 17 4
    -4 17 -4
    -4 17 -5
    4 17 5
    -4 17 -6
    4 17 6
    -4 17 -7
    4 17 7
    -4 17 -8
    4 17 8
    4 17 9
    4 18 -9
    4 18 -8
    4 18 -7
    4 18 -6
    4 18 -5
    4 18 -4
    4 18 -3
    -4 18 3
    -4 18 2
    4 18 -2
    -4 18 1
    4 18 -1
    -4 18 0
    4 18 0
    -4 18 -1
    4 18 1
    -4 18 -2
    -4 18 -3
    4 18 4
    -4 18 -4
    -4 18 -5
    4 18 5
    -4 18 -6
    4 18 6
    -4 18 -7
    4 18 7
    4 18 8
    4 19 -8
    4 19 -7
    4 19 -6
    4 19 -5
    4 19 -4
    -4 19 3
    4 19 -3
    4 19 -2
    -4 19 2
    -4 19 1
    4 19 -1
    -4 19 0
    4 19 0
    -4 19 -1
    4 19 1
    -4 19 -2
    4 19 3
    -4 19 -3
    -4 19 -4
    4 19 4
    -4 19 -5
    4 19 5
    -4 19 -6
    4 19 6
    -4 19 -7
    4 19 7
    4 19 8
    4 20 -7
    4 20 -6
    4 20 -5
    4 20 -4
    4 20 -3
    -4 20 3
    4 20 -2
    -4 20 2
    -4 20 1
    4 20 -1
    4 20 0
    -4 20 0
    -4 20 -1
    4 20 1
    -4 20 -2
    4 20 3
    -4 20 -3
    -4 20 -4
    4 20 4
    -4 20 -5
    4 20 5
    -4 20 -6
    4 20 6
    4 20 7
    4 21 -6
    4 21 -5
    4 21 -4
    4 21 -3
    -4 21 3
    -4 21 2
    4 21 -2
    -4 21 1
    4 21 -1
    -4 21 0
    4 21 0
    -4 21 -1
    4 21 1
    -4 21 -2
    4 21 3
    -4 21 -3
    4 21 4
    -4 21 -4
    -4 21 -5
    4 21 5
    4 21 6
    4 21 7
    4 22 -4
    -4 22 3
    4 22 -3
    4 22 -2
    -4 22 2
    -4 22 1
    4 22 -1
    -4 22 0
    4 22 0
    -4 22 -1
    -4 22 -2
    4 22 3
    -4 22 -3
    4 22 4
    -4 22 -4
    4 22 5
    4 22 6
    -4 23 3
    -4 23 2
    -4 23 1
    -4 23 0
    -4 23 -1
    -4 23 -2
    4 23 3
    -4 23 -3
    4 23 4
    4 23 5
    -4 24 3
    -4 24 2
    -4 24 1
    -4 24 0
    -4 24 -1
    4 24 3
    -4 25 2
    -5 -24 2
    -5 -24 1
    -5 -24 0
    -5 -23 3
    -5 -23 2
    -5 -23 1
    -5 -23 0
    -5 -23 -1
    -5 -22 4
    -5 -22 3
    5 -22 -2
    -5 -22 2
    -5 -22 1
    -5 -22 0
    -5 -22 -1
    -5 -22 -2
    -5 -21 5
    5 -21 -4
    -5 -21 4
    -5 -21 3
    5 -21 -3
    -5 -21 2
    -5 -21 1
    -5 -21 0
    -5 -21 -1
    5 -21 1
    5 -21 2
    -5 -21 -2
    5 -21 3
    -5 -21 -3
    5 -21 4
    5 -21 5
    5 -21 5
    5 -21 6
    5 -21 6
    5 -20 -6
    -5 -20 6
    5 -20 -6
    5 -20 -5
    -5 -20 5
    5 -20 -4
    -5 -20 4
    5 -20 -3
    -5 -20 3
    -5 -20 2
    5 -20 -1
    -5 -20 1
    -5 -20 0
    5 -20 0
    -5 -20 -1
    5 -20 1
    -5 -20 -2
    5 -20 2
    5 -20 3
    -5 -20 -3
    5 -20 3
    5 -20 4
    -5 -20 -4
    5 -20 4
    5 -20 5
    5 -20 6
    5 -20 7
    5 -19 -7
    5 -19 -7
    -5 -19 7
    5 -19 -6
    5 -19 -6
    -5 -19 6
    5 -19 -5
    -5 -19 5
    5 -19 -4
    -5 -19 4
    5 -19 -3
    5 -19 -3
    -5 -19 3
    5 -19 -2
    -5 -19 2
    5 -19 -1
    -5 -19 1
    5 -19 0
    -5 -19 0
    -5 -19 -1
    5 -19 1
    5 -19 1
    -5 -19 -2
    5 -19 2
    5 -19 2
    -5 -19 -3
    5 -19 3
    5 -19 4
    -5 -19 -4
    5 -19 5
    -5 -19 -5
    5 -19 6
    5 -19 7
    -5 -18 8
    5 -18 -8
    5 -18 -7
    5 -18 -7
    -5 -18 7
    5 -18 -6
    5 -18 -6
    -5 -18 6
    5 -18 -5
    5 -18 -5
    5 -18 -5
    -5 -18 5
    5 -18 -4
    -5 -18 4
    5 -18 -4
    5 -18 -3
    5 -18 -3
    -5 -18 3
    5 -18 -2
    -5 -18 2
    -5 -18 1
    5 -18 -1
    5 -18 0
    5 -18 0
    -5 -18 0
    -5 -18 -1
    5 -18 1
    5 -18 1
    -5 -18 -2
    5 -18 2
    -5 -18 -3
    5 -18 3
    5 -18 4
    -5 -18 -4
    5 -18 5
    -5 -18 -5
    5 -18 6
    5 -18 7
    5 -18 8
    5 -17 -8
    -5 -17 8
    5 -17 -8
    5 -17 -7
    5 -17 -7
    -5 -17 7
    5 -17 -6
    5 -17 -6
    -5 -17 6
    5 -17 -5
    5 -17 -5
    5 -17 -5
    -5 -17 5
    5 -17 -4
    5 -17 -4
    -5 -17 4
    5 -17 -3
    -5 -17 3
    -5 -17 2
    -5 -17 2
    5 -17 -2
    5 -17 -1
    5 -17 -1
    -5 -17 1
    5 -17 0
    -5 -17 0
    5 -17 0
    -5 -17 -1
    5 -17 1
    5 -17 2
    -5 -17 -2
    -5 -17 -3
    5 -17 3
    5 -17 4
    -5 -17 -4
    5 -17 5
    -5 -17 -5
    5 -17 6
    5 -17 7
    5 -17 8
    5 -16 -9
    5 -16 -9
    -5 -16 9
    5 -16 -8
    -5 -16 8
    5 -16 -8
    5 -16 -7
    5 -16 -7
    -5 -16 7
    5 -16 -6
    5 -16 -6
    -5 -16 6
    5 -16 -5
    5 -16 -5
    5 -16 -5
    -5 -16 5
    5 -16 -4
    -5 -16 4
    5 -16 -4
    -5 -16 3
    -5 -16 3
    5 -16 -3
    5 -16 -2
    5 -16 -2
    -5 -16 2
    -5 -16 2
    5 -16 -1
    -5 -16 1
    5 -16 -1
    5 -16 0
    -5 -16 0
    -5 -16 -1
    5 -16 1
    -5 -16 -2
    5 -16 2
    5 -16 3
    -5 -16 -3
    -5 -16 -4
    5 -16 4
    5 -16 5
    -5 -16 -5
    5 -16 6
    5 -16 7
    5 -16 8
    5 -15 -9
    5 -15 -9
    -5 -15 9
    5 -15 -8
    -5 -15 8
    5 -15 -8
    5 -15 -7
    5 -15 -7
    -5 -15 7
    5 -15 -6
    5 -15 -6
    -5 -15 6
    5 -15 -5
    5 -15 -5
    -5 -15 5
    -5 -15 4
    5 -15 -4
    5 -15 -4
    -5 -15 4
    5 -15 -4
    -5 -15 3
    5 -15 -3
    -5 -15 3
    5 -15 -2
    -5 -15 2
    -5 -15 2
    5 -15 -2
    5 -15 -2
    5 -15 -1
    5 -15 -1
    5 -15 -1
    -5 -15 1
    -5 -15 0
    5 -15 0
    -5 -15 -1
    5 -15 1
    5 -15 2
    -5 -15 -2
    -5 -15 -3
    5 -15 3
    -5 -15 -4
    5 -15 4
    5 -15 5
    -5 -15 -5
    5 -15 6
    5 -15 7
    5 -15 8
    5 -15 9
    5 -14 -10
    -5 -14 10
    5 -14 -9
    5 -14 -9
    -5 -14 9
    5 -14 -8
    -5 -14 8
    5 -14 -8
    5 -14 -7
    5 -14 -7
    -5 -14 7
    5 -14 -6
    5 -14 -6
    -5 -14 6
    5 -14 -5
    5 -14 -5
    -5 -14 5
    -5 -14 5
    5 -14 -5
    5 -14 -4
    5 -14 -4
    -5 -14 4
    5 -14 -4
    -5 -14 4
    -5 -14 3
    -5 -14 3
    5 -14 -3
    5 -14 -3
    5 -14 -2
    5 -14 -2
    5 -14 -2
    5 -14 -2
    -5 -14 2
    5 -14 -1
    5 -14 -1
    -5 -14 1
    5 -14 -1
    5 -14 0
    5 -14 0
    -5 -14 0
    5 -14 1
    -5 -14 -1
    -5 -14 -2
    5 -14 2
    5 -14 3
    -5 -14 -3
    -5 -14 -4
    5 -14 4
    -5 -14 -5
    5 -14 5
    5 -14 6
    5 -14 7
    5 -14 8
    5 -14 9
    5 -13 -10
    -5 -13 10
    5 -13 -9
    5 -13 -9
    -5 -13 9
    5 -13 -8
    -5 -13 8
    5 -13 -8
    5 -13 -7
    5 -13 -7
    -5 -13 7
    5 -13 -6
    5 -13 -6
    5 -13 -6
    -5 -13 6
    5 -13 -5
    -5 -13 5
    5 -13 -5
    5 -13 -5
    -5 -13 5
    5 -13 -4
    5 -13 -4
    5 -13 -4
    -5 -13 4
    -5 -13 4
    5 -13 -3
    -5 -13 3
    5 -13 -3
    -5 -13 3
    5 -13 -2
    -5 -13 2
    5 -13 -2
    5 -13 -2
    5 -13 -1
    5 -13 -1
    5 -13 -1
    -5 -13 1
    5 -13 0
    5 -13 0
    -5 -13 0
    5 -13 0
    -5 -13 -1
    5 -13 1
    5 -13 2
    -5 -13 -2
    -5 -13 -3
    5 -13 3
    -5 -13 -4
    5 -13 4
    -5 -13 -5
    5 -13 5
    5 -13 6
    5 -13 7
    5 -13 8
    5 -13 9
    5 -12 -11
    -5 -12 11
    5 -12 -10
    -5 -12 10
    5 -12 -9
    5 -12 -9
    -5 -12 9
    5 -12 -8
    5 -12 -8
    -5 -12 8
    5 -12 -7
    5 -12 -7
    5 -12 -7
    -5 -12 7
    5 -12 -6
    5 -12 -6
    5 -12 -6
    -5 -12 6
    5 -12 -5
    5 -12 -5
    5 -12 -5
    -5 -12 5
    5 -12 -4
    5 -12 -4
    -5 -12 4
    -5 -12 4
    5 -12 -4
    5 -12 -3
    5 -12 -3
    -5 -12 3
    5 -12 -2
    5 -12 -2
    5 -12 -2
    -5 -12 2
    5 -12 -1
    5 -12 -1
    -5 -12 1
    5 -12 -1
    5 -12 0
    5 -12 0
    5 -12 0
    -5 -12 0
    5 -12 1
    5 -12 1
    -5 -12 -1
    -5 -12 -2
    5 -12 2
    5 -12 3
    -5 -12 -3
    -5 -12 -4
    5 -12 4
    -5 -12 -5
    5 -12 5
    5 -12 6
    5 -12 7
    5 -12 8
    5 -12 9
    5 -12 10
    5 -11 -11
    -5 -11 11
    5 -11 -10
    -5 -11 10
    -5 -11 9
    5 -11 -9
    5 -11 -9
    5 -11 -8
    5 -11 -8
    -5 -11 8
    5 -11 -7
    5 -11 -7
    5 -11 -7
    -5 -11 7
    5 -11 -6
    5 -11 -6
    5 -11 -6
    -5 -11 6
    5 -11 -5
    5 -11 -5
    5 -11 -5
    -5 -11 5
    5 -11 -4
    5 -11 -4
    5 -11 -4
    -5 -11 4
    5 -11 -3
    5 -11 -3
    -5 -11 3
    5 -11 -2
    5 -11 -2
    -5 -11 2
    5 -11 -2
    5 -11 -2
    5 -11 -1
    5 -11 -1
    5 -11 -1
    -5 -11 1
    5 -11 0
    5 -11 0
    5 -11 0
    -5 -11 0
    -5 -11 -1
    5 -11 1
    5 -11 1
    5 -11 2
    5 -11 2
    -5 -11 -2
    -5 -11 -3
    5 -11 3
    -5 -11 -4
    5 -11 4
    5 -11 5
    -5 -11 -5
    5 -11 5
    5 -11 6
    5 -11 6
    5 -11 7
    5 -11 7
    5 -11 8
    5 -11 8
    5 -11 9
    5 -11 9
    5 -11 10
    5 -10 -12
    -5 -10 12
    5 -10 -11
    -5 -10 11
    5 -10 -10
    -5 -10 10
    5 -10 -9
    -5 -10 9
    5 -10 -8
    5 -10 -8
    -5 -10 8
    5 -10 -8
    5 -10 -7
    5 -10 -7
    5 -10 -7
    5 -10 -7
    -5 -10 7
    -5 -10 7
    -5 -10 6
    5 -10 -6
    5 -10 -6
    5 -10 -6
    5 -10 -6
    -5 -10 6
    5 -10 -5
    5 -10 -5
    5 -10 -5
    -5 -10 5
    5 -10 -4
    5 -10 -4
    -5 -10 4
    5 -10 -4
    5 -10 -3
    5 -10 -3
    -5 -10 3
    5 -10 -3
    -5 -10 3
    5 -10 -2
    5 -10 -2
    5 -10 -2
    -5 -10 2
    5 -10 -2
    -5 -10 2
    -5 -10 1
    5 -10 -1
    5 -10 -1
    -5 -10 1
    5 -10 -1
    5 -10 -1
    5 -10 0
    5 -10 0
    -5 -10 0
    5 -10 0
    -5 -10 0
    -5 -10 -1
    5 -10 1
    5 -10 1
    5 -10 1
    -5 -10 -2
    5 -10 2
    5 -10 3
    -5 -10 -3
    5 -10 4
    5 -10 4
    -5 -10 -4
    5 -10 4
    5 -10 5
    5 -10 5
    -5 -10 -5
    5 -10 5
    5 -10 5
    5 -10 6
    5 -10 6
    5 -10 7
    5 -10 7
    5 -10 8
    5 -10 8
    5 -10 9
    5 -10 9
    5 -10 10
    5 -10 10
    5 -10 11
    5 -9 -12
    -5 -9 12
    5 -9 -11
    -5 -9 11
    5 -9 -10
    -5 -9 10
    5 -9 -9
    -5 -9 9
    5 -9 -8
    5 -9 -8
    -5 -9 8
    5 -9 -8
    5 -9 -8
    -5 -9 7
    5 -9 -7
    5 -9 -7
    5 -9 -7
    5 -9 -7
    -5 -9 7
    5 -9 -6
    -5 -9 6
    -5 -9 6
    5 -9 -6
    5 -9 -6
    5 -9 -6
    5 -9 -5
    5 -9 -5
    -5 -9 5
    5 -9 -5
    5 -9 -5
    -5 -9 5
    5 -9 -4
    5 -9 -4
    -5 -9 4
    5 -9 -4
    -5 -9 4
    5 -9 -3
    5 -9 -3
    5 -9 -3
    -5 -9 3
    -5 -9 3
    5 -9 -2
    5 -9 -2
    -5 -9 2
    5 -9 -2
    -5 -9 2
    5 -9 -1
    5 -9 -1
    -5 -9 1
    5 -9 -1
    -5 -9 1
    5 -9 -1
    5 -9 0
    5 -9 0
    5 -9 0
    -5 -9 0
    5 -9 0
    -5 -9 0
    -5 -9 -1
    5 -9 1
    5 -9 1
    -5 -9 -1
    5 -9 1
    5 -9 2
    -5 -9 -2
    5 -9 2
    5 -9 2
    -5 -9 -3
    5 -9 3
    5 -9 3
    5 -9 3
    5 -9 4
    5 -9 4
    -5 -9 -4
    5 -9 4
    -5 -9 -5
    5 -9 5
    5 -9 5
    5 -9 6
    -5 -9 -6
    5 -9 6
    5 -9 7
    -5 -9 -7
    5 -9 7
    5 -9 8
    5 -9 8
    5 -9 9
    5 -9 9
    5 -9 10
    5 -9 10
    5 -9 11
    5 -8 -12
    -5 -8 12
    5 -8 -11
    -5 -8 11
    5 -8 -10
    -5 -8 10
    5 -8 -9
    -5 -8 9
    5 -8 -8
    -5 -8 8
    5 -8 -8
    5 -8 -8
    5 -8 -8
    5 -8 -7
    5 -8 -7
    -5 -8 7
    5 -8 -7
    5 -8 -7
    -5 -8 7
    5 -8 -6
    -5 -8 6
    -5 -8 6
    5 -8 -6
    -5 -8 6
    5 -8 -6
    5 -8 -6
    5 -8 -5
    5 -8 -5
    5 -8 -5
    -5 -8 5
    -5 -8 5
    5 -8 -5
    5 -8 -4
    -5 -8 4
    5 -8 -4
    -5 -8 4
    5 -8 -4
    5 -8 -4
    5 -8 -3
    5 -8 -3
    5 -8 -3
    -5 -8 3
    -5 -8 3
    5 -8 -2
    5 -8 -2
    -5 -8 2
    -5 -8 2
    5 -8 -2
    5 -8 -1
    5 -8 -1
    -5 -8 1
    -5 -8 1
    5 -8 -1
    5 -8 -1
    -5 -8 0
    5 -8 0
    5 -8 0
    5 -8 0
    -5 -8 0
    5 -8 0
    5 -8 1
    5 -8 1
    5 -8 1
    -5 -8 -1
    5 -8 1
    -5 -8 -1
    -5 -8 -2
    5 -8 2
    -5 -8 -2
    5 -8 2
    5 -8 2
    5 -8 3
    -5 -8 -3
    5 -8 3
    5 -8 3
    5 -8 4
    -5 -8 -4
    5 -8 4
    5 -8 4
    5 -8 5
    5 -8 5
    5 -8 6
    -5 -8 -6
    5 -8 6
    5 -8 7
    5 -8 7
    -5 -8 -7
    5 -8 8
    5 -8 8
    5 -8 9
    5 -8 9
    5 -8 10
    5 -8 10
    5 -8 11
    5 -8 11
    5 -7 -13
    -5 -7 13
    5 -7 -12
    -5 -7 12
    5 -7 -11
    -5 -7 11
    5 -7 -10
    -5 -7 10
    -5 -7 9
    5 -7 -9
    5 -7 -8
    5 -7 -8
    -5 -7 8
    -5 -7 8
    5 -7 -8
    5 -7 -8
    -5 -7 7
    5 -7 -7
    -5 -7 7
    5 -7 -7
    5 -7 -7
    5 -7 -7
    -5 -7 7
    5 -7 -6
    -5 -7 6
    5 -7 -6
    -5 -7 6
    5 -7 -6
    5 -7 -6
    -5 -7 6
    5 -7 -5
    5 -7 -5
    -5 -7 5
    5 -7 -5
    -5 -7 5
    5 -7 -5
    5 -7 -4
    5 -7 -4
    -5 -7 4
    5 -7 -4
    -5 -7 4
    5 -7 -4
    5 -7 -4
    5 -7 -3
    5 -7 -3
    -5 -7 3
    5 -7 -3
    5 -7 -2
    5 -7 -2
    -5 -7 2
    5 -7 -2
    5 -7 -1
    5 -7 -1
    5 -7 -1
    -5 -7 1
    5 -7 -1
    5 -7 0
    5 -7 0
    -5 -7 0
    5 -7 0
    5 -7 0
    -5 -7 -1
    5 -7 1
    5 -7 1
    5 -7 1
    -5 -7 -1
    5 -7 1
    5 -7 2
    5 -7 2
    5 -7 2
    -5 -7 -2
    5 -7 2
    -5 -7 -2
    -5 -7 -3
    5 -7 3
    -5 -7 -3
    5 -7 3
    5 -7 3
    -5 -7 -4
    5 -7 4
    5 -7 4
    5 -7 5
    -5 -7 -5
    5 -7 5
    5 -7 6
    -5 -7 -6
    5 -7 6
    5 -7 7
    5 -7 7
    5 -7 8
    5 -7 8
    5 -7 9
    5 -7 9
    5 -7 10
    5 -7 10
    5 -7 11
    5 -7 11
    5 -6 -13
    -5 -6 13
    5 -6 -12
    -5 -6 12
    5 -6 -11
    5 -6 -11
    -5 -6 11
    5 -6 -10
    -5 -6 10
    5 -6 -9
    -5 -6 9
    5 -6 -9
    5 -6 -8
    -5 -6 8
    5 -6 -8
    -5 -6 8
    5 -6 -8
    5 -6 -7
    -5 -6 7
    5 -6 -7
    5 -6 -7
    5 -6 -7
    -5 -6 7
    5 -6 -6
    -5 -6 6
    5 -6 -6
    5 -6 -6
    5 -6 -6
    -5 -6 6
    -5 -6 6
    5 -6 -5
    5 -6 -5
    -5 -6 5
    5 -6 -5
    5 -6 -5
    -5 -6 5
    5 -6 -4
    -5 -6 4
    5 -6 -4
    -5 -6 4
    5 -6 -4
    5 -6 -4
    -5 -6 4
    5 -6 -4
    5 -6 -3
    -5 -6 3
    5 -6 -3
    -5 -6 3
    5 -6 -3
    5 -6 -3
    5 -6 -2
    5 -6 -2
    -5 -6 2
    5 -6 -2
    5 -6 -1
    -5 -6 1
    5 -6 -1
    5 -6 0
    5 -6 0
    -5 -6 0
    5 -6 0
    5 -6 0
    5 -6 1
    5 -6 1
    -5 -6 -1
    5 -6 1
    -5 -6 -2
    5 -6 2
    5 -6 2
    5 -6 2
    -5 -6 -2
    -5 -6 -3
    5 -6 3
    5 -6 3
    -5 -6 -3
    5 -6 3
    5 -6 3
    -5 -6 -4
    5 -6 4
    5 -6 4
    5 -6 5
    -5 -6 -5
    5 -6 5
    5 -6 6
    -5 -6 -6
    5 -6 6
    5 -6 7
    5 -6 7
    5 -6 8
    5 -6 8
    5 -6 9
    -5 -6 -9
    5 -6 9
    5 -6 10
    5 -6 10
    5 -6 11
    5 -6 11
    5 -5 -13
    -5 -5 13
    5 -5 -12
    -5 -5 12
    5 -5 -11
    5 -5 -11
    -5 -5 11
    5 -5 -10
    5 -5 -10
    -5 -5 10
    5 -5 -9
    5 -5 -9
    -5 -5 9
    -5 -5 9
    5 -5 -8
    -5 -5 8
    -5 -5 8
    5 -5 -8
    -5 -5 7
    5 -5 -7
    5 -5 -7
    5 -5 -7
    -5 -5 7
    5 -5 -7
    5 -5 -6
    -5 -5 6
    -5 -5 6
    -5 -5 6
    5 -5 -6
    5 -5 -6
    5 -5 -6
    5 -5 -5
    -5 -5 5
    5 -5 -5
    5 -5 -5
    -5 -5 5
    5 -5 -5
    5 -5 -4
    -5 -5 4
    5 -5 -4
    -5 -5 4
    5 -5 -4
    -5 -5 4
    5 -5 -4
    5 -5 -3
    5 -5 -3
    -5 -5 3
    -5 -5 3
    5 -5 -3
    5 -5 -2
    5 -5 -2
    -5 -5 2
    5 -5 -2
    5 -5 -1
    5 -5 -1
    5 -5 -1
    -5 -5 1
    5 -5 0
    5 -5 0
    -5 -5 0
    5 -5 0
    5 -5 1
    5 -5 1
    5 -5 1
    -5 -5 -1
    5 -5 2
    5 -5 2
    -5 -5 -2
    5 -5 2
    5 -5 3
    -5 -5 -3
    5 -5 3
    -5 -5 -4
    -5 -5 -4
    5 -5 4
    5 -5 4
    5 -5 5
    -5 -5 -5
    5 -5 5
    5 -5 6
    -5 -5 -6
    5 -5 6
    5 -5 7
    5 -5 7
    5 -5 8
    5 -5 8
    5 -5 9
    -5 -5 -9
    5 -5 9
    5 -5 10
    5 -5 10
    5 -5 11
    5 -5 11
    5 -5 12
    -5 -4 14
    5 -4 -13
    -5 -4 13
    5 -4 -12
    -5 -4 12
    5 -4 -11
    -5 -4 11
    5 -4 -11
    5 -4 -10
    5 -4 -10
    -5 -4 10
    5 -4 -9
    -5 -4 9
    5 -4 -9
    -5 -4 9
    -5 -4 8
    5 -4 -8
    5 -4 -8
    -5 -4 8
    -5 -4 7
    5 -4 -7
    5 -4 -7
    -5 -4 7
    5 -4 -7
    5 -4 -6
    5 -4 -6
    5 -4 -6
    5 -4 -6
    5 -4 -6
    -5 -4 6
    5 -4 -5
    5 -4 -5
    -5 -4 5
    5 -4 -5
    -5 -4 5
    5 -4 -5
    5 -4 -4
    5 -4 -4
    -5 -4 4
    5 -4 -4
    -5 -4 4
    5 -4 -4
    -5 -4 4
    5 -4 -3
    -5 -4 3
    5 -4 -3
    -5 -4 3
    5 -4 -3
    -5 -4 3
    5 -4 -2
    -5 -4 2
    -5 -4 2
    5 -4 -2
    5 -4 -1
    -5 -4 1
    5 -4 -1
    -5 -4 0
    5 -4 0
    5 -4 0
    5 -4 0
    5 -4 1
    5 -4 1
    -5 -4 -1
    5 -4 1
    5 -4 2
    5 -4 2
    5 -4 2
    5 -4 3
    -5 -4 -3
    5 -4 3
    5 -4 4
    -5 -4 -4
    5 -4 4
    -5 -4 -5
    5 -4 5
    5 -4 5
    5 -4 6
    -5 -4 -6
    5 -4 6
    5 -4 7
    5 -4 7
    5 -4 8
    -5 -4 -8
    5 -4 8
    5 -4 9
    -5 -4 -9
    5 -4 9
    5 -4 10
    5 -4 10
    5 -4 11
    5 -4 11
    5 -4 12
    -5 -3 14
    5 -3 -13
    -5 -3 13
    5 -3 -12
    -5 -3 12
    5 -3 -11
    5 -3 -11
    -5 -3 11
    5 -3 -10
    5 -3 -10
    -5 -3 10
    -5 -3 9
    5 -3 -9
    -5 -3 9
    5 -3 -9
    -5 -3 8
    5 -3 -8
    5 -3 -8
    -5 -3 8
    5 -3 -7
    5 -3 -7
    -5 -3 7
    -5 -3 7
    5 -3 -7
    5 -3 -6
    5 -3 -6
    -5 -3 6
    5 -3 -6
    5 -3 -6
    -5 -3 5
    5 -3 -5
    -5 -3 5
    5 -3 -5
    5 -3 -5
    5 -3 -5
    -5 -3 5
    5 -3 -5
    -5 -3 4
    5 -3 -4
    -5 -3 4
    5 -3 -4
    5 -3 -4
    5 -3 -4
    -5 -3 4
    5 -3 -3
    -5 -3 3
    5 -3 -3
    -5 -3 3
    -5 -3 3
    5 -3 -2
    -5 -3 2
    -5 -3 2
    5 -3 -2
    -5 -3 1
    5 -3 -1
    -5 -3 1
    5 -3 -1
    5 -3 0
    5 -3 0
    -5 -3 0
    5 -3 0
    5 -3 1
    5 -3 1
    5 -3 1
    -5 -3 -1
    5 -3 2
    5 -3 2
    5 -3 3
    5 -3 3
    5 -3 4
    5 -3 4
    -5 -3 -4
    5 -3 4
    5 -3 5
    -5 -3 -5
    5 -3 5
    5 -3 6
    5 -3 6
    5 -3 7
    5 -3 7
    5 -3 8
    -5 -3 -8
    5 -3 8
    5 -3 9
    -5 -3 -9
    5 -3 9
    5 -3 10
    5 -3 10
    5 -3 11
    5 -3 11
    5 -3 12
    5 -3 12
    -5 -2 14
    5 -2 -13
    -5 -2 13
    5 -2 -12
    -5 -2 12
    5 -2 -12
    5 -2 -11
    5 -2 -11
    -5 -2 11
    5 -2 -10
    5 -2 -10
    -5 -2 9
    5 -2 -9
    5 -2 -9
    -5 -2 9
    5 -2 -8
    5 -2 -8
    -5 -2 8
    -5 -2 8
    5 -2 -7
    -5 -2 7
    5 -2 -7
    -5 -2 7
    5 -2 -7
    5 -2 -6
    5 -2 -6
    5 -2 -6
    -5 -2 6
    5 -2 -6
    -5 -2 5
    5 -2 -5
    5 -2 -5
    5 -2 -5
    5 -2 -5
    -5 -2 5
    5 -2 -4
    -5 -2 4
    -5 -2 4
    5 -2 -4
    -5 -2 4
    5 -2 -4
    -5 -2 3
    5 -2 -3
    5 -2 -3
    -5 -2 3
    -5 -2 3
    5 -2 -2
    -5 -2 2
    -5 -2 2
    5 -2 -2
    -5 -2 2
    5 -2 -1
    -5 -2 1
    5 -2 -1
    -5 -2 1
    5 -2 0
    5 -2 0
    -5 -2 0
    -5 -2 0
    5 -2 1
    5 -2 1
    5 -2 2
    5 -2 2
    5 -2 3
    5 -2 3
    -5 -2 -3
    5 -2 4
    5 -2 4
    -5 -2 -4
    5 -2 4
    5 -2 5
    -5 -2 -5
    5 -2 5
    5 -2 6
    5 -2 6
    -5 -2 -7
    5 -2 7
    5 -2 7
    5 -2 8
    -5 -2 -8
    5 -2 8
    5 -2 9
    5 -2 9
    5 -2 10
    5 -2 10
    5 -2 11
    5 -2 11
    5 -2 12
    5 -2 12
    5 -1 -14
    5 -1 -13
    -5 -1 13
    5 -1 -12
    5 -1 -12
    -5 -1 12
    5 -1 -11
    5 -1 -11
    -5 -1 11
    5 -1 -10
    5 -1 -10
    -5 -1 10
    5 -1 -9
    5 -1 -9
    -5 -1 9
    -5 -1 9
    5 -1 -8
    -5 -1 8
    5 -1 -8
    -5 -1 8
    5 -1 -7
    5 -1 -7
    5 -1 -7
    -5 -1 7
    5 -1 -6
    5 -1 -6
    5 -1 -6
    -5 -1 6
    -5 -1 5
    5 -1 -5
    5 -1 -5
    5 -1 -5
    -5 -1 5
    5 -1 -5
    5 -1 -4
    -5 -1 4
    5 -1 -4
    5 -1 -4
    -5 -1 4
    -5 -1 3
    5 -1 -3
    -5 -1 3
    5 -1 -3
    -5 -1 3
    -5 -1 2
    5 -1 -2
    -5 -1 2
    5 -1 -2
    -5 -1 2
    -5 -1 1
    5 -1 -1
    -5 -1 1
    -5 -1 1
    5 -1 -1
    -5 -1 0
    5 -1 0
    -5 -1 -1
    5 -1 1
    5 -1 1
    5 -1 2
    5 -1 2
    5 -1 3
    -5 -1 -3
    5 -1 3
    5 -1 3
    5 -1 4
    5 -1 4
    -5 -1 -4
    5 -1 4
    5 -1 5
    -5 -1 -5
    5 -1 5
    -5 -1 -6
    5 -1 6
    5 -1 6
    5 -1 7
    5 -1 7
    -5 -1 -7
    -5 -1 -8
    5 -1 8
    5 -1 8
    5 -1 9
    5 -1 9
    5 -1 10
    5 -1 10
    5 -1 11
    5 -1 11
    5 -1 12
    5 -1 12
    5 0 -13
    -5 0 13
    5 0 -12
    5 0 -12
    -5 0 12
    5 0 -11
    5 0 -11
    -5 0 11
    5 0 -10
    5 0 -10
    -5 0 10
    5 0 -9
    5 0 -9
    -5 0 9
    -5 0 9
    5 0 -8
    -5 0 8
    5 0 -8
    -5 0 8
    5 0 -7
    5 0 -7
    5 0 -7
    -5 0 7
    5 0 -6
    5 0 -6
    -5 0 6
    5 0 -6
    -5 0 5
    5 0 -5
    5 0 -5
    -5 0 5
    5 0 -5
    -5 0 4
    5 0 -4
    5 0 -4
    -5 0 4
    5 0 -4
    -5 0 3
    5 0 -3
    5 0 -3
    -5 0 3
    -5 0 2
    5 0 -2
    -5 0 2
    -5 0 2
    5 0 -2
    -5 0 1
    -5 0 1
    5 0 -1
    -5 0 1
    -5 0 0
    -5 0 0
    5 0 0
    5 0 1
    -5 0 -1
    5 0 1
    5 0 1
    5 0 2
    -5 0 -2
    5 0 2
    5 0 2
    5 0 3
    -5 0 -3
    5 0 3
    -5 0 -3
    5 0 3
    5 0 4
    -5 0 -4
    -5 0 -4
    5 0 4
    5 0 4
    5 0 5
    -5 0 -5
    5 0 5
    5 0 6
    -5 0 -6
    5 0 6
    5 0 7
    5 0 7
    5 0 8
    5 0 8
    5 0 9
    5 0 9
    5 0 10
    5 0 10
    5 0 11
    5 0 11
    5 0 12
    5 0 12
    -5 1 13
    5 1 -12
    -5 1 12
    5 1 -11
    5 1 -11
    -5 1 11
    -5 1 10
    5 1 -10
    5 1 -10
    -5 1 9
    5 1 -9
    5 1 -9
    5 1 -8
    5 1 -8
    -5 1 8
    5 1 -7
    5 1 -7
    -5 1 7
    5 1 -6
    5 1 -6
    5 1 -6
    -5 1 6
    -5 1 5
    5 1 -5
    5 1 -5
    5 1 -5
    -5 1 5
    -5 1 4
    5 1 -4
    5 1 -4
    5 1 -4
    -5 1 4
    -5 1 3
    5 1 -3
    5 1 -3
    5 1 -3
    -5 1 3
    -5 1 2
    5 1 -2
    -5 1 2
    -5 1 1
    -5 1 1
    5 1 -1
    -5 1 0
    -5 1 0
    5 1 0
    -5 1 -1
    -5 1 -1
    5 1 1
    5 1 1
    -5 1 -2
    5 1 2
    5 1 2
    5 1 2
    -5 1 -3
    5 1 3
    -5 1 -3
    5 1 3
    5 1 3
    -5 1 -4
    5 1 4
    -5 1 -4
    5 1 4
    5 1 4
    -5 1 -5
    5 1 5
    5 1 5
    5 1 6
    5 1 6
    5 1 7
    5 1 7
    5 1 8
    5 1 8
    5 1 9
    5 1 9
    5 1 10
    5 1 10
    5 1 11
    5 1 11
    5 1 12
    5 1 12
    5 2 -12
    -5 2 12
    5 2 -11
    -5 2 11
    5 2 -10
    -5 2 10
    5 2 -9
    5 2 -9
    -5 2 9
    5 2 -8
    5 2 -8
    -5 2 8
    5 2 -7
    5 2 -7
    -5 2 7
    5 2 -6
    5 2 -6
    5 2 -6
    -5 2 6
    -5 2 5
    5 2 -5
    -5 2 5
    5 2 -5
    -5 2 4
    5 2 -4
    5 2 -4
    -5 2 4
    -5 2 3
    5 2 -3
    5 2 -3
    5 2 -3
    -5 2 3
    -5 2 2
    5 2 -2
    -5 2 2
    -5 2 1
    -5 2 1
    5 2 -1
    -5 2 1
    -5 2 0
    -5 2 0
    5 2 0
    -5 2 -1
    5 2 1
    5 2 1
    5 2 2
    -5 2 -2
    5 2 2
    5 2 2
    5 2 3
    -5 2 -3
    5 2 3
    5 2 3
    5 2 4
    -5 2 -4
    5 2 4
    -5 2 -4
    5 2 4
    5 2 5
    -5 2 -5
    5 2 5
    5 2 6
    5 2 6
    5 2 7
    5 2 7
    5 2 8
    5 2 8
    5 2 9
    5 2 9
    5 2 10
    5 2 10
    5 2 11
    -5 2 -11
    5 2 11
    5 2 12
    5 3 -12
    -5 3 12
    5 3 -11
    -5 3 11
    -5 3 10
    5 3 -10
    5 3 -9
    -5 3 9
    5 3 -8
    -5 3 8
    5 3 -7
    -5 3 7
    -5 3 6
    5 3 -6
    -5 3 5
    5 3 -5
    5 3 -5
    -5 3 5
    -5 3 4
    5 3 -4
    5 3 -4
    -5 3 4
    -5 3 3
    5 3 -3
    5 3 -3
    -5 3 3
    -5 3 2
    5 3 -2
    5 3 -2
    -5 3 2
    -5 3 1
    -5 3 1
    -5 3 1
    5 3 -1
    -5 3 0
    -5 3 0
    -5 3 0
    5 3 0
    -5 3 -1
    5 3 1
    5 3 1
    5 3 2
    5 3 2
    5 3 2
    5 3 3
    -5 3 -3
    5 3 3
    -5 3 -3
    5 3 3
    -5 3 -4
    5 3 4
    -5 3 -4
    5 3 4
    5 3 4
    -5 3 -5
    5 3 5
    5 3 5
    5 3 6
    5 3 6
    5 3 7
    5 3 7
    5 3 8
    5 3 8
    5 3 9
    5 3 9
    -5 3 -9
    5 3 10
    5 3 10
    -5 3 -10
    5 3 11
    -5 3 -11
    5 3 11
    5 4 -13
    5 4 -12
    5 4 -11
    -5 4 11
    -5 4 10
    5 4 -10
    5 4 -9
    -5 4 9
    5 4 -8
    -5 4 8
    5 4 -7
    -5 4 7
    5 4 -6
    -5 4 6
    5 4 -5
    5 4 -5
    -5 4 5
    5 4 -4
    5 4 -4
    -5 4 4
    -5 4 3
    5 4 -3
    5 4 -3
    -5 4 3
    -5 4 2
    5 4 -2
    5 4 -2
    -5 4 1
    -5 4 1
    5 4 -1
    -5 4 0
    5 4 0
    5 4 1
    5 4 1
    -5 4 -1
    5 4 2
    -5 4 -2
    5 4 2
    -5 4 -3
    -5 4 -3
    5 4 3
    -5 4 -3
    5 4 3
    5 4 3
    5 4 4
    -5 4 -4
    5 4 4
    5 4 4
    -5 4 -4
    -5 4 -5
    5 4 5
    -5 4 -5
    5 4 5
    5 4 6
    -5 4 -6
    5 4 6
    5 4 7
    -5 4 -7
    5 4 7
    5 4 8
    5 4 8
    -5 4 -8
    5 4 9
    5 4 9
    -5 4 -9
    5 4 10
    5 4 10
    -5 4 -10
    5 4 11
    -5 4 -11
    5 4 11
    5 5 -13
    5 5 -12
    5 5 -11
    5 5 -10
    -5 5 10
    5 5 -9
    -5 5 9
    5 5 -8
    -5 5 8
    5 5 -7
    -5 5 7
    5 5 -6
    -5 5 6
    5 5 -5
    -5 5 5
    5 5 -5
    5 5 -4
    5 5 -4
    -5 5 4
    5 5 -3
    5 5 -3
    -5 5 3
    -5 5 2
    5 5 -2
    -5 5 2
    5 5 -2
    5 5 -1
    -5 5 1
    5 5 -1
    5 5 -1
    5 5 0
    -5 5 0
    -5 5 -1
    5 5 1
    5 5 1
    -5 5 -2
    5 5 2
    5 5 2
    5 5 3
    5 5 3
    -5 5 -3
    -5 5 -3
    -5 5 -3
    5 5 3
    -5 5 -4
    -5 5 -4
    5 5 4
    5 5 4
    -5 5 -5
    -5 5 -5
    5 5 5
    5 5 5
    5 5 6
    -5 5 -6
    5 5 6
    5 5 7
    5 5 7
    -5 5 -7
    -5 5 -8
    5 5 8
    5 5 8
    5 5 9
    -5 5 -9
    5 5 9
    5 5 10
    5 5 10
    -5 5 -10
    -5 5 -11
    5 5 11
    5 5 11
    5 6 -13
    5 6 -12
    5 6 -11
    5 6 -10
    -5 6 10
    5 6 -9
    -5 6 9
    5 6 -8
    -5 6 8
    5 6 -7
    -5 6 7
    5 6 -6
    -5 6 6
    5 6 -5
    -5 6 5
    -5 6 4
    5 6 -4
    5 6 -4
    -5 6 3
    5 6 -3
    5 6 -3
    -5 6 2
    5 6 -2
    5 6 -2
    5 6 -1
    -5 6 1
    5 6 -1
    5 6 -1
    5 6 0
    -5 6 0
    5 6 0
    5 6 1
    5 6 1
    5 6 1
    -5 6 -1
    -5 6 -2
    -5 6 -2
    5 6 2
    5 6 2
    -5 6 -3
    5 6 3
    -5 6 -3
    -5 6 -3
    5 6 3
    5 6 3
    -5 6 -4
    5 6 4
    -5 6 -4
    5 6 4
    5 6 5
    -5 6 -5
    -5 6 -5
    5 6 5
    5 6 6
    -5 6 -6
    5 6 6
    5 6 7
    -5 6 -7
    5 6 7
    5 6 8
    5 6 8
    -5 6 -8
    5 6 9
    5 6 9
    -5 6 -9
    5 6 10
    5 6 10
    -5 6 -10
    5 6 11
    -5 6 -11
    5 7 -13
    5 7 -12
    5 7 -11
    5 7 -10
    5 7 -9
    -5 7 9
    5 7 -8
    -5 7 8
    5 7 -7
    -5 7 7
    5 7 -6
    -5 7 6
    -5 7 5
    5 7 -5
    -5 7 4
    5 7 -4
    5 7 -3
    5 7 -3
    -5 7 2
    5 7 -2
    5 7 -2
    -5 7 1
    5 7 -1
    5 7 -1
    5 7 0
    -5 7 0
    5 7 0
    5 7 1
    -5 7 -1
    5 7 1
    5 7 1
    -5 7 -2
    -5 7 -2
    5 7 2
    5 7 2
    5 7 2
    -5 7 -3
    5 7 3
    -5 7 -3
    5 7 3
    5 7 3
    5 7 3
    -5 7 -4
    -5 7 -4
    5 7 4
    5 7 4
    5 7 4
    5 7 5
    -5 7 -5
    -5 7 -5
    5 7 5
    -5 7 -6
    5 7 6
    5 7 6
    5 7 7
    -5 7 -7
    5 7 7
    5 7 8
    -5 7 -8
    5 7 8
    5 7 9
    5 7 9
    -5 7 -9
    5 7 10
    5 7 10
    -5 7 -10
    5 7 11
    -5 7 -11
    5 8 -13
    5 8 -12
    5 8 -11
    5 8 -10
    5 8 -9
    5 8 -8
    -5 8 8
    5 8 -7
    -5 8 7
    5 8 -6
    5 8 -5
    5 8 -4
    5 8 -3
    5 8 -2
    -5 8 2
    5 8 -2
    5 8 -1
    -5 8 1
    5 8 -1
    -5 8 0
    5 8 0
    5 8 0
    5 8 1
    -5 8 -1
    5 8 1
    5 8 1
    5 8 2
    -5 8 -2
    -5 8 -2
    5 8 2
    5 8 2
    -5 8 -3
    5 8 3
    -5 8 -3
    5 8 3
    5 8 3
    -5 8 -4
    5 8 4
    -5 8 -4
    5 8 4
    5 8 4
    -5 8 -5
    5 8 5
    -5 8 -5
    5 8 5
    5 8 6
    5 8 6
    -5 8 -6
    5 8 7
    -5 8 -7
    5 8 7
    5 8 8
    -5 8 -8
    5 8 8
    5 8 9
    5 8 9
    -5 8 -9
    5 8 10
    -5 8 -10
    5 8 11
    -5 8 -11
    5 9 -13
    5 9 -12
    5 9 -11
    5 9 -10
    5 9 -9
    5 9 -8
    5 9 -7
    5 9 -6
    5 9 -5
    5 9 -5
    5 9 -4
    5 9 -3
    -5 9 3
    -5 9 2
    5 9 -2
    -5 9 1
    5 9 -1
    -5 9 0
    5 9 0
    5 9 0
    5 9 1
    -5 9 -1
    5 9 1
    5 9 1
    5 9 2
    -5 9 -2
    -5 9 -2
    5 9 2
    5 9 3
    -5 9 -3
    -5 9 -3
    5 9 3
    5 9 3
    -5 9 -4
    -5 9 -4
    5 9 4
    5 9 4
    5 9 5
    -5 9 -5
    5 9 5
    -5 9 -5
    5 9 6
    -5 9 -6
    5 9 6
    5 9 7
    -5 9 -7
    5 9 7
    5 9 8
    -5 9 -8
    5 9 8
    5 9 9
    -5 9 -9
    5 9 10
    -5 9 -10
    5 9 11
    5 10 -13
    5 10 -12
    5 10 -11
    5 10 -10
    5 10 -9
    5 10 -8
    5 10 -7
    5 10 -6
    5 10 -5
    5 10 -5
    5 10 -4
    -5 10 3
    5 10 -3
    -5 10 2
    5 10 -2
    -5 10 1
    5 10 -1
    -5 10 0
    5 10 0
    5 10 1
    -5 10 -1
    -5 10 -1
    5 10 1
    5 10 2
    -5 10 -2
    -5 10 -2
    5 10 2
    -5 10 -3
    5 10 3
    5 10 3
    -5 10 -3
    5 10 3
    5 10 4
    -5 10 -4
    5 10 4
    -5 10 -4
    -5 10 -5
    5 10 5
    -5 10 -5
    5 10 5
    5 10 6
    -5 10 -6
    5 10 6
    5 10 7
    -5 10 -7
    5 10 7
    -5 10 -8
    5 10 8
    5 10 9
    -5 10 -9
    5 10 10
    -5 10 -10
    5 11 -13
    5 11 -12
    5 11 -11
    5 11 -10
    5 11 -9
    5 11 -8
    5 11 -7
    5 11 -6
    5 11 -5
    5 11 -4
    5 11 -4
    5 11 -3
    5 11 -3
    -5 11 3
    -5 11 2
    5 11 -2
    -5 11 1
    5 11 -1
    -5 11 0
    5 11 0
    -5 11 -1
    -5 11 -1
    5 11 1
    5 11 2
    -5 11 -2
    -5 11 -2
    5 11 2
    5 11 3
    5 11 3
    -5 11 -3
    -5 11 -3
    5 11 4
    -5 11 -4
    -5 11 -4
    5 11 4
    5 11 5
    -5 11 -5
    5 11 5
    -5 11 -5
    5 11 6
    -5 11 -6
    5 11 6
    -5 11 -7
    5 11 7
    -5 11 -8
    5 11 8
    -5 11 -9
    5 11 9
    5 11 10
    -5 11 -10
    5 12 -12
    5 12 -11
    5 12 -10
    5 12 -9
    5 12 -8
    5 12 -7
    5 12 -6
    5 12 -5
    5 12 -4
    5 12 -4
    5 12 -3
    -5 12 3
    5 12 -3
    5 12 -2
    -5 12 2
    5 12 -2
    -5 12 1
    5 12 -1
    -5 12 0
    5 12 0
    5 12 0
    -5 12 -1
    -5 12 -1
    5 12 1
    -5 12 -2
    -5 12 -2
    5 12 2
    -5 12 -3
    -5 12 -3
    5 12 3
    5 12 4
    -5 12 -4
    5 12 4
    -5 12 -4
    5 12 5
    -5 12 -5
    -5 12 -5
    -5 12 -6
    5 12 6
    -5 12 -7
    5 12 7
    -5 12 -8
    5 12 8
    -5 12 -9
    5 12 9
    5 12 10
    -5 12 -10
    5 13 -12
    5 13 -11
    5 13 -10
    5 13 -9
    5 13 -8
    5 13 -7
    5 13 -6
    5 13 -5
    5 13 -4
    5 13 -4
    5 13 -3
    5 13 -3
    -5 13 3
    -5 13 2
    5 13 -2
    5 13 -2
    5 13 -1
    -5 13 1
    5 13 -1
    -5 13 0
    5 13 0
    5 13 0
    5 13 0
    5 13 1
    -5 13 -1
    -5 13 -1
    5 13 1
    -5 13 -2
    -5 13 -2
    -5 13 -3
    -5 13 -3
    5 13 4
    -5 13 -4
    -5 13 -4
    -5 13 -5
    5 13 5
    -5 13 -6
    5 13 6
    -5 13 -7
    5 13 7
    -5 13 -8
    5 13 8
    -5 13 -9
    5 13 9
    5 14 -11
    5 14 -10
    5 14 -9
    5 14 -8
    5 14 -7
    5 14 -6
    5 14 -5
    5 14 -4
    5 14 -4
    5 14 -3
    -5 14 3
    5 14 -3
    5 14 -2
    -5 14 2
    5 14 -2
    -5 14 1
    5 14 -1
    5 14 -1
    5 14 0
    -5 14 0
    5 14 0
    5 14 0
    -5 14 -1
    -5 14 -1
    -5 14 -2
    -5 14 -2
    -5 14 -3
    -5 14 -3
    5 14 4
    -5 14 -4
    5 14 5
    -5 14 -5
    -5 14 -6
    5 14 6
    -5 14 -7
    5 14 7
    -5 14 -8
    5 14 8
    -5 14 -9
    5 14 9
    5 15 -11
    5 15 -10
    5 15 -9
    5 15 -8
    5 15 -7
    5 15 -6
    5 15 -5
    5 15 -4
    5 15 -3
    -5 15 3
    5 15 -3
    -5 15 2
    5 15 -2
    5 15 -2
    5 15 -1
    -5 15 1
    5 15 -1
    -5 15 0
    5 15 0
    -5 15 -1
    -5 15 -2
    -5 15 -3
    5 15 4
    -5 15 -4
    -5 15 -5
    5 15 5
    -5 15 -6
    5 15 6
    -5 15 -7
    5 15 7
    -5 15 -8
    5 15 8
    5 15 9
    5 16 -10
    5 16 -9
    5 16 -8
    5 16 -7
    5 16 -6
    5 16 -5
    5 16 -4
    -5 16 3
    5 16 -3
    -5 16 2
    5 16 -2
    -5 16 1
    5 16 -1
    -5 16 0
    5 16 0
    -5 16 -1
    -5 16 -2
    -5 16 -3
    5 16 4
    -5 16 -4
    -5 16 -5
    5 16 5
    -5 16 -6
    5 16 6
    -5 16 -7
    5 16 7
    -5 16 -8
    5 16 8
    5 17 -9
    5 17 -8
    5 17 -7
    5 17 -6
    5 17 -5
    5 17 -4
    5 17 -3
    -5 17 3
    -5 17 2
    5 17 -2
    -5 17 1
    5 17 -1
    -5 17 0
    5 17 0
    -5 17 -1
    -5 17 -2
    -5 17 -3
    5 17 4
    -5 17 -4
    -5 17 -5
    5 17 5
    -5 17 -6
    5 17 6
    -5 17 -7
    5 17 7
    5 17 8
    5 18 -9
    5 18 -8
    5 18 -7
    5 18 -6
    5 18 -5
    5 18 -4
    5 18 -3
    -5 18 3
    -5 18 2
    5 18 -2
    -5 18 1
    5 18 -1
    -5 18 0
    5 18 0
    -5 18 -1
    -5 18 -2
    -5 18 -3
    5 18 4
    -5 18 -4
    -5 18 -5
    5 18 5
    -5 18 -6
    5 18 6
    5 18 7
    -5 18 -7
    5 19 -8
    5 19 -7
    5 19 -6
    5 19 -5
    5 19 -4
    5 19 -3
    -5 19 3
    -5 19 2
    5 19 -2
    -5 19 1
    5 19 -1
    -5 19 0
    5 19 0
    -5 19 -1
    -5 19 -2
    5 19 3
    -5 19 -3
    5 19 4
    -5 19 -4
    5 19 5
    -5 19 -5
    -5 19 -6
    5 19 6
    5 19 7
    5 20 -7
    5 20 -6
    5 20 -5
    5 20 -4
    5 20 -3
    -5 20 3
    -5 20 2
    5 20 -2
    -5 20 1
    5 20 -1
    -5 20 0
    5 20 0
    -5 20 -1
    -5 20 -2
    5 20 3
    -5 20 -3
    5 20 4
    -5 20 -4
    -5 20 -5
    5 20 5
    -5 20 -6
    5 20 6
    5 21 -5
    5 21 -4
    5 21 -3
    -5 21 3
    -5 21 2
    5 21 -2
    -5 21 1
    5 21 -1
    -5 21 0
    5 21 0
    -5 21 -1
    -5 21 -2
    5 21 3
    -5 21 -3
    5 21 4
    -5 21 -4
    -5 21 -5
    5 21 5
    5 22 -3
    -5 22 3
    5 22 -2
    -5 22 2
    -5 22 1
    5 22 -1
    -5 22 0
    5 22 0
    -5 22 -1
    -5 22 -2
    5 22 3
    -5 22 -3
    5 22 4
    -5 22 -4
    -5 23 2
    -5 23 1
    -5 23 0
    -5 23 -1
    -5 23 -2
    5 23 3
    -5 24 1
    -5 24 0
    -5 24 -1
    -6 -23 2
    -6 -23 1
    -6 -23 0
    -6 -23 -1
    6 -22 -3
    -6 -22 3
    -6 -22 2
    -6 -22 1
    -6 -22 0
    -6 -22 -1
    -6 -22 -2
    6 -21 -4
    -6 -21 4
    6 -21 -3
    6 -21 -3
    -6 -21 3
    -6 -21 2
    -6 -21 1
    -6 -21 0
    -6 -21 -1
    6 -21 1
    -6 -21 -2
    6 -21 2
    6 -21 3
    -6 -21 -3
    6 -21 4
    6 -21 5
    6 -20 -5
    6 -20 -5
    -6 -20 5
    6 -20 -4
    -6 -20 4
    6 -20 -4
    6 -20 -3
    6 -20 -3
    -6 -20 3
    6 -20 -2
    -6 -20 2
    6 -20 -1
    -6 -20 1
    -6 -20 0
    6 -20 0
    -6 -20 -1
    6 -20 1
    -6 -20 -2
    6 -20 2
    -6 -20 -3
    6 -20 3
    6 -20 4
    -6 -20 -4
    6 -20 5
    6 -20 6
    6 -19 -6
    6 -19 -6
    -6 -19 6
    6 -19 -5
    6 -19 -5
    -6 -19 5
    6 -19 -4
    6 -19 -4
    -6 -19 4
    6 -19 -4
    6 -19 -3
    6 -19 -3
    6 -19 -3
    -6 -19 3
    6 -19 -2
    -6 -19 2
    6 -19 -1
    -6 -19 1
    -6 -19 0
    6 -19 0
    -6 -19 -1
    6 -19 1
    -6 -19 -2
    6 -19 2
    -6 -19 -3
    6 -19 3
    6 -19 4
    -6 -19 -4
    6 -19 5
    -6 -19 -5
    6 -19 6
    6 -18 -7
    -6 -18 7
    6 -18 -7
    6 -18 -6
    6 -18 -6
    -6 -18 6
    6 -18 -5
    6 -18 -5
    6 -18 -5
    -6 -18 5
    6 -18 -4
    6 -18 -4
    -6 -18 4
    6 -18 -4
    6 -18 -3
    6 -18 -3
    -6 -18 3
    6 -18 -2
    -6 -18 2
    6 -18 -1
    -6 -18 1
    -6 -18 0
    6 -18 0
    -6 -18 -1
    6 -18 1
    -6 -18 -2
    6 -18 2
    -6 -18 -3
    6 -18 3
    -6 -18 -4
    6 -18 4
    6 -18 5
    -6 -18 -5
    6 -18 6
    6 -18 7
    6 -17 -8
    6 -17 -8
    -6 -17 8
    6 -17 -7
    -6 -17 7
    6 -17 -7
    6 -17 -6
    6 -17 -6
    6 -17 -6
    -6 -17 6
    6 -17 -5
    6 -17 -5
    6 -17 -5
    -6 -17 5
    6 -17 -4
    6 -17 -4
    6 -17 -4
    -6 -17 4
    6 -17 -3
    6 -17 -3
    -6 -17 3
    6 -17 -2
    6 -17 -2
    -6 -17 2
    -6 -17 1
    6 -17 -1
    -6 -17 0
    6 -17 0
    -6 -17 -1
    6 -17 1
    -6 -17 -2
    6 -17 2
    -6 -17 -3
    6 -17 3
    -6 -17 -4
    6 -17 4
    6 -17 5
    -6 -17 -5
    6 -17 6
    6 -17 7
    6 -16 -9
    6 -16 -8
    6 -16 -8
    -6 -16 8
    6 -16 -7
    -6 -16 7
    6 -16 -7
    6 -16 -6
    6 -16 -6
    -6 -16 6
    6 -16 -5
    6 -16 -5
    6 -16 -5
    -6 -16 5
    6 -16 -4
    6 -16 -4
    6 -16 -4
    -6 -16 4
    6 -16 -3
    6 -16 -3
    -6 -16 3
    6 -16 -2
    6 -16 -2
    -6 -16 2
    6 -16 -1
    -6 -16 1
    -6 -16 0
    6 -16 0
    -6 -16 -1
    6 -16 1
    6 -16 2
    -6 -16 -2
    -6 -16 -3
    6 -16 3
    -6 -16 -4
    6 -16 4
    -6 -16 -5
    6 -16 5
    6 -16 6
    6 -16 7
    6 -16 8
    6 -15 -9
    6 -15 -9
    -6 -15 9
    6 -15 -8
    6 -15 -8
    -6 -15 8
    6 -15 -7
    -6 -15 7
    6 -15 -7
    6 -15 -6
    6 -15 -6
    -6 -15 6
    6 -15 -5
    6 -15 -5
    -6 -15 5
    6 -15 -4
    6 -15 -4
    6 -15 -4
    -6 -15 4
    6 -15 -3
    -6 -15 3
    6 -15 -3
    6 -15 -2
    6 -15 -2
    6 -15 -2
    -6 -15 2
    6 -15 -1
    6 -15 -1
    -6 -15 1
    -6 -15 0
    6 -15 0
    6 -15 0
    6 -15 1
    -6 -15 -1
    -6 -15 -2
    6 -15 2
    -6 -15 -3
    6 -15 3
    -6 -15 -4
    6 -15 4
    -6 -15 -5
    6 -15 5
    6 -15 6
    6 -15 7
    6 -15 8
    6 -14 -9
    -6 -14 9
    6 -14 -9
    6 -14 -8
    6 -14 -8
    -6 -14 8
    6 -14 -7
    -6 -14 7
    6 -14 -7
    6 -14 -6
    6 -14 -6
    -6 -14 6
    6 -14 -5
    6 -14 -5
    -6 -14 5
    6 -14 -4
    6 -14 -4
    6 -14 -4
    -6 -14 4
    6 -14 -4
    6 -14 -3
    6 -14 -3
    6 -14 -3
    -6 -14 3
    6 -14 -2
    6 -14 -2
    -6 -14 2
    6 -14 -2
    6 -14 -2
    6 -14 -1
    6 -14 -1
    6 -14 -1
    6 -14 -1
    -6 -14 1
    6 -14 0
    6 -14 0
    6 -14 0
    -6 -14 0
    -6 -14 -1
    6 -14 1
    6 -14 1
    6 -14 1
    6 -14 2
    6 -14 2
    -6 -14 -2
    6 -14 3
    -6 -14 -3
    6 -14 3
    6 -14 4
    -6 -14 -4
    6 -14 4
    -6 -14 -5
    6 -14 5
    6 -14 6
    6 -14 7
    6 -14 8
    6 -13 -10
    -6 -13 10
    6 -13 -9
    -6 -13 9
    6 -13 -9
    6 -13 -8
    6 -13 -8
    -6 -13 8
    6 -13 -7
    6 -13 -7
    -6 -13 7
    6 -13 -6
    6 -13 -6
    -6 -13 6
    6 -13 -5
    6 -13 -5
    6 -13 -5
    -6 -13 5
    6 -13 -4
    6 -13 -4
    6 -13 -4
    -6 -13 4
    6 -13 -3
    6 -13 -3
    -6 -13 3
    6 -13 -3
    6 -13 -2
    6 -13 -2
    6 -13 -2
    -6 -13 2
    6 -13 -2
    6 -13 -1
    6 -13 -1
    -6 -13 1
    6 -13 -1
    6 -13 -1
    -6 -13 0
    6 -13 0
    6 -13 0
    6 -13 0
    6 -13 0
    6 -13 1
    6 -13 1
    6 -13 1
    -6 -13 -1
    -6 -13 -2
    6 -13 2
    6 -13 2
    6 -13 3
    -6 -13 -3
    6 -13 3
    6 -13 4
    -6 -13 -4
    6 -13 4
    -6 -13 -5
    6 -13 5
    6 -13 6
    6 -13 7
    6 -13 8
    6 -13 9
    6 -12 -10
    -6 -12 10
    6 -12 -9
    6 -12 -9
    -6 -12 9
    6 -12 -8
    6 -12 -8
    -6 -12 8
    6 -12 -7
    -6 -12 7
    6 -12 -7
    6 -12 -6
    6 -12 -6
    -6 -12 6
    6 -12 -5
    6 -12 -5
    6 -12 -5
    -6 -12 5
    6 -12 -4
    6 -12 -4
    6 -12 -4
    -6 -12 4
    6 -12 -3
    6 -12 -3
    6 -12 -3
    6 -12 -3
    -6 -12 3
    6 -12 -2
    -6 -12 2
    6 -12 -2
    6 -12 -2
    6 -12 -2
    6 -12 -1
    6 -12 -1
    6 -12 -1
    6 -12 -1
    -6 -12 1
    6 -12 0
    6 -12 0
    6 -12 0
    6 -12 0
    -6 -12 0
    -6 -12 -1
    6 -12 1
    6 -12 1
    6 -12 1
    6 -12 2
    -6 -12 -2
    6 -12 2
    -6 -12 -3
    6 -12 3
    6 -12 3
    6 -12 4
    -6 -12 -4
    6 -12 4
    -6 -12 -5
    6 -12 5
    6 -12 6
    6 -12 7
    6 -12 8
    6 -12 9
    6 -11 -11
    -6 -11 11
    6 -11 -10
    -6 -11 10
    6 -11 -9
    -6 -11 9
    6 -11 -9
    6 -11 -8
    -6 -11 8
    6 -11 -8
    6 -11 -7
    6 -11 -7
    -6 -11 7
    6 -11 -6
    6 -11 -6
    6 -11 -6
    -6 -11 6
    6 -11 -5
    6 -11 -5
    6 -11 -5
    -6 -11 5
    6 -11 -4
    6 -11 -4
    -6 -11 4
    6 -11 -3
    6 -11 -3
    6 -11 -3
    -6 -11 3
    6 -11 -2
    6 -11 -2
    6 -11 -2
    6 -11 -2
    -6 -11 2
    6 -11 -1
    6 -11 -1
    6 -11 -1
    -6 -11 1
    6 -11 -1
    -6 -11 0
    6 -11 0
    6 -11 0
    6 -11 0
    6 -11 0
    -6 -11 -1
    6 -11 1
    6 -11 1
    6 -11 1
    -6 -11 -2
    6 -11 2
    6 -11 2
    6 -11 3
    6 -11 3
    -6 -11 -3
    6 -11 4
    -6 -11 -4
    6 -11 4
    6 -11 4
    -6 -11 -5
    6 -11 5
    6 -11 5
    6 -11 6
    6 -11 6
    6 -11 7
    6 -11 7
    6 -11 8
    6 -11 8
    6 -11 9
    6 -11 9
    6 -11 10
    6 -11 11
    6 -10 -11
    -6 -10 11
    6 -10 -10
    -6 -10 10
    6 -10 -9
    -6 -10 9
    6 -10 -9
    6 -10 -8
    -6 -10 8
    6 -10 -8
    6 -10 -7
    6 -10 -7
    -6 -10 7
    6 -10 -6
    6 -10 -6
    6 -10 -6
    6 -10 -6
    -6 -10 6
    6 -10 -5
    6 -10 -5
    6 -10 -5
    -6 -10 5
    6 -10 -4
    6 -10 -4
    -6 -10 4
    6 -10 -3
    6 -10 -3
    6 -10 -3
    -6 -10 3
    6 -10 -2
    6 -10 -2
    -6 -10 2
    6 -10 -2
    6 -10 -2
    6 -10 -1
    6 -10 -1
    6 -10 -1
    -6 -10 1
    6 -10 -1
    6 -10 0
    6 -10 0
    -6 -10 0
    6 -10 0
    -6 -10 -1
    6 -10 1
    6 -10 1
    6 -10 1
    6 -10 2
    -6 -10 -2
    6 -10 2
    6 -10 2
    6 -10 3
    -6 -10 -3
    6 -10 3
    6 -10 3
    6 -10 4
    -6 -10 -4
    6 -10 4
    6 -10 4
    -6 -10 -5
    6 -10 5
    6 -10 5
    6 -10 6
    6 -10 6
    6 -10 7
    6 -10 7
    6 -10 8
    6 -10 8
    6 -10 9
    6 -10 9
    6 -10 10
    6 -10 10
    6 -10 11
    -6 -9 12
    6 -9 -11
    -6 -9 11
    6 -9 -10
    -6 -9 10
    6 -9 -9
    -6 -9 9
    6 -9 -8
    6 -9 -8
    -6 -9 8
    6 -9 -7
    6 -9 -7
    6 -9 -7
    6 -9 -7
    -6 -9 7
    6 -9 -6
    6 -9 -6
    6 -9 -6
    6 -9 -6
    -6 -9 6
    6 -9 -5
    6 -9 -5
    6 -9 -5
    -6 -9 5
    -6 -9 5
    6 -9 -5
    6 -9 -4
    6 -9 -4
    -6 -9 4
    6 -9 -4
    -6 -9 4
    6 -9 -3
    6 -9 -3
    -6 -9 3
    6 -9 -3
    -6 -9 3
    6 -9 -2
    6 -9 -2
    -6 -9 2
    -6 -9 2
    6 -9 -2
    6 -9 -1
    6 -9 -1
    -6 -9 1
    6 -9 -1
    -6 -9 1
    -6 -9 0
    6 -9 0
    6 -9 0
    -6 -9 0
    6 -9 0
    6 -9 1
    6 -9 1
    6 -9 1
    6 -9 1
    -6 -9 -1
    -6 -9 -2
    6 -9 2
    6 -9 2
    6 -9 2
    6 -9 2
    -6 -9 -3
    6 -9 3
    6 -9 3
    6 -9 3
    6 -9 4
    -6 -9 -4
    6 -9 4
    6 -9 5
    -6 -9 -5
    6 -9 5
    6 -9 6
    6 -9 6
    6 -9 7
    6 -9 7
    6 -9 8
    6 -9 8
    6 -9 9
    6 -9 9
    6 -9 10
    6 -9 10
    6 -9 11
    6 -8 -12
    -6 -8 12
    6 -8 -11
    -6 -8 11
    6 -8 -10
    -6 -8 10
    6 -8 -9
    -6 -8 9
    6 -8 -8
    6 -8 -8
    -6 -8 8
    6 -8 -8
    6 -8 -7
    6 -8 -7
    6 -8 -7
    -6 -8 7
    6 -8 -7
    6 -8 -6
    -6 -8 6
    6 -8 -6
    6 -8 -6
    -6 -8 6
    6 -8 -6
    6 -8 -5
    6 -8 -5
    -6 -8 5
    6 -8 -5
    6 -8 -5
    -6 -8 5
    6 -8 -4
    6 -8 -4
    6 -8 -4
    -6 -8 4
    6 -8 -4
    -6 -8 4
    6 -8 -3
    6 -8 -3
    -6 -8 3
    6 -8 -3
    -6 -8 3
    6 -8 -2
    -6 -8 2
    6 -8 -2
    -6 -8 2
    6 -8 -1
    6 -8 -1
    -6 -8 1
    6 -8 -1
    -6 -8 1
    -6 -8 0
    6 -8 0
    6 -8 0
    -6 -8 0
    6 -8 0
    6 -8 0
    -6 -8 -1
    6 -8 1
    6 -8 1
    6 -8 1
    -6 -8 -1
    6 -8 1
    6 -8 2
    6 -8 2
    6 -8 2
    6 -8 2
    -6 -8 -2
    -6 -8 -3
    6 -8 3
    6 -8 3
    6 -8 3
    6 -8 4
    -6 -8 -4
    6 -8 4
    6 -8 5
    6 -8 5
    6 -8 6
    6 -8 6
    6 -8 7
    6 -8 7
    6 -8 8
    6 -8 8
    6 -8 9
    6 -8 9
    6 -8 10
    6 -8 10
    6 -8 11
    -6 -7 13
    6 -7 -12
    -6 -7 12
    6 -7 -11
    -6 -7 11
    6 -7 -10
    -6 -7 10
    6 -7 -9
    -6 -7 9
    6 -7 -9
    6 -7 -8
    6 -7 -8
    -6 -7 8
    6 -7 -8
    6 -7 -7
    -6 -7 7
    6 -7 -7
    6 -7 -7
    -6 -7 7
    6 -7 -7
    6 -7 -6
    -6 -7 6
    6 -7 -6
    6 -7 -6
    -6 -7 6
    6 -7 -6
    6 -7 -5
    6 -7 -5
    6 -7 -5
    -6 -7 5
    -6 -7 5
    6 -7 -5
    6 -7 -4
    -6 -7 4
    6 -7 -4
    6 -7 -4
    -6 -7 4
    -6 -7 3
    6 -7 -3
    -6 -7 3
    6 -7 -3
    6 -7 -3
    6 -7 -2
    -6 -7 2
    6 -7 -2
    -6 -7 2
    6 -7 -1
    -6 -7 1
    6 -7 -1
    6 -7 -1
    -6 -7 1
    -6 -7 0
    6 -7 0
    6 -7 0
    6 -7 0
    -6 -7 0
    6 -7 0
    6 -7 1
    6 -7 1
    -6 -7 -1
    6 -7 1
    6 -7 1
    -6 -7 -1
    6 -7 2
    -6 -7 -2
    6 -7 2
    -6 -7 -2
    6 -7 2
    6 -7 2
    -6 -7 -3
    6 -7 3
    6 -7 3
    6 -7 3
    -6 -7 -4
    6 -7 4
    6 -7 4
    6 -7 5
    6 -7 5
    6 -7 6
    -6 -7 -6
    6 -7 6
    6 -7 7
    6 -7 7
    6 -7 8
    6 -7 8
    6 -7 9
    6 -7 9
    6 -7 10
    6 -7 10
    6 -7 11
    -6 -6 13
    6 -6 -12
    -6 -6 12
    6 -6 -11
    -6 -6 11
    6 -6 -10
    -6 -6 10
    6 -6 -9
    6 -6 -9
    -6 -6 9
    6 -6 -8
    6 -6 -8
    6 -6 -8
    -6 -6 8
    6 -6 -8
    6 -6 -8
    6 -6 -7
    6 -6 -7
    6 -6 -7
    -6 -6 7
    6 -6 -7
    6 -6 -7
    6 -6 -6
    6 -6 -6
    -6 -6 6
    6 -6 -6
    6 -6 -6
    -6 -6 6
    6 -6 -6
    6 -6 -5
    6 -6 -5
    6 -6 -5
    -6 -6 5
    -6 -6 5
    6 -6 -4
    -6 -6 4
    6 -6 -4
    -6 -6 4
    6 -6 -4
    6 -6 -3
    -6 -6 3
    6 -6 -3
    6 -6 -3
    -6 -6 3
    6 -6 -2
    6 -6 -2
    6 -6 -2
    -6 -6 2
    6 -6 -2
    -6 -6 2
    -6 -6 1
    6 -6 -1
    6 -6 -1
    6 -6 -1
    -6 -6 1
    -6 -6 0
    6 -6 0
    6 -6 0
    -6 -6 0
    6 -6 0
    6 -6 0
    6 -6 1
    -6 -6 -1
    6 -6 1
    6 -6 1
    -6 -6 -1
    6 -6 1
    6 -6 2
    6 -6 2
    -6 -6 -2
    6 -6 2
    6 -6 2
    -6 -6 -2
    -6 -6 -3
    6 -6 3
    6 -6 3
    -6 -6 -4
    6 -6 4
    6 -6 4
    6 -6 5
    6 -6 5
    6 -6 6
    6 -6 6
    6 -6 7
    6 -6 7
    6 -6 8
    6 -6 8
    6 -6 9
    6 -6 9
    6 -6 10
    6 -6 10
    6 -6 11
    6 -6 11
    -6 -5 13
    6 -5 -12
    -6 -5 12
    6 -5 -11
    -6 -5 11
    6 -5 -10
    -6 -5 10
    6 -5 -9
    6 -5 -9
    -6 -5 9
    6 -5 -8
    6 -5 -8
    6 -5 -8
    6 -5 -8
    -6 -5 8
    6 -5 -7
    6 -5 -7
    6 -5 -7
    6 -5 -7
    6 -5 -7
    -6 -5 7
    6 -5 -6
    6 -5 -6
    -6 -5 6
    -6 -5 6
    6 -5 -6
    6 -5 -5
    6 -5 -5
    -6 -5 5
    6 -5 -5
    -6 -5 5
    6 -5 -5
    6 -5 -4
    6 -5 -4
    -6 -5 4
    6 -5 -4
    6 -5 -4
    -6 -5 4
    6 -5 -3
    -6 -5 3
    6 -5 -3
    -6 -5 3
    6 -5 -3
    -6 -5 3
    6 -5 -2
    -6 -5 2
    -6 -5 2
    -6 -5 2
    6 -5 -2
    6 -5 -1
    -6 -5 1
    6 -5 -1
    6 -5 -1
    6 -5 0
    6 -5 0
    -6 -5 0
    6 -5 0
    6 -5 1
    6 -5 1
    -6 -5 -1
    6 -5 1
    -6 -5 -1
    6 -5 1
    6 -5 2
    6 -5 2
    -6 -5 -2
    6 -5 2
    -6 -5 -2
    6 -5 2
    -6 -5 -3
    6 -5 3
    6 -5 3
    6 -5 4
    -6 -5 -4
    6 -5 4
    -6 -5 -5
    6 -5 5
    6 -5 5
    6 -5 6
    6 -5 6
    6 -5 7
    6 -5 7
    6 -5 8
    6 -5 8
    6 -5 9
    6 -5 9
    6 -5 10
    6 -5 10
    6 -5 11
    6 -5 11
    -6 -4 14
    6 -4 -13
    -6 -4 13
    6 -4 -12
    -6 -4 12
    6 -4 -11
    -6 -4 11
    6 -4 -10
    6 -4 -10
    -6 -4 10
    6 -4 -9
    6 -4 -9
    -6 -4 9
    6 -4 -8
    6 -4 -8
    -6 -4 8
    6 -4 -7
    6 -4 -7
    6 -4 -7
    6 -4 -7
    6 -4 -7
    -6 -4 7
    6 -4 -6
    6 -4 -6
    -6 -4 6
    6 -4 -6
    6 -4 -5
    -6 -4 5
    6 -4 -5
    6 -4 -5
    -6 -4 5
    6 -4 -5
    6 -4 -4
    6 -4 -4
    6 -4 -4
    -6 -4 4
    6 -4 -4
    -6 -4 4
    6 -4 -3
    -6 -4 3
    -6 -4 3
    6 -4 -3
    -6 -4 3
    6 -4 -2
    -6 -4 2
    -6 -4 2
    6 -4 -2
    -6 -4 2
    6 -4 -1
    -6 -4 1
    -6 -4 1
    6 -4 -1
    6 -4 0
    -6 -4 0
    6 -4 0
    6 -4 0
    6 -4 1
    6 -4 1
    -6 -4 -1
    6 -4 1
    -6 -4 -2
    6 -4 2
    6 -4 2
    6 -4 2
    -6 -4 -3
    6 -4 3
    6 -4 3
    6 -4 4
    6 -4 4
    6 -4 5
    -6 -4 -5
    6 -4 5
    6 -4 6
    6 -4 6
    6 -4 7
    6 -4 7
    6 -4 8
    6 -4 8
    6 -4 9
    6 -4 9
    6 -4 10
    6 -4 10
    6 -4 11
    6 -4 11
    -6 -3 14
    6 -3 -13
    -6 -3 13
    6 -3 -12
    -6 -3 12
    -6 -3 11
    6 -3 -11
    6 -3 -10
    -6 -3 10
    6 -3 -10
    6 -3 -9
    6 -3 -9
    -6 -3 9
    6 -3 -8
    -6 -3 8
    6 -3 -8
    6 -3 -7
    6 -3 -7
    -6 -3 7
    6 -3 -7
    6 -3 -6
    6 -3 -6
    6 -3 -6
    6 -3 -6
    -6 -3 6
    6 -3 -5
    6 -3 -5
    -6 -3 5
    6 -3 -5
    6 -3 -5
    -6 -3 5
    6 -3 -4
    -6 -3 4
    6 -3 -4
    -6 -3 4
    6 -3 -4
    6 -3 -4
    6 -3 -3
    -6 -3 3
    -6 -3 3
    6 -3 -3
    -6 -3 3
    6 -3 -2
    -6 -3 2
    -6 -3 2
    6 -3 -2
    -6 -3 2
    6 -3 -1
    -6 -3 1
    -6 -3 1
    6 -3 -1
    -6 -3 1
    6 -3 0
    -6 -3 0
    6 -3 0
    -6 -3 0
    6 -3 0
    6 -3 1
    -6 -3 -1
    6 -3 1
    6 -3 2
    6 -3 2
    6 -3 2
    -6 -3 -3
    6 -3 3
    6 -3 3
    6 -3 4
    6 -3 4
    6 -3 5
    6 -3 5
    6 -3 6
    6 -3 6
    6 -3 7
    6 -3 7
    6 -3 8
    -6 -3 -8
    6 -3 8
    6 -3 9
    6 -3 9
    6 -3 10
    6 -3 10
    6 -3 11
    6 -3 11
    6 -2 -13
    -6 -2 13
    6 -2 -12
    -6 -2 12
    6 -2 -11
    -6 -2 11
    6 -2 -10
    6 -2 -10
    -6 -2 10
    6 -2 -9
    6 -2 -9
    -6 -2 9
    6 -2 -8
    -6 -2 8
    6 -2 -8
    6 -2 -7
    6 -2 -7
    6 -2 -7
    -6 -2 7
    6 -2 -6
    6 -2 -6
    -6 -2 6
    6 -2 -6
    6 -2 -5
    6 -2 -5
    6 -2 -5
    6 -2 -5
    -6 -2 5
    -6 -2 4
    6 -2 -4
    6 -2 -4
    -6 -2 4
    6 -2 -4
    -6 -2 4
    -6 -2 3
    6 -2 -3
    -6 -2 3
    6 -2 -3
    -6 -2 3
    -6 -2 2
    6 -2 -2
    6 -2 -2
    -6 -2 2
    -6 -2 2
    -6 -2 1
    6 -2 -1
    -6 -2 1
    6 -2 -1
    -6 -2 1
    -6 -2 0
    -6 -2 0
    6 -2 0
    -6 -2 0
    -6 -2 -1
    6 -2 1
    6 -2 1
    6 -2 2
    6 -2 2
    6 -2 2
    -6 -2 -3
    6 -2 3
    6 -2 3
    6 -2 4
    -6 -2 -4
    6 -2 4
    6 -2 5
    6 -2 5
    6 -2 6
    6 -2 6
    6 -2 7
    -6 -2 -7
    6 -2 7
    6 -2 8
    6 -2 8
    6 -2 9
    6 -2 9
    6 -2 10
    6 -2 10
    6 -2 11
    6 -2 11
    6 -1 -13
    -6 -1 13
    6 -1 -12
    -6 -1 12
    6 -1 -11
    -6 -1 11
    6 -1 -10
    6 -1 -10
    -6 -1 10
    6 -1 -9
    6 -1 -9
    -6 -1 9
    6 -1 -8
    6 -1 -8
    -6 -1 8
    6 -1 -7
    6 -1 -7
    6 -1 -7
    -6 -1 7
    6 -1 -6
    6 -1 -6
    -6 -1 6
    6 -1 -6
    6 -1 -5
    6 -1 -5
    6 -1 -5
    6 -1 -5
    -6 -1 5
    6 -1 -4
    -6 -1 4
    6 -1 -4
    -6 -1 4
    6 -1 -4
    -6 -1 3
    6 -1 -3
    -6 -1 3
    6 -1 -3
    -6 -1 3
    -6 -1 2
    -6 -1 2
    6 -1 -2
    -6 -1 2
    6 -1 -2
    -6 -1 1
    -6 -1 1
    6 -1 -1
    -6 -1 1
    -6 -1 0
    -6 -1 0
    6 -1 0
    -6 -1 0
    -6 -1 -1
    -6 -1 -1
    6 -1 1
    6 -1 1
    6 -1 1
    -6 -1 -2
    6 -1 2
    6 -1 2
    6 -1 2
    -6 -1 -3
    6 -1 3
    6 -1 3
    -6 -1 -4
    6 -1 4
    6 -1 4
    6 -1 5
    6 -1 5
    6 -1 6
    6 -1 6
    6 -1 7
    -6 -1 -7
    6 -1 7
    6 -1 8
    6 -1 8
    6 -1 9
    6 -1 9
    6 -1 10
    6 -1 10
    6 -1 11
    6 -1 11
    6 0 -12
    -6 0 12
    6 0 -11
    6 0 -11
    -6 0 11
    6 0 -10
    6 0 -10
    -6 0 10
    6 0 -9
    6 0 -9
    -6 0 9
    6 0 -8
    6 0 -8
    -6 0 8
    6 0 -7
    6 0 -7
    -6 0 7
    6 0 -6
    6 0 -6
    6 0 -6
    -6 0 6
    6 0 -5
    6 0 -5
    6 0 -5
    6 0 -5
    6 0 -5
    -6 0 5
    -6 0 4
    6 0 -4
    6 0 -4
    6 0 -4
    -6 0 4
    -6 0 3
    6 0 -3
    6 0 -3
    -6 0 3
    -6 0 2
    6 0 -2
    -6 0 2
    -6 0 2
    -6 0 1
    -6 0 1
    -6 0 1
    6 0 -1
    -6 0 0
    -6 0 0
    6 0 0
    6 0 1
    -6 0 -1
    -6 0 -1
    6 0 1
    6 0 1
    -6 0 -2
    -6 0 -2
    6 0 2
    6 0 2
    6 0 2
    -6 0 -3
    6 0 3
    6 0 3
    -6 0 -4
    6 0 4
    6 0 4
    -6 0 -5
    6 0 5
    6 0 5
    6 0 6
    6 0 6
    6 0 7
    6 0 7
    6 0 8
    6 0 8
    6 0 9
    6 0 9
    6 0 10
    6 0 10
    6 0 11
    6 0 11
    6 0 12
    -6 1 12
    6 1 -11
    -6 1 11
    6 1 -10
    6 1 -10
    -6 1 10
    6 1 -9
    6 1 -9
    -6 1 9
    6 1 -8
    6 1 -8
    -6 1 8
    6 1 -7
    6 1 -7
    -6 1 7
    6 1 -6
    6 1 -6
    -6 1 6
    6 1 -6
    6 1 -5
    6 1 -5
    6 1 -5
    -6 1 5
    -6 1 4
    6 1 -4
    6 1 -4
    6 1 -4
    -6 1 4
    -6 1 3
    6 1 -3
    -6 1 3
    -6 1 2
    -6 1 2
    6 1 -2
    -6 1 1
    -6 1 1
    6 1 -1
    -6 1 1
    -6 1 0
    -6 1 0
    6 1 0
    -6 1 -1
    -6 1 -1
    6 1 1
    6 1 1
    6 1 2
    -6 1 -2
    6 1 2
    6 1 2
    -6 1 -3
    6 1 3
    6 1 3
    -6 1 -4
    6 1 4
    6 1 4
    6 1 5
    6 1 5
    6 1 6
    6 1 6
    6 1 7
    6 1 7
    6 1 8
    6 1 8
    6 1 9
    6 1 9
    6 1 10
    6 1 10
    6 1 11
    6 1 11
    6 1 12
    6 2 -11
    -6 2 11
    -6 2 10
    6 2 -10
    6 2 -9
    -6 2 9
    6 2 -8
    -6 2 8
    6 2 -7
    -6 2 7
    6 2 -6
    -6 2 6
    6 2 -5
    6 2 -5
    -6 2 5
    -6 2 4
    6 2 -4
    6 2 -4
    6 2 -4
    -6 2 4
    -6 2 3
    -6 2 3
    6 2 -3
    6 2 -3
    -6 2 2
    6 2 -2
    -6 2 2
    -6 2 1
    -6 2 1
    -6 2 1
    6 2 -1
    -6 2 0
    -6 2 0
    6 2 0
    -6 2 -1
    -6 2 -1
    6 2 1
    6 2 1
    -6 2 -2
    6 2 2
    6 2 2
    6 2 2
    -6 2 -3
    6 2 3
    6 2 3
    6 2 4
    6 2 4
    6 2 5
    6 2 5
    6 2 6
    6 2 6
    6 2 7
    6 2 7
    6 2 8
    6 2 8
    6 2 9
    6 2 9
    6 2 10
    6 2 10
    6 2 11
    -6 2 -11
    6 2 11
    6 2 12
    6 3 -11
    -6 3 11
    6 3 -10
    -6 3 10
    6 3 -9
    -6 3 9
    6 3 -8
    -6 3 8
    6 3 -7
    -6 3 7
    6 3 -6
    -6 3 6
    6 3 -5
    6 3 -5
    -6 3 5
    -6 3 4
    6 3 -4
    6 3 -4
    -6 3 4
    -6 3 3
    6 3 -3
    6 3 -3
    -6 3 3
    -6 3 2
    -6 3 2
    6 3 -2
    -6 3 1
    -6 3 1
    -6 3 1
    6 3 -1
    -6 3 0
    -6 3 0
    -6 3 0
    6 3 0
    -6 3 -1
    6 3 1
    6 3 1
    6 3 2
    6 3 2
    6 3 2
    6 3 3
    6 3 3
    6 3 4
    6 3 4
    6 3 5
    6 3 5
    6 3 6
    6 3 6
    6 3 7
    6 3 7
    6 3 8
    6 3 8
    6 3 9
    6 3 9
    -6 3 -9
    6 3 10
    6 3 10
    -6 3 -10
    6 3 11
    6 3 11
    -6 3 -11
    6 3 12
    6 4 -11
    6 4 -10
    -6 4 10
    6 4 -9
    -6 4 9
    6 4 -8
    -6 4 8
    6 4 -7
    -6 4 7
    6 4 -6
    -6 4 6
    6 4 -5
    -6 4 5
    -6 4 4
    6 4 -4
    6 4 -4
    -6 4 4
    -6 4 3
    6 4 -3
    6 4 -3
    -6 4 3
    -6 4 2
    -6 4 2
    6 4 -2
    -6 4 1
    -6 4 1
    -6 4 1
    6 4 -1
    -6 4 0
    6 4 0
    -6 4 -1
    6 4 1
    6 4 1
    6 4 2
    -6 4 -2
    6 4 2
    6 4 2
    -6 4 -3
    6 4 3
    6 4 3
    -6 4 -4
    -6 4 -4
    6 4 4
    6 4 4
    -6 4 -5
    6 4 5
    6 4 5
    -6 4 -6
    6 4 6
    6 4 6
    6 4 7
    -6 4 -7
    6 4 7
    6 4 8
    6 4 8
    -6 4 -8
    6 4 9
    6 4 9
    -6 4 -9
    6 4 10
    6 4 10
    -6 4 -10
    6 4 11
    6 4 11
    -6 4 -11
    6 4 12
    6 5 -11
    6 5 -10
    -6 5 10
    6 5 -9
    -6 5 9
    6 5 -8
    -6 5 8
    6 5 -7
    -6 5 7
    6 5 -6
    -6 5 6
    6 5 -5
    -6 5 5
    -6 5 4
    6 5 -4
    -6 5 3
    6 5 -3
    6 5 -3
    -6 5 2
    6 5 -2
    6 5 -2
    -6 5 1
    6 5 -1
    -6 5 0
    6 5 0
    -6 5 -1
    6 5 1
    6 5 1
    -6 5 -2
    6 5 2
    6 5 3
    6 5 3
    -6 5 -3
    -6 5 -4
    6 5 4
    6 5 4
    -6 5 -4
    -6 5 -5
    6 5 5
    6 5 5
    6 5 6
    -6 5 -6
    6 5 6
    -6 5 -7
    6 5 7
    6 5 7
    6 5 8
    6 5 8
    -6 5 -8
    6 5 9
    6 5 9
    -6 5 -9
    6 5 10
    6 5 10
    6 5 11
    6 5 11
    -6 5 -11
    6 6 -12
    6 6 -11
    6 6 -10
    6 6 -9
    -6 6 9
    6 6 -8
    -6 6 8
    6 6 -7
    -6 6 7
    6 6 -6
    -6 6 6
    -6 6 5
    6 6 -5
    6 6 -4
    -6 6 4
    -6 6 3
    6 6 -3
    -6 6 2
    6 6 -2
    -6 6 1
    6 6 -1
    6 6 -1
    -6 6 0
    6 6 0
    6 6 0
    -6 6 -1
    6 6 1
    -6 6 -2
    6 6 2
    -6 6 -3
    6 6 3
    6 6 3
    -6 6 -4
    6 6 4
    6 6 4
    -6 6 -4
    -6 6 -5
    -6 6 -5
    6 6 5
    6 6 5
    6 6 6
    -6 6 -6
    6 6 6
    6 6 7
    -6 6 -7
    6 6 7
    -6 6 -8
    6 6 8
    6 6 8
    6 6 9
    6 6 9
    -6 6 -9
    6 6 10
    6 6 10
    -6 6 -10
    6 6 11
    -6 6 -11
    6 7 -12
    6 7 -11
    6 7 -10
    6 7 -9
    6 7 -8
    -6 7 8
    -6 7 7
    6 7 -7
    -6 7 6
    6 7 -6
    -6 7 5
    6 7 -5
    -6 7 4
    6 7 -4
    6 7 -3
    -6 7 2
    6 7 -2
    6 7 -1
    -6 7 1
    -6 7 0
    6 7 0
    -6 7 -1
    6 7 1
    6 7 1
    6 7 2
    -6 7 -2
    6 7 2
    -6 7 -3
    6 7 3
    -6 7 -3
    6 7 3
    6 7 3
    -6 7 -4
    -6 7 -4
    6 7 4
    6 7 4
    -6 7 -5
    -6 7 -5
    6 7 5
    6 7 5
    6 7 6
    -6 7 -6
    6 7 6
    -6 7 -7
    6 7 7
    6 7 7
    6 7 8
    -6 7 -8
    6 7 8
    6 7 9
    6 7 9
    -6 7 -9
    6 7 10
    6 7 10
    -6 7 -10
    6 8 -12
    6 8 -11
    6 8 -10
    6 8 -9
    6 8 -8
    6 8 -7
    -6 8 7
    -6 8 6
    6 8 -6
    6 8 -5
    6 8 -4
    6 8 -3
    -6 8 2
    6 8 -2
    -6 8 1
    6 8 0
    -6 8 0
    -6 8 -1
    6 8 1
    6 8 1
    -6 8 -2
    6 8 2
    6 8 2
    6 8 3
    -6 8 -3
    6 8 3
    -6 8 -3
    6 8 3
    -6 8 -4
    6 8 4
    -6 8 -4
    6 8 4
    -6 8 -5
    -6 8 -5
    6 8 5
    6 8 5
    -6 8 -6
    6 8 6
    6 8 6
    6 8 7
    -6 8 -7
    6 8 7
    6 8 8
    -6 8 -8
    6 8 8
    6 8 9
    6 8 9
    -6 8 -9
    6 8 10
    6 8 10
    -6 8 -10
    6 9 -12
    6 9 -11
    6 9 -10
    6 9 -9
    6 9 -8
    6 9 -7
    6 9 -6
    6 9 -5
    6 9 -4
    6 9 -3
    -6 9 2
    6 9 -2
    -6 9 1
    6 9 -1
    6 9 0
    -6 9 0
    6 9 1
    -6 9 -1
    6 9 1
    -6 9 -2
    6 9 2
    6 9 2
    6 9 3
    6 9 3
    -6 9 -3
    -6 9 -3
    6 9 3
    -6 9 -4
    -6 9 -4
    6 9 4
    6 9 4
    -6 9 -5
    6 9 5
    -6 9 -5
    6 9 5
    6 9 6
    -6 9 -6
    6 9 6
    -6 9 -7
    6 9 7
    6 9 7
    6 9 8
    -6 9 -8
    6 9 8
    6 9 9
    6 9 9
    -6 9 -9
    6 9 10
    -6 9 -10
    6 10 -12
    6 10 -11
    6 10 -10
    6 10 -9
    6 10 -8
    6 10 -7
    6 10 -6
    6 10 -5
    6 10 -4
    6 10 -3
    -6 10 3
    -6 10 2
    6 10 -2
    -6 10 1
    6 10 -1
    -6 10 0
    -6 10 -1
    6 10 1
    6 10 1
    6 10 2
    -6 10 -2
    6 10 2
    6 10 3
    -6 10 -3
    -6 10 -3
    6 10 3
    6 10 3
    -6 10 -4
    6 10 4
    -6 10 -4
    6 10 4
    6 10 5
    -6 10 -5
    6 10 5
    -6 10 -5
    -6 10 -6
    6 10 6
    6 10 6
    6 10 7
    -6 10 -7
    6 10 8
    -6 10 -8
    6 10 8
    -6 10 -9
    6 10 9
    6 10 10
    -6 10 -10
    6 11 -12
    6 11 -11
    6 11 -10
    6 11 -9
    6 11 -8
    6 11 -7
    6 11 -6
    6 11 -5
    6 11 -4
    -6 11 3
    6 11 -3
    -6 11 2
    6 11 -2
    -6 11 1
    6 11 -1
    -6 11 0
    6 11 0
    -6 11 -1
    6 11 1
    -6 11 -2
    6 11 2
    6 11 2
    -6 11 -3
    6 11 3
    6 11 3
    -6 11 -3
    6 11 3
    6 11 4
    -6 11 -4
    6 11 4
    -6 11 -4
    -6 11 -5
    6 11 5
    6 11 5
    6 11 6
    -6 11 -6
    6 11 6
    -6 11 -7
    6 11 7
    -6 11 -8
    6 11 8
    -6 11 -9
    6 11 9
    6 12 -12
    6 12 -11
    6 12 -10
    6 12 -9
    6 12 -8
    6 12 -7
    6 12 -6
    6 12 -5
    6 12 -4
    6 12 -4
    6 12 -3
    -6 12 3
    -6 12 2
    6 12 -2
    -6 12 1
    6 12 -1
    -6 12 0
    6 12 0
    -6 12 -1
    6 12 1
    6 12 2
    -6 12 -2
    -6 12 -2
    6 12 2
    6 12 3
    -6 12 -3
    -6 12 -3
    -6 12 -4
    -6 12 -4
    6 12 4
    6 12 4
    6 12 5
    -6 12 -5
    6 12 5
    -6 12 -6
    6 12 6
    -6 12 -7
    6 12 7
    -6 12 -8
    6 12 8
    -6 12 -9
    6 12 9
    6 13 -11
    6 13 -10
    6 13 -9
    6 13 -8
    6 13 -7
    6 13 -6
    6 13 -5
    6 13 -4
    6 13 -4
    6 13 -3
    6 13 -3
    -6 13 3
    -6 13 2
    6 13 -2
    -6 13 1
    6 13 -1
    -6 13 0
    6 13 0
    -6 13 -1
    6 13 1
    -6 13 -2
    -6 13 -2
    6 13 2
    -6 13 -3
    6 13 3
    6 13 4
    -6 13 -4
    -6 13 -5
    6 13 5
    -6 13 -6
    6 13 6
    -6 13 -7
    6 13 7
    -6 13 -8
    6 13 8
    -6 13 -9
    6 13 9
    6 14 -11
    6 14 -10
    6 14 -9
    6 14 -8
    6 14 -7
    6 14 -6
    6 14 -5
    6 14 -4
    6 14 -3
    6 14 -3
    -6 14 3
    -6 14 2
    6 14 -2
    6 14 -2
    6 14 -1
    -6 14 1
    6 14 -1
    -6 14 0
    6 14 0
    -6 14 -1
    6 14 1
    -6 14 -2
    -6 14 -3
    6 14 4
    -6 14 -4
    -6 14 -5
    6 14 5
    -6 14 -6
    6 14 6
    -6 14 -7
    6 14 7
    -6 14 -8
    6 14 8
    6 15 -11
    6 15 -10
    6 15 -9
    6 15 -8
    6 15 -7
    6 15 -6
    6 15 -5
    6 15 -4
    6 15 -3
    -6 15 3
    -6 15 2
    6 15 -2
    -6 15 1
    6 15 -1
    -6 15 0
    -6 15 -1
    -6 15 -2
    -6 15 -3
    6 15 4
    -6 15 -4
    -6 15 -5
    6 15 5
    -6 15 -6
    6 15 6
    -6 15 -7
    6 15 7
    -6 15 -8
    6 15 8
    6 16 -10
    6 16 -9
    6 16 -8
    6 16 -7
    6 16 -6
    6 16 -5
    6 16 -4
    6 16 -3
    -6 16 3
    -6 16 2
    6 16 -2
    -6 16 1
    6 16 -1
    -6 16 0
    -6 16 -1
    -6 16 -2
    -6 16 -3
    6 16 4
    -6 16 -4
    -6 16 -5
    6 16 5
    -6 16 -6
    6 16 6
    -6 16 -7
    6 16 7
    -6 16 -8
    6 17 -9
    6 17 -8
    6 17 -7
    6 17 -6
    6 17 -5
    6 17 -4
    -6 17 3
    6 17 -3
    -6 17 2
    6 17 -2
    -6 17 1
    6 17 -1
    -6 17 0
    -6 17 -1
    -6 17 -2
    6 17 3
    -6 17 -3
    6 17 4
    -6 17 -4
    -6 17 -5
    6 17 5
    -6 17 -6
    6 17 6
    -6 17 -7
    6 17 7
    6 18 -8
    6 18 -7
    6 18 -6
    6 18 -5
    6 18 -4
    6 18 -3
    -6 18 3
    -6 18 2
    6 18 -2
    -6 18 1
    6 18 -1
    -6 18 0
    -6 18 -1
    -6 18 -2
    6 18 3
    -6 18 -3
    6 18 4
    -6 18 -4
    -6 18 -5
    6 18 5
    -6 18 -6
    6 18 6
    6 19 -7
    6 19 -6
    6 19 -5
    6 19 -4
    6 19 -3
    -6 19 3
    -6 19 2
    6 19 -2
    -6 19 1
    6 19 -1
    -6 19 0
    -6 19 -1
    -6 19 -2
    6 19 3
    -6 19 -3
    6 19 4
    -6 19 -4
    -6 19 -5
    6 19 5
    -6 19 -6
    6 20 -6
    6 20 -5
    6 20 -4
    6 20 -3
    -6 20 2
    6 20 -2
    -6 20 1
    6 20 -1
    -6 20 0
    -6 20 -1
    -6 20 -2
    6 20 3
    -6 20 -3
    6 20 4
    -6 20 -4
    -6 20 -5
    6 21 -4
    6 21 -3
    -6 21 2
    6 21 -2
    -6 21 1
    6 21 -1
    -6 21 0
    -6 21 -1
    -6 21 -2
    6 21 3
    -6 21 -3
    -6 21 -4
    -6 22 1
    -6 22 0
    -6 22 -1
    -6 22 -2
    -6 22 -3
    -6 23 0
    -6 23 -1
    -6 23 -2
    7 -22 -3
    7 -22 -2
    -7 -22 1
    7 -22 -1
    -7 -22 0
    -7 -22 -1
    -7 -22 -2
    7 -21 -4
    7 -21 -3
    -7 -21 3
    7 -21 -2
    -7 -21 2
    -7 -21 1
    7 -21 -1
    -7 -21 0
    7 -21 0
    -7 -21 -1
    7 -21 1
    -7 -21 -2
    7 -21 2
    -7 -21 -3
    7 -21 3
    7 -21 4
    -7 -21 -4
    7 -20 -5
    7 -20 -4
    -7 -20 4
    7 -20 -3
    7 -20 -3
    -7 -20 3
    7 -20 -2
    7 -20 -2
    -7 -20 2
    -7 -20 1
    7 -20 -1
    7 -20 -1
    -7 -20 0
    7 -20 0
    7 -20 0
    -7 -20 -1
    7 -20 1
    -7 -20 -2
    7 -20 2
    -7 -20 -3
    7 -20 3
    7 -20 4
    -7 -20 -4
    7 -20 5
    -7 -20 -5
    7 -19 -6
    7 -19 -5
    7 -19 -5
    7 -19 -4
    7 -19 -4
    7 -19 -4
    -7 -19 4
    7 -19 -3
    7 -19 -3
    -7 -19 3
    7 -19 -2
    7 -19 -2
    -7 -19 2
    -7 -19 1
    7 -19 -1
    7 -19 -1
    -7 -19 0
    7 -19 0
    7 -19 0
    -7 -19 -1
    7 -19 1
    7 -19 1
    -7 -19 -2
    7 -19 2
    -7 -19 -3
    7 -19 3
    -7 -19 -4
    7 -19 4
    7 -19 5
    -7 -19 -5
    7 -18 -6
    7 -18 -6
    7 -18 -6
    -7 -18 6
    7 -18 -5
    7 -18 -5
    7 -18 -5
    -7 -18 5
    7 -18 -4
    7 -18 -4
    7 -18 -4
    -7 -18 4
    7 -18 -3
    7 -18 -3
    -7 -18 3
    7 -18 -2
    7 -18 -2
    -7 -18 2
    -7 -18 1
    7 -18 -1
    7 -18 -1
    -7 -18 0
    7 -18 0
    -7 -18 -1
    7 -18 1
    7 -18 1
    -7 -18 -2
    7 -18 2
    -7 -18 -3
    7 -18 3
    -7 -18 -4
    7 -18 4
    7 -18 5
    -7 -18 -5
    7 -18 6
    7 -17 -7
    7 -17 -7
    -7 -17 7
    7 -17 -6
    7 -17 -6
    7 -17 -6
    -7 -17 6
    7 -17 -5
    7 -17 -5
    7 -17 -5
    -7 -17 5
    7 -17 -4
    7 -17 -4
    7 -17 -4
    -7 -17 4
    7 -17 -3
    7 -17 -3
    -7 -17 3
    7 -17 -2
    7 -17 -2
    -7 -17 2
    -7 -17 1
    7 -17 -1
    7 -17 -1
    -7 -17 0
    7 -17 0
    7 -17 0
    -7 -17 -1
    7 -17 1
    -7 -17 -2
    7 -17 2
    7 -17 2
    -7 -17 -3
    7 -17 3
    -7 -17 -4
    7 -17 4
    -7 -17 -5
    7 -17 5
    7 -17 6
    7 -16 -8
    7 -16 -8
    7 -16 -7
    7 -16 -7
    -7 -16 7
    7 -16 -6
    7 -16 -6
    -7 -16 6
    7 -16 -5
    7 -16 -5
    7 -16 -5
    -7 -16 5
    7 -16 -4
    7 -16 -4
    7 -16 -4
    -7 -16 4
    7 -16 -3
    7 -16 -3
    -7 -16 3
    7 -16 -2
    7 -16 -2
    -7 -16 2
    -7 -16 1
    7 -16 -1
    7 -16 -1
    -7 -16 0
    7 -16 0
    7 -16 0
    -7 -16 -1
    7 -16 1
    7 -16 1
    -7 -16 -2
    7 -16 2
    7 -16 2
    -7 -16 -3
    7 -16 3
    -7 -16 -4
    7 -16 4
    -7 -16 -5
    7 -16 5
    7 -16 6
    7 -16 7
    7 -15 -9
    7 -15 -8
    7 -15 -8
    -7 -15 8
    7 -15 -7
    7 -15 -7
    -7 -15 7
    7 -15 -6
    7 -15 -6
    -7 -15 6
    7 -15 -5
    7 -15 -5
    -7 -15 5
    7 -15 -5
    7 -15 -4
    7 -15 -4
    7 -15 -4
    -7 -15 4
    7 -15 -3
    7 -15 -3
    -7 -15 3
    7 -15 -2
    7 -15 -2
    -7 -15 2
    -7 -15 1
    7 -15 -1
    7 -15 -1
    -7 -15 0
    7 -15 0
    7 -15 0
    -7 -15 -1
    7 -15 1
    7 -15 1
    -7 -15 -2
    7 -15 2
    7 -15 2
    -7 -15 -3
    7 -15 3
    -7 -15 -4
    7 -15 4
    -7 -15 -5
    7 -15 5
    7 -15 6
    7 -15 7
    7 -14 -10
    7 -14 -9
    7 -14 -9
    -7 -14 9
    7 -14 -8
    7 -14 -8
    -7 -14 8
    7 -14 -7
    7 -14 -7
    -7 -14 7
    7 -14 -6
    -7 -14 6
    7 -14 -5
    -7 -14 5
    7 -14 -5
    7 -14 -4
    7 -14 -4
    -7 -14 4
    7 -14 -3
    -7 -14 3
    7 -14 -3
    7 -14 -2
    7 -14 -2
    -7 -14 2
    -7 -14 1
    7 -14 -1
    7 -14 -1
    -7 -14 0
    7 -14 0
    7 -14 0
    -7 -14 -1
    7 -14 1
    7 -14 1
    -7 -14 -2
    7 -14 2
    7 -14 2
    -7 -14 -3
    7 -14 3
    7 -14 3
    -7 -14 -4
    7 -14 4
    -7 -14 -5
    7 -14 5
    7 -14 6
    7 -14 7
    7 -13 -9
    7 -13 -9
    -7 -13 9
    7 -13 -8
    7 -13 -8
    -7 -13 8
    7 -13 -7
    7 -13 -7
    -7 -13 7
    7 -13 -6
    7 -13 -6
    -7 -13 6
    7 -13 -5
    7 -13 -5
    7 -13 -4
    -7 -13 4
    7 -13 -3
    7 -13 -3
    -7 -13 3
    7 -13 -2
    7 -13 -2
    7 -13 -2
    -7 -13 2
    -7 -13 1
    7 -13 -1
    7 -13 -1
    7 -13 -1
    -7 -13 0
    7 -13 0
    7 -13 0
    7 -13 0
    -7 -13 -1
    7 -13 1
    7 -13 1
    -7 -13 -2
    7 -13 2
    7 -13 2
    -7 -13 -3
    7 -13 3
    7 -13 3
    -7 -13 -4
    7 -13 4
    -7 -13 -5
    7 -13 5
    7 -13 6
    7 -13 7
    7 -13 8
    7 -12 -10
    -7 -12 10
    7 -12 -9
    7 -12 -9
    -7 -12 9
    7 -12 -8
    7 -12 -8
    -7 -12 8
    7 -12 -7
    7 -12 -7
    -7 -12 7
    7 -12 -6
    7 -12 -6
    -7 -12 6
    7 -12 -5
    7 -12 -5
    -7 -12 5
    7 -12 -4
    -7 -12 4
    7 -12 -3
    7 -12 -3
    7 -12 -3
    7 -12 -3
    -7 -12 3
    7 -12 -2
    7 -12 -2
    7 -12 -2
    7 -12 -2
    -7 -12 2
    -7 -12 1
    7 -12 -1
    7 -12 -1
    7 -12 -1
    -7 -12 0
    7 -12 0
    7 -12 0
    7 -12 0
    -7 -12 -1
    7 -12 1
    7 -12 1
    -7 -12 -2
    7 -12 2
    7 -12 2
    -7 -12 -3
    7 -12 3
    7 -12 3
    -7 -12 -4
    7 -12 4
    -7 -12 -5
    7 -12 5
    7 -12 6
    7 -12 6
    7 -12 7
    7 -12 7
    7 -12 8
    7 -12 8
    7 -12 9
    7 -11 -10
    -7 -11 10
    7 -11 -9
    -7 -11 9
    7 -11 -9
    7 -11 -8
    7 -11 -8
    -7 -11 8
    7 -11 -7
    -7 -11 7
    7 -11 -7
    7 -11 -6
    7 -11 -6
    -7 -11 6
    7 -11 -5
    -7 -11 5
    7 -11 -5
    7 -11 -4
    7 -11 -4
    7 -11 -4
    -7 -11 4
    7 -11 -3
    7 -11 -3
    7 -11 -3
    -7 -11 3
    7 -11 -2
    7 -11 -2
    7 -11 -2
    -7 -11 2
    7 -11 -1
    7 -11 -1
    -7 -11 1
    7 -11 -1
    7 -11 0
    7 -11 0
    -7 -11 0
    7 -11 0
    -7 -11 -1
    7 -11 1
    7 -11 1
    7 -11 1
    7 -11 2
    -7 -11 -2
    7 -11 2
    7 -11 3
    -7 -11 -3
    7 -11 3
    7 -11 3
    -7 -11 -4
    7 -11 4
    7 -11 4
    -7 -11 -5
    7 -11 5
    7 -11 5
    7 -11 6
    7 -11 6
    7 -11 7
    7 -11 7
    7 -11 8
    7 -11 8
    7 -11 9
    7 -11 10
    -7 -10 11
    7 -10 -10
    -7 -10 10
    7 -10 -9
    7 -10 -9
    -7 -10 9
    7 -10 -8
    7 -10 -8
    -7 -10 8
    7 -10 -7
    -7 -10 7
    7 -10 -7
    7 -10 -6
    7 -10 -6
    -7 -10 6
    7 -10 -5
    7 -10 -5
    7 -10 -5
    -7 -10 5
    7 -10 -4
    7 -10 -4
    7 -10 -4
    -7 -10 4
    7 -10 -3
    7 -10 -3
    -7 -10 3
    7 -10 -2
    7 -10 -2
    7 -10 -2
    -7 -10 2
    7 -10 -1
    7 -10 -1
    -7 -10 1
    7 -10 -1
    7 -10 0
    7 -10 0
    -7 -10 0
    7 -10 0
    -7 -10 -1
    7 -10 1
    7 -10 1
    7 -10 1
    -7 -10 -2
    7 -10 2
    7 -10 2
    7 -10 2
    -7 -10 -3
    7 -10 3
    7 -10 3
    7 -10 3
    -7 -10 -4
    7 -10 4
    7 -10 4
    -7 -10 -5
    7 -10 5
    7 -10 5
    7 -10 6
    7 -10 6
    7 -10 7
    7 -10 7
    7 -10 8
    7 -10 8
    7 -10 9
    7 -10 9
    7 -10 10
    7 -9 -11
    -7 -9 11
    7 -9 -10
    -7 -9 10
    7 -9 -9
    7 -9 -9
    -7 -9 9
    7 -9 -8
    -7 -9 8
    7 -9 -8
    7 -9 -7
    -7 -9 7
    7 -9 -7
    7 -9 -6
    7 -9 -6
    7 -9 -6
    -7 -9 6
    7 -9 -5
    -7 -9 5
    -7 -9 5
    7 -9 -5
    7 -9 -4
    -7 -9 4
    7 -9 -4
    -7 -9 4
    7 -9 -3
    -7 -9 3
    7 -9 -3
    -7 -9 3
    7 -9 -2
    -7 -9 2
    7 -9 -2
    7 -9 -2
    -7 -9 2
    -7 -9 1
    7 -9 -1
    7 -9 -1
    7 -9 -1
    7 -9 0
    7 -9 0
    -7 -9 0
    7 -9 0
    -7 -9 -1
    7 -9 1
    7 -9 1
    7 -9 1
    7 -9 1
    7 -9 2
    7 -9 2
    7 -9 2
    -7 -9 -2
    -7 -9 -3
    7 -9 3
    7 -9 3
    7 -9 3
    7 -9 4
    -7 -9 -4
    7 -9 4
    -7 -9 -5
    7 -9 5
    7 -9 5
    7 -9 6
    7 -9 6
    7 -9 7
    7 -9 7
    7 -9 8
    7 -9 8
    7 -9 9
    7 -9 9
    7 -9 10
    -7 -8 12
    7 -8 -11
    -7 -8 11
    7 -8 -10
    -7 -8 10
    7 -8 -9
    -7 -8 9
    7 -8 -8
    7 -8 -8
    -7 -8 8
    7 -8 -7
    7 -8 -7
    -7 -8 7
    7 -8 -6
    7 -8 -6
    -7 -8 6
    -7 -8 6
    7 -8 -6
    7 -8 -5
    7 -8 -5
    -7 -8 5
    7 -8 -5
    7 -8 -5
    -7 -8 5
    7 -8 -4
    -7 -8 4
    7 -8 -4
    -7 -8 4
    7 -8 -3
    -7 -8 3
    7 -8 -3
    -7 -8 3
    7 -8 -2
    -7 -8 2
    7 -8 -2
    -7 -8 2
    7 -8 -1
    -7 -8 1
    7 -8 -1
    -7 -8 1
    7 -8 -1
    -7 -8 0
    7 -8 0
    7 -8 0
    7 -8 0
    -7 -8 0
    7 -8 0
    7 -8 1
    7 -8 1
    -7 -8 -1
    7 -8 1
    7 -8 1
    7 -8 2
    7 -8 2
    7 -8 2
    -7 -8 -2
    -7 -8 -3
    7 -8 3
    7 -8 3
    7 -8 3
    -7 -8 -4
    7 -8 4
    7 -8 4
    7 -8 5
    7 -8 5
    7 -8 6
    7 -8 6
    7 -8 7
    7 -8 7
    7 -8 8
    7 -8 8
    7 -8 9
    7 -8 9
    7 -8 10
    -7 -7 12
    7 -7 -11
    -7 -7 11
    7 -7 -10
    -7 -7 10
    7 -7 -9
    -7 -7 9
    7 -7 -8
    7 -7 -8
    -7 -7 8
    7 -7 -7
    7 -7 -7
    7 -7 -7
    -7 -7 7
    -7 -7 7
    7 -7 -6
    7 -7 -6
    -7 -7 6
    7 -7 -6
    -7 -7 6
    7 -7 -5
    7 -7 -5
    -7 -7 5
    7 -7 -5
    -7 -7 5
    7 -7 -5
    7 -7 -4
    -7 -7 4
    -7 -7 4
    7 -7 -4
    7 -7 -4
    7 -7 -3
    7 -7 -3
    7 -7 -3
    -7 -7 3
    7 -7 -3
    -7 -7 3
    7 -7 -2
    7 -7 -2
    -7 -7 2
    7 -7 -2
    -7 -7 2
    7 -7 -1
    -7 -7 1
    7 -7 -1
    7 -7 -1
    -7 -7 1
    7 -7 -1
    7 -7 0
    -7 -7 0
    7 -7 0
    7 -7 0
    -7 -7 0
    7 -7 0
    -7 -7 -1
    7 -7 1
    7 -7 1
    7 -7 1
    -7 -7 -1
    7 -7 1
    7 -7 2
    7 -7 2
    7 -7 2
    -7 -7 -2
    -7 -7 -3
    7 -7 3
    7 -7 3
    -7 -7 -4
    7 -7 4
    7 -7 4
    7 -7 5
    7 -7 5
    7 -7 6
    7 -7 6
    7 -7 7
    7 -7 7
    7 -7 8
    7 -7 8
    7 -7 9
    7 -7 9
    7 -7 10
    7 -7 10
    7 -7 11
    -7 -6 12
    7 -6 -11
    -7 -6 11
    7 -6 -10
    -7 -6 10
    7 -6 -9
    -7 -6 9
    7 -6 -8
    7 -6 -8
    -7 -6 8
    7 -6 -7
    7 -6 -7
    7 -6 -7
    -7 -6 7
    7 -6 -6
    7 -6 -6
    -7 -6 6
    7 -6 -6
    -7 -6 6
    7 -6 -5
    7 -6 -5
    -7 -6 5
    7 -6 -5
    7 -6 -5
    -7 -6 5
    7 -6 -4
    -7 -6 4
    7 -6 -4
    7 -6 -4
    -7 -6 4
    7 -6 -3
    7 -6 -3
    -7 -6 3
    7 -6 -3
    -7 -6 3
    7 -6 -2
    7 -6 -2
    -7 -6 2
    7 -6 -2
    -7 -6 2
    7 -6 -1
    7 -6 -1
    -7 -6 1
    7 -6 -1
    7 -6 -1
    -7 -6 1
    7 -6 0
    -7 -6 0
    7 -6 0
    -7 -6 0
    7 -6 0
    7 -6 0
    7 -6 1
    7 -6 1
    -7 -6 -1
    7 -6 1
    7 -6 1
    -7 -6 -1
    -7 -6 -2
    7 -6 2
    7 -6 2
    -7 -6 -3
    7 -6 3
    7 -6 3
    -7 -6 -4
    7 -6 4
    7 -6 4
    7 -6 5
    7 -6 5
    7 -6 6
    7 -6 6
    7 -6 7
    7 -6 7
    7 -6 8
    7 -6 8
    7 -6 9
    7 -6 9
    7 -6 10
    7 -6 10
    7 -6 11
    -7 -5 13
    7 -5 -12
    -7 -5 12
    7 -5 -11
    -7 -5 11
    7 -5 -10
    -7 -5 10
    7 -5 -9
    -7 -5 9
    7 -5 -8
    7 -5 -8
    7 -5 -8
    -7 -5 8
    7 -5 -7
    7 -5 -7
    -7 -5 7
    7 -5 -7
    7 -5 -6
    -7 -5 6
    7 -5 -6
    -7 -5 6
    7 -5 -6
    7 -5 -5
    7 -5 -5
    -7 -5 5
    7 -5 -5
    7 -5 -5
    -7 -5 5
    7 -5 -4
    7 -5 -4
    -7 -5 4
    7 -5 -4
    -7 -5 4
    7 -5 -3
    -7 -5 3
    7 -5 -3
    -7 -5 3
    7 -5 -2
    -7 -5 2
    7 -5 -2
    -7 -5 2
    -7 -5 1
    7 -5 -1
    -7 -5 1
    7 -5 -1
    -7 -5 1
    7 -5 -1
    7 -5 0
    7 -5 0
    -7 -5 0
    7 -5 0
    7 -5 0
    -7 -5 0
    7 -5 1
    -7 -5 -1
    7 -5 1
    -7 -5 -1
    7 -5 1
    7 -5 1
    -7 -5 -2
    7 -5 2
    -7 -5 -2
    7 -5 2
    -7 -5 -3
    7 -5 3
    7 -5 3
    -7 -5 -4
    7 -5 4
    7 -5 4
    7 -5 5
    7 -5 5
    7 -5 6
    7 -5 6
    7 -5 7
    7 -5 7
    7 -5 8
    7 -5 8
    7 -5 9
    7 -5 9
    7 -5 10
    7 -5 10
    7 -5 11
    -7 -4 13
    7 -4 -12
    -7 -4 12
    7 -4 -11
    -7 -4 11
    7 -4 -10
    -7 -4 10
    7 -4 -9
    -7 -4 9
    7 -4 -8
    -7 -4 8
    7 -4 -7
    -7 -4 7
    7 -4 -7
    7 -4 -7
    7 -4 -6
    7 -4 -6
    7 -4 -6
    -7 -4 6
    7 -4 -5
    7 -4 -5
    7 -4 -5
    -7 -4 5
    7 -4 -5
    -7 -4 5
    7 -4 -4
    7 -4 -4
    -7 -4 4
    7 -4 -4
    -7 -4 4
    7 -4 -3
    -7 -4 3
    7 -4 -3
    -7 -4 3
    -7 -4 2
    7 -4 -2
    -7 -4 2
    -7 -4 2
    7 -4 -2
    7 -4 -1
    -7 -4 1
    7 -4 -1
    -7 -4 1
    7 -4 -1
    -7 -4 1
    7 -4 0
    -7 -4 0
    -7 -4 0
    7 -4 0
    7 -4 0
    -7 -4 0
    7 -4 0
    7 -4 1
    -7 -4 -1
    7 -4 1
    7 -4 1
    -7 -4 -1
    -7 -4 -2
    7 -4 2
    -7 -4 -2
    7 -4 2
    -7 -4 -3
    7 -4 3
    7 -4 3
    7 -4 4
    7 -4 4
    7 -4 5
    7 -4 5
    7 -4 6
    7 -4 6
    7 -4 7
    7 -4 7
    7 -4 8
    7 -4 8
    7 -4 9
    7 -4 9
    7 -4 10
    7 -4 10
    7 -4 11
    -7 -3 13
    7 -3 -12
    -7 -3 12
    -7 -3 11
    7 -3 -11
    7 -3 -10
    -7 -3 10
    7 -3 -9
    -7 -3 9
    7 -3 -8
    -7 -3 8
    7 -3 -7
    7 -3 -7
    7 -3 -7
    -7 -3 7
    7 -3 -6
    7 -3 -6
    7 -3 -6
    7 -3 -6
    -7 -3 6
    7 -3 -5
    7 -3 -5
    -7 -3 5
    7 -3 -5
    7 -3 -5
    -7 -3 5
    7 -3 -4
    7 -3 -4
    7 -3 -4
    -7 -3 4
    -7 -3 4
    7 -3 -3
    -7 -3 3
    7 -3 -3
    -7 -3 3
    -7 -3 2
    7 -3 -2
    -7 -3 2
    7 -3 -2
    -7 -3 2
    -7 -3 1
    7 -3 -1
    -7 -3 1
    7 -3 -1
    -7 -3 1
    -7 -3 0
    7 -3 0
    -7 -3 0
    7 -3 0
    7 -3 0
    -7 -3 0
    -7 -3 -1
    -7 -3 -1
    7 -3 1
    -7 -3 -1
    7 -3 1
    7 -3 1
    -7 -3 -2
    -7 -3 -2
    7 -3 2
    7 -3 2
    -7 -3 -3
    7 -3 3
    7 -3 3
    7 -3 4
    7 -3 4
    7 -3 5
    7 -3 5
    7 -3 6
    7 -3 6
    7 -3 7
    7 -3 7
    7 -3 8
    7 -3 8
    7 -3 9
    7 -3 9
    7 -3 10
    7 -3 10
    7 -3 11
    -7 -2 13
    7 -2 -12
    -7 -2 12
    7 -2 -11
    -7 -2 11
    -7 -2 10
    7 -2 -10
    7 -2 -9
    -7 -2 9
    7 -2 -8
    7 -2 -8
    -7 -2 8
    7 -2 -7
    -7 -2 7
    7 -2 -6
    7 -2 -6
    7 -2 -6
    7 -2 -6
    -7 -2 6
    7 -2 -5
    7 -2 -5
    7 -2 -5
    7 -2 -5
    -7 -2 5
    7 -2 -4
    7 -2 -4
    -7 -2 4
    7 -2 -4
    -7 -2 4
    7 -2 -3
    -7 -2 3
    7 -2 -3
    -7 -2 3
    -7 -2 2
    7 -2 -2
    -7 -2 2
    7 -2 -2
    -7 -2 2
    -7 -2 1
    7 -2 -1
    -7 -2 1
    7 -2 -1
    -7 -2 1
    -7 -2 0
    7 -2 0
    -7 -2 0
    7 -2 0
    7 -2 0
    -7 -2 0
    -7 -2 -1
    -7 -2 -1
    7 -2 1
    7 -2 1
    7 -2 1
    -7 -2 -2
    -7 -2 -2
    7 -2 2
    7 -2 2
    -7 -2 -3
    -7 -2 -3
    7 -2 3
    7 -2 3
    -7 -2 -4
    7 -2 4
    7 -2 4
    7 -2 5
    7 -2 5
    7 -2 6
    7 -2 6
    7 -2 7
    7 -2 7
    7 -2 8
    7 -2 8
    7 -2 9
    7 -2 9
    7 -2 10
    7 -2 10
    7 -2 11
    7 -2 11
    7 -1 -12
    -7 -1 12
    7 -1 -11
    -7 -1 11
    7 -1 -10
    -7 -1 10
    7 -1 -9
    7 -1 -9
    -7 -1 9
    7 -1 -8
    7 -1 -8
    -7 -1 8
    7 -1 -7
    7 -1 -7
    -7 -1 7
    7 -1 -6
    7 -1 -6
    7 -1 -6
    -7 -1 6
    7 -1 -6
    7 -1 -5
    7 -1 -5
    7 -1 -5
    7 -1 -5
    -7 -1 5
    7 -1 -4
    7 -1 -4
    7 -1 -4
    -7 -1 4
    -7 -1 3
    7 -1 -3
    -7 -1 3
    7 -1 -3
    -7 -1 3
    -7 -1 2
    -7 -1 2
    7 -1 -2
    -7 -1 2
    -7 -1 1
    -7 -1 1
    -7 -1 1
    7 -1 -1
    -7 -1 0
    -7 -1 0
    7 -1 0
    7 -1 0
    -7 -1 0
    -7 -1 -1
    -7 -1 -1
    7 -1 1
    7 -1 1
    7 -1 1
    -7 -1 -2
    -7 -1 -2
    7 -1 2
    7 -1 2
    -7 -1 -3
    7 -1 3
    7 -1 3
    -7 -1 -4
    7 -1 4
    7 -1 4
    -7 -1 -5
    7 -1 5
    7 -1 5
    7 -1 6
    -7 -1 -6
    7 -1 6
    7 -1 7
    7 -1 7
    7 -1 8
    7 -1 8
    7 -1 9
    7 -1 9
    7 -1 10
    7 -1 10
    7 -1 11
    7 -1 11
    -7 0 12
    7 0 -11
    -7 0 11
    7 0 -10
    -7 0 10
    7 0 -9
    7 0 -9
    -7 0 9
    7 0 -8
    7 0 -8
    -7 0 8
    7 0 -7
    7 0 -7
    -7 0 7
    7 0 -6
    7 0 -6
    7 0 -6
    -7 0 6
    7 0 -6
    7 0 -5
    7 0 -5
    7 0 -5
    -7 0 5
    7 0 -4
    7 0 -4
    7 0 -4
    -7 0 4
    -7 0 3
    7 0 -3
    -7 0 3
    -7 0 2
    -7 0 2
    -7 0 2
    7 0 -2
    -7 0 1
    -7 0 1
    7 0 -1
    -7 0 1
    -7 0 0
    -7 0 0
    7 0 0
    7 0 0
    -7 0 -1
    -7 0 -1
    7 0 1
    7 0 1
    -7 0 -2
    -7 0 -2
    7 0 2
    7 0 2
    -7 0 -3
    7 0 3
    7 0 3
    -7 0 -4
    7 0 4
    7 0 4
    -7 0 -5
    7 0 5
    7 0 5
    7 0 6
    7 0 6
    7 0 7
    7 0 7
    7 0 8
    7 0 8
    7 0 9
    7 0 9
    7 0 10
    7 0 10
    7 0 11
    -7 1 11
    -7 1 10
    7 1 -9
    -7 1 9
    7 1 -8
    7 1 -8
    -7 1 8
    7 1 -7
    7 1 -7
    -7 1 7
    7 1 -6
    -7 1 6
    7 1 -5
    7 1 -5
    -7 1 5
    7 1 -4
    7 1 -4
    -7 1 4
    -7 1 3
    7 1 -3
    -7 1 3
    -7 1 2
    7 1 -2
    -7 1 2
    -7 1 1
    -7 1 1
    -7 1 1
    7 1 -1
    -7 1 0
    -7 1 0
    7 1 0
    7 1 0
    -7 1 -1
    -7 1 -1
    7 1 1
    7 1 1
    -7 1 -2
    7 1 2
    7 1 2
    -7 1 -3
    7 1 3
    7 1 3
    -7 1 -4
    7 1 4
    7 1 4
    7 1 5
    7 1 5
    7 1 6
    7 1 6
    7 1 7
    7 1 7
    7 1 8
    7 1 8
    7 1 9
    7 1 9
    7 1 10
    7 1 10
    7 1 11
    -7 2 11
    -7 2 10
    7 2 -9
    -7 2 9
    7 2 -8
    -7 2 8
    7 2 -7
    -7 2 7
    7 2 -6
    -7 2 6
    7 2 -5
    -7 2 5
    7 2 -4
    -7 2 4
    -7 2 3
    7 2 -3
    -7 2 3
    -7 2 2
    7 2 -2
    -7 2 2
    -7 2 1
    -7 2 1
    -7 2 1
    7 2 -1
    -7 2 0
    -7 2 0
    -7 2 -1
    -7 2 -1
    7 2 1
    -7 2 -2
    7 2 2
    7 2 2
    -7 2 -3
    7 2 3
    7 2 3
    7 2 4
    7 2 4
    7 2 5
    7 2 5
    7 2 6
    7 2 6
    7 2 7
    7 2 7
    7 2 8
    7 2 8
    7 2 9
    7 2 9
    7 2 10
    7 2 10
    -7 2 -10
    7 2 11
    7 3 -10
    -7 3 10
    7 3 -9
    -7 3 9
    7 3 -8
    -7 3 8
    7 3 -7
    -7 3 7
    7 3 -6
    -7 3 6
    7 3 -5
    -7 3 5
    7 3 -4
    -7 3 4
    -7 3 3
    7 3 -3
    -7 3 3
    -7 3 2
    -7 3 2
    -7 3 1
    -7 3 1
    -7 3 1
    -7 3 0
    -7 3 0
    -7 3 0
    -7 3 -1
    7 3 1
    7 3 2
    7 3 2
    7 3 3
    7 3 3
    7 3 4
    7 3 4
    7 3 5
    7 3 5
    7 3 6
    7 3 6
    7 3 7
    7 3 7
    7 3 8
    7 3 8
    -7 3 -8
    7 3 9
    7 3 9
    -7 3 -9
    7 3 10
    7 3 10
    -7 3 -10
    7 3 11
    7 4 -10
    -7 4 10
    7 4 -9
    -7 4 9
    7 4 -8
    -7 4 8
    7 4 -7
    -7 4 7
    -7 4 6
    7 4 -6
    7 4 -5
    -7 4 5
    7 4 -4
    -7 4 4
    -7 4 3
    -7 4 3
    -7 4 2
    -7 4 2
    -7 4 1
    -7 4 1
    -7 4 1
    -7 4 0
    -7 4 -1
    7 4 1
    7 4 2
    -7 4 -2
    7 4 2
    -7 4 -3
    7 4 3
    7 4 3
    -7 4 -4
    7 4 4
    7 4 4
    -7 4 -5
    7 4 5
    7 4 5
    -7 4 -6
    7 4 6
    7 4 6
    7 4 7
    -7 4 -7
    7 4 7
    7 4 8
    7 4 8
    -7 4 -8
    7 4 9
    7 4 9
    -7 4 -9
    7 4 10
    7 4 10
    -7 4 -10
    7 4 11
    7 5 -10
    7 5 -9
    -7 5 9
    7 5 -8
    -7 5 8
    7 5 -7
    -7 5 7
    7 5 -6
    -7 5 6
    -7 5 5
    7 5 -5
    7 5 -4
    -7 5 4
    -7 5 3
    -7 5 2
    -7 5 1
    -7 5 0
    -7 5 -1
    7 5 1
    7 5 2
    -7 5 -2
    7 5 2
    -7 5 -3
    7 5 3
    7 5 3
    -7 5 -4
    7 5 4
    7 5 4
    -7 5 -5
    7 5 5
    7 5 5
    -7 5 -6
    7 5 6
    7 5 6
    7 5 7
    -7 5 -7
    7 5 7
    7 5 8
    7 5 8
    -7 5 -8
    7 5 9
    7 5 9
    -7 5 -9
    7 5 10
    7 5 10
    -7 5 -10
    7 5 11
    7 6 -10
    7 6 -9
    7 6 -8
    -7 6 8
    -7 6 7
    7 6 -7
    -7 6 6
    7 6 -6
    7 6 -5
    -7 6 5
    -7 6 4
    7 6 -4
    -7 6 3
    7 6 -3
    -7 6 2
    -7 6 1
    7 6 -1
    -7 6 0
    -7 6 -1
    7 6 1
    -7 6 -2
    7 6 2
    7 6 3
    -7 6 -3
    7 6 3
    -7 6 -4
    7 6 4
    7 6 4
    -7 6 -5
    7 6 5
    7 6 5
    7 6 6
    -7 6 -6
    7 6 6
    7 6 7
    7 6 7
    -7 6 -7
    7 6 8
    -7 6 -8
    7 6 8
    7 6 9
    7 6 9
    -7 6 -9
    7 6 10
    7 6 10
    -7 6 -10
    7 6 11
    7 7 -10
    7 7 -9
    7 7 -8
    -7 7 7
    7 7 -7
    7 7 -6
    -7 7 6
    -7 7 5
    7 7 -5
    -7 7 4
    7 7 -4
    7 7 -3
    -7 7 2
    7 7 -1
    -7 7 1
    -7 7 0
    7 7 0
    -7 7 -1
    7 7 1
    7 7 1
    -7 7 -2
    7 7 2
    7 7 2
    -7 7 -3
    7 7 3
    7 7 3
    -7 7 -4
    7 7 4
    7 7 4
    -7 7 -5
    7 7 5
    7 7 5
    -7 7 -6
    7 7 6
    7 7 6
    7 7 7
    -7 7 -7
    7 7 7
    7 7 8
    -7 7 -8
    7 7 8
    7 7 9
    7 7 9
    -7 7 -9
    7 7 10
    7 7 10
    -7 7 -10
    7 8 -10
    7 8 -9
    7 8 -8
    -7 8 7
    7 8 -7
    -7 8 6
    7 8 -6
    7 8 -5
    7 8 -4
    7 8 -3
    -7 8 2
    -7 8 1
    7 8 0
    -7 8 0
    7 8 0
    -7 8 -1
    7 8 1
    7 8 1
    -7 8 -2
    7 8 2
    7 8 2
    7 8 3
    -7 8 -3
    7 8 3
    7 8 3
    -7 8 -4
    7 8 4
    7 8 4
    -7 8 -5
    7 8 5
    7 8 5
    7 8 6
    -7 8 -6
    7 8 6
    -7 8 -7
    7 8 7
    7 8 7
    7 8 8
    -7 8 -8
    7 8 8
    7 8 9
    7 8 9
    -7 8 -9
    -7 8 -10
    7 9 -10
    7 9 -9
    7 9 -8
    7 9 -7
    7 9 -6
    7 9 -5
    7 9 -4
    7 9 -3
    -7 9 2
    7 9 -2
    -7 9 1
    7 9 0
    -7 9 0
    7 9 0
    7 9 1
    -7 9 -1
    7 9 1
    -7 9 -2
    7 9 2
    7 9 3
    -7 9 -3
    7 9 3
    7 9 3
    -7 9 -4
    7 9 4
    7 9 4
    7 9 5
    -7 9 -5
    7 9 5
    -7 9 -6
    7 9 6
    7 9 6
    7 9 7
    -7 9 -7
    7 9 7
    7 9 8
    -7 9 -8
    7 9 8
    -7 9 -9
    7 9 9
    7 10 -10
    7 10 -9
    7 10 -8
    7 10 -7
    7 10 -6
    7 10 -5
    7 10 -4
    7 10 -3
    -7 10 2
    7 10 -2
    -7 10 1
    -7 10 0
    7 10 0
    7 10 1
    -7 10 -1
    7 10 1
    7 10 2
    -7 10 -2
    7 10 2
    7 10 3
    -7 10 -3
    7 10 3
    -7 10 -4
    -7 10 -4
    7 10 4
    7 10 4
    -7 10 -5
    7 10 5
    7 10 5
    7 10 6
    -7 10 -6
    7 10 6
    -7 10 -7
    7 10 7
    7 10 7
    -7 10 -8
    7 10 8
    -7 10 -9
    7 10 9
    7 11 -10
    7 11 -9
    7 11 -8
    7 11 -7
    7 11 -6
    7 11 -5
    7 11 -4
    7 11 -3
    -7 11 3
    -7 11 2
    7 11 -2
    -7 11 1
    -7 11 0
    7 11 0
    7 11 1
    -7 11 -1
    7 11 1
    7 11 2
    -7 11 -2
    7 11 2
    7 11 3
    -7 11 -3
    7 11 3
    -7 11 -4
    7 11 4
    7 11 4
    7 11 5
    -7 11 -5
    7 11 5
    -7 11 -6
    7 11 6
    -7 11 -7
    7 11 7
    -7 11 -8
    7 11 8
    -7 11 -9
    7 12 -10
    7 12 -9
    7 12 -8
    7 12 -7
    7 12 -6
    7 12 -5
    7 12 -4
    -7 12 3
    7 12 -3
    -7 12 2
    7 12 -2
    -7 12 1
    -7 12 0
    7 12 0
    -7 12 -1
    7 12 1
    -7 12 -2
    7 12 2
    7 12 2
    7 12 3
    -7 12 -3
    7 12 3
    7 12 4
    -7 12 -4
    7 12 4
    -7 12 -5
    7 12 5
    -7 12 -6
    7 12 6
    -7 12 -7
    7 12 7
    -7 12 -8
    7 12 8
    -7 12 -9
    7 13 -10
    7 13 -9
    7 13 -8
    7 13 -7
    7 13 -6
    7 13 -5
    7 13 -4
    7 13 -3
    -7 13 3
    -7 13 2
    7 13 -2
    -7 13 1
    -7 13 0
    7 13 0
    -7 13 -1
    7 13 1
    -7 13 -2
    7 13 2
    7 13 3
    -7 13 -3
    -7 13 -4
    7 13 4
    -7 13 -5
    7 13 5
    -7 13 -6
    7 13 6
    -7 13 -7
    7 13 7
    -7 13 -8
    7 13 8
    7 14 -10
    7 14 -9
    7 14 -8
    7 14 -7
    7 14 -6
    7 14 -5
    7 14 -4
    -7 14 3
    7 14 -3
    -7 14 2
    7 14 -2
    -7 14 1
    -7 14 0
    7 14 0
    -7 14 -1
    -7 14 -2
    7 14 3
    -7 14 -3
    7 14 4
    -7 14 -4
    -7 14 -5
    7 14 5
    -7 14 -6
    7 14 6
    -7 14 -7
    7 14 7
    -7 14 -8
    7 15 -10
    7 15 -9
    7 15 -8
    7 15 -7
    7 15 -6
    7 15 -5
    7 15 -4
    7 15 -3
    -7 15 3
    -7 15 2
    7 15 -2
    -7 15 1
    -7 15 0
    -7 15 -1
    -7 15 -2
    7 15 3
    -7 15 -3
    7 15 4
    -7 15 -4
    -7 15 -5
    7 15 5
    -7 15 -6
    7 15 6
    -7 15 -7
    7 15 7
    7 16 -10
    7 16 -9
    7 16 -8
    7 16 -7
    7 16 -6
    7 16 -5
    7 16 -4
    7 16 -3
    -7 16 3
    -7 16 2
    7 16 -2
    -7 16 1
    -7 16 0
    -7 16 -1
    -7 16 -2
    7 16 3
    -7 16 -3
    7 16 4
    -7 16 -4
    -7 16 -5
    7 16 5
    -7 16 -6
    7 16 6
    -7 16 -7
    7 17 -9
    7 17 -8
    7 17 -7
    7 17 -6
    7 17 -5
    7 17 -4
    7 17 -3
    -7 17 2
    7 17 -2
    -7 17 1
    -7 17 0
    -7 17 -1
    -7 17 -2
    7 17 3
    -7 17 -3
    7 17 4
    -7 17 -4
    -7 17 -5
    7 17 5
    -7 17 -6
    7 18 -8
    7 18 -7
    7 18 -6
    7 18 -5
    7 18 -4
    7 18 -3
    7 18 -2
    -7 18 1
    -7 18 0
    -7 18 -1
    -7 18 -2
    7 18 3
    -7 18 -3
    7 18 4
    -7 18 -4
    -7 18 -5
    7 18 5
    -7 18 -6
    7 19 -7
    7 19 -6
    7 19 -5
    7 19 -4
    7 19 -3
    7 19 -2
    -7 19 1
    -7 19 0
    -7 19 -1
    -7 19 -2
    7 19 3
    -7 19 -3
    7 19 4
    -7 19 -4
    -7 19 -5
    7 20 -5
    7 20 -4
    7 20 -3
    7 20 -2
    -7 20 0
    -7 20 -1
    -7 20 -2
    -7 20 -3
    -7 20 -4
    -7 21 -1
    -7 21 -2
    -7 21 -3
    -7 21 -4
    8 -21 -3
    8 -21 -2
    8 -21 1
    8 -21 2
    8 -20 -4
    8 -20 -3
    8 -20 -2
    8 -20 -2
    -8 -20 1
    8 -20 -1
    8 -20 -1
    -8 -20 0
    8 -20 0
    -8 -20 -1
    8 -20 1
    -8 -20 -2
    8 -20 2
    -8 -20 -3
    8 -20 3
    -8 -20 -4
    8 -19 -5
    8 -19 -4
    8 -19 -4
    8 -19 -3
    8 -19 -3
    -8 -19 3
    -8 -19 2
    8 -19 -2
    8 -19 -2
    -8 -19 1
    8 -19 -1
    8 -19 -1
    -8 -19 0
    8 -19 0
    -8 -19 -1
    8 -19 1
    -8 -19 -2
    8 -19 2
    -8 -19 -3
    8 -19 3
    -8 -19 -4
    8 -19 4
    -8 -19 -5
    8 -18 -6
    8 -18 -6
    8 -18 -5
    8 -18 -5
    8 -18 -5
    8 -18 -4
    8 -18 -4
    8 -18 -4
    -8 -18 4
    8 -18 -3
    8 -18 -3
    -8 -18 3
    -8 -18 2
    8 -18 -2
    8 -18 -2
    -8 -18 1
    8 -18 -1
    8 -18 -1
    -8 -18 0
    8 -18 0
    8 -18 0
    -8 -18 -1
    8 -18 1
    -8 -18 -2
    8 -18 2
    -8 -18 -3
    8 -18 3
    -8 -18 -4
    8 -18 4
    -8 -18 -5
    8 -17 -7
    8 -17 -6
    8 -17 -6
    8 -17 -6
    8 -17 -5
    8 -17 -5
    -8 -17 5
    8 -17 -5
    8 -17 -4
    8 -17 -4
    8 -17 -4
    -8 -17 4
    8 -17 -3
    8 -17 -3
    -8 -17 3
    -8 -17 2
    8 -17 -2
    8 -17 -2
    -8 -17 1
    8 -17 -1
    8 -17 -1
    -8 -17 0
    8 -17 0
    8 -17 0
    -8 -17 -1
    8 -17 1
    -8 -17 -2
    8 -17 2
    -8 -17 -3
    8 -17 3
    -8 -17 -4
    8 -17 4
    -8 -17 -5
    8 -17 5
    8 -16 -7
    8 -16 -7
    8 -16 -6
    8 -16 -6
    8 -16 -6
    -8 -16 6
    8 -16 -5
    8 -16 -5
    -8 -16 5
    8 -16 -5
    8 -16 -4
    8 -16 -4
    -8 -16 4
    8 -16 -3
    8 -16 -3
    -8 -16 3
    8 -16 -2
    8 -16 -2
    -8 -16 2
    -8 -16 1
    8 -16 -1
    8 -16 -1
    -8 -16 0
    8 -16 0
    8 -16 0
    -8 -16 -1
    8 -16 1
    8 -16 1
    -8 -16 -2
    8 -16 2
    -8 -16 -3
    8 -16 3
    -8 -16 -4
    8 -16 4
    -8 -16 -5
    8 -16 5
    8 -15 -8
    8 -15 -7
    8 -15 -7
    -8 -15 7
    8 -15 -6
    8 -15 -6
    -8 -15 6
    8 -15 -5
    8 -15 -5
    -8 -15 5
    8 -15 -5
    8 -15 -4
    8 -15 -4
    -8 -15 4
    8 -15 -3
    8 -15 -3
    -8 -15 3
    8 -15 -2
    8 -15 -2
    -8 -15 2
    -8 -15 1
    8 -15 -1
    8 -15 -1
    -8 -15 0
    8 -15 0
    8 -15 0
    -8 -15 -1
    8 -15 1
    8 -15 1
    -8 -15 -2
    8 -15 2
    -8 -15 -3
    8 -15 3
    -8 -15 -4
    8 -15 4
    -8 -15 -5
    8 -15 5
    8 -15 6
    8 -14 -9
    8 -14 -8
    8 -14 -8
    -8 -14 8
    8 -14 -7
    8 -14 -7
    -8 -14 7
    8 -14 -6
    8 -14 -6
    -8 -14 6
    8 -14 -5
    -8 -14 5
    8 -14 -5
    8 -14 -4
    8 -14 -4
    -8 -14 4
    8 -14 -3
    8 -14 -3
    -8 -14 3
    8 -14 -2
    8 -14 -2
    -8 -14 2
    -8 -14 1
    8 -14 -1
    8 -14 -1
    -8 -14 0
    8 -14 0
    8 -14 0
    -8 -14 -1
    8 -14 1
    8 -14 1
    -8 -14 -2
    8 -14 2
    -8 -14 -3
    8 -14 3
    -8 -14 -4
    8 -14 4
    -8 -14 -5
    8 -14 5
    8 -14 6
    8 -13 -10
    8 -13 -9
    8 -13 -8
    8 -13 -8
    -8 -13 8
    8 -13 -7
    8 -13 -7
    -8 -13 7
    8 -13 -6
    8 -13 -6
    -8 -13 6
    8 -13 -5
    -8 -13 5
    8 -13 -5
    8 -13 -4
    8 -13 -4
    -8 -13 4
    8 -13 -3
    8 -13 -3
    -8 -13 3
    8 -13 -2
    8 -13 -2
    -8 -13 2
    -8 -13 1
    8 -13 -1
    8 -13 -1
    -8 -13 0
    8 -13 0
    8 -13 0
    -8 -13 -1
    8 -13 1
    8 -13 1
    -8 -13 -2
    8 -13 2
    8 -13 2
    -8 -13 -3
    8 -13 3
    -8 -13 -4
    8 -13 4
    -8 -13 -5
    8 -13 5
    8 -13 6
    8 -13 7
    8 -12 -10
    8 -12 -9
    8 -12 -9
    -8 -12 9
    8 -12 -8
    8 -12 -8
    -8 -12 8
    8 -12 -7
    8 -12 -7
    -8 -12 7
    8 -12 -6
    8 -12 -6
    -8 -12 6
    8 -12 -5
    8 -12 -5
    -8 -12 5
    8 -12 -4
    -8 -12 4
    8 -12 -3
    8 -12 -3
    -8 -12 3
    8 -12 -2
    8 -12 -2
    -8 -12 2
    8 -12 -1
    -8 -12 1
    8 -12 -1
    8 -12 -1
    -8 -12 0
    8 -12 0
    8 -12 0
    -8 -12 -1
    8 -12 1
    8 -12 1
    -8 -12 -2
    8 -12 2
    8 -12 2
    -8 -12 -3
    8 -12 3
    -8 -12 -4
    8 -12 4
    -8 -12 -5
    8 -12 5
    8 -12 6
    8 -12 7
    -8 -11 10
    8 -11 -9
    8 -11 -9
    -8 -11 9
    8 -11 -8
    8 -11 -8
    -8 -11 8
    8 -11 -7
    8 -11 -7
    -8 -11 7
    8 -11 -6
    8 -11 -6
    -8 -11 6
    8 -11 -5
    8 -11 -5
    -8 -11 5
    8 -11 -4
    -8 -11 4
    8 -11 -3
    8 -11 -3
    -8 -11 3
    -8 -11 2
    8 -11 -2
    8 -11 -2
    8 -11 -2
    8 -11 -1
    8 -11 -1
    8 -11 -1
    -8 -11 1
    -8 -11 0
    8 -11 0
    8 -11 0
    8 -11 0
    -8 -11 -1
    8 -11 1
    8 -11 1
    -8 -11 -2
    8 -11 2
    8 -11 2
    -8 -11 -3
    8 -11 3
    8 -11 3
    -8 -11 -4
    8 -11 4
    8 -11 4
    -8 -11 -5
    8 -11 5
    8 -11 5
    8 -11 6
    8 -11 6
    8 -11 7
    8 -11 7
    8 -11 8
    8 -10 -10
    -8 -10 10
    8 -10 -9
    8 -10 -9
    -8 -10 9
    8 -10 -8
    8 -10 -8
    -8 -10 8
    8 -10 -7
    8 -10 -7
    -8 -10 7
    8 -10 -6
    8 -10 -6
    -8 -10 6
    8 -10 -5
    8 -10 -5
    -8 -10 5
    8 -10 -4
    -8 -10 4
    8 -10 -3
    8 -10 -3
    -8 -10 3
    -8 -10 2
    8 -10 -2
    8 -10 -2
    8 -10 -2
    8 -10 -1
    -8 -10 1
    8 -10 -1
    8 -10 -1
    8 -10 0
    8 -10 0
    8 -10 0
    -8 -10 0
    8 -10 1
    -8 -10 -1
    8 -10 1
    8 -10 1
    8 -10 2
    8 -10 2
    8 -10 2
    -8 -10 -2
    -8 -10 -3
    8 -10 3
    8 -10 3
    8 -10 3
    -8 -10 -4
    8 -10 4
    8 -10 4
    -8 -10 -5
    8 -10 5
    8 -10 5
    8 -10 6
    8 -10 6
    8 -10 7
    8 -10 7
    8 -10 8
    8 -10 8
    8 -10 9
    8 -10 10
    -8 -9 11
    8 -9 -10
    -8 -9 10
    8 -9 -9
    8 -9 -9
    -8 -9 9
    8 -9 -8
    -8 -9 8
    8 -9 -7
    8 -9 -7
    -8 -9 7
    8 -9 -6
    8 -9 -6
    -8 -9 6
    8 -9 -5
    8 -9 -5
    -8 -9 5
    8 -9 -4
    8 -9 -4
    -8 -9 4
    8 -9 -3
    8 -9 -3
    -8 -9 3
    -8 -9 2
    8 -9 -2
    8 -9 -2
    8 -9 -2
    8 -9 -1
    8 -9 -1
    8 -9 -1
    -8 -9 1
    8 -9 0
    -8 -9 0
    8 -9 0
    8 -9 0
    8 -9 0
    8 -9 1
    8 -9 1
    8 -9 1
    -8 -9 -1
    -8 -9 -2
    8 -9 2
    8 -9 2
    8 -9 2
    8 -9 3
    -8 -9 -3
    8 -9 3
    -8 -9 -4
    8 -9 4
    8 -9 4
    8 -9 5
    8 -9 5
    8 -9 6
    8 -9 6
    8 -9 7
    8 -9 7
    8 -9 8
    8 -9 8
    8 -9 9
    8 -9 10
    -8 -8 11
    8 -8 -10
    -8 -8 10
    8 -8 -9
    8 -8 -9
    -8 -8 9
    8 -8 -8
    8 -8 -8
    -8 -8 8
    8 -8 -7
    -8 -8 7
    8 -8 -7
    8 -8 -6
    8 -8 -6
    -8 -8 6
    8 -8 -5
    -8 -8 5
    8 -8 -5
    8 -8 -5
    -8 -8 5
    8 -8 -5
    8 -8 -4
    -8 -8 4
    8 -8 -4
    -8 -8 4
    8 -8 -3
    -8 -8 3
    8 -8 -3
    -8 -8 3
    8 -8 -2
    -8 -8 2
    8 -8 -2
    8 -8 -2
    -8 -8 2
    -8 -8 1
    8 -8 -1
    -8 -8 1
    8 -8 -1
    8 -8 -1
    8 -8 -1
    8 -8 0
    8 -8 0
    8 -8 0
    -8 -8 0
    -8 -8 -1
    8 -8 1
    8 -8 1
    8 -8 1
    -8 -8 -2
    8 -8 2
    8 -8 2
    8 -8 2
    -8 -8 -3
    8 -8 3
    8 -8 3
    -8 -8 -4
    8 -8 4
    8 -8 4
    8 -8 5
    8 -8 5
    8 -8 6
    8 -8 6
    8 -8 7
    8 -8 7
    8 -8 8
    8 -8 8
    8 -8 9
    8 -8 10
    -8 -7 12
    -8 -7 11
    8 -7 -10
    -8 -7 10
    8 -7 -9
    -8 -7 9
    8 -7 -8
    8 -7 -8
    -8 -7 8
    8 -7 -7
    8 -7 -7
    -8 -7 7
    8 -7 -6
    8 -7 -6
    -8 -7 6
    -8 -7 6
    8 -7 -5
    8 -7 -5
    -8 -7 5
    8 -7 -5
    -8 -7 5
    8 -7 -5
    8 -7 -4
    8 -7 -4
    -8 -7 4
    8 -7 -4
    -8 -7 4
    8 -7 -3
    8 -7 -3
    8 -7 -3
    -8 -7 3
    8 -7 -3
    -8 -7 3
    -8 -7 2
    8 -7 -2
    8 -7 -2
    -8 -7 2
    8 -7 -2
    8 -7 -1
    -8 -7 1
    8 -7 -1
    8 -7 -1
    8 -7 -1
    -8 -7 1
    8 -7 0
    -8 -7 0
    8 -7 0
    -8 -7 0
    8 -7 0
    8 -7 1
    8 -7 1
    8 -7 1
    -8 -7 -1
    -8 -7 -2
    8 -7 2
    8 -7 2
    -8 -7 -3
    8 -7 3
    8 -7 3
    -8 -7 -4
    8 -7 4
    8 -7 4
    8 -7 5
    8 -7 5
    8 -7 6
    8 -7 6
    8 -7 7
    8 -7 7
    8 -7 8
    8 -7 8
    8 -7 9
    8 -7 9
    8 -7 10
    -8 -6 12
    8 -6 -11
    -8 -6 11
    8 -6 -10
    -8 -6 10
    8 -6 -9
    -8 -6 9
    8 -6 -8
    8 -6 -8
    -8 -6 8
    8 -6 -7
    8 -6 -7
    -8 -6 7
    8 -6 -6
    -8 -6 6
    8 -6 -6
    8 -6 -6
    -8 -6 6
    8 -6 -6
    8 -6 -5
    -8 -6 5
    8 -6 -5
    8 -6 -5
    -8 -6 5
    8 -6 -5
    8 -6 -4
    8 -6 -4
    -8 -6 4
    8 -6 -4
    -8 -6 4
    8 -6 -3
    -8 -6 3
    8 -6 -3
    8 -6 -3
    -8 -6 3
    8 -6 -2
    8 -6 -2
    -8 -6 2
    8 -6 -2
    -8 -6 2
    -8 -6 1
    8 -6 -1
    -8 -6 1
    8 -6 -1
    8 -6 -1
    8 -6 -1
    8 -6 0
    8 -6 0
    -8 -6 0
    8 -6 0
    -8 -6 0
    8 -6 1
    8 -6 1
    -8 -6 -1
    8 -6 1
    -8 -6 -2
    8 -6 2
    8 -6 2
    8 -6 3
    -8 -6 -3
    8 -6 3
    -8 -6 -4
    8 -6 4
    8 -6 4
    8 -6 5
    8 -6 5
    8 -6 6
    8 -6 6
    8 -6 7
    8 -6 7
    8 -6 8
    8 -6 8
    8 -6 9
    8 -6 9
    8 -6 10
    -8 -5 12
    8 -5 -11
    -8 -5 11
    -8 -5 10
    8 -5 -10
    8 -5 -9
    -8 -5 9
    8 -5 -8
    8 -5 -8
    -8 -5 8
    8 -5 -7
    8 -5 -7
    8 -5 -7
    -8 -5 7
    8 -5 -6
    -8 -5 6
    8 -5 -6
    8 -5 -6
    8 -5 -6
    -8 -5 6
    8 -5 -5
    8 -5 -5
    8 -5 -5
    -8 -5 5
    8 -5 -5
    -8 -5 5
    8 -5 -4
    -8 -5 4
    8 -5 -4
    8 -5 -4
    -8 -5 4
    8 -5 -3
    -8 -5 3
    8 -5 -3
    -8 -5 3
    8 -5 -2
    -8 -5 2
    8 -5 -2
    -8 -5 2
    8 -5 -1
    8 -5 -1
    -8 -5 1
    8 -5 -1
    8 -5 -1
    -8 -5 1
    -8 -5 0
    8 -5 0
    -8 -5 0
    8 -5 0
    8 -5 0
    -8 -5 -1
    8 -5 1
    -8 -5 -1
    8 -5 1
    -8 -5 -1
    -8 -5 -2
    8 -5 2
    8 -5 2
    -8 -5 -3
    8 -5 3
    8 -5 3
    8 -5 4
    8 -5 4
    8 -5 5
    8 -5 5
    8 -5 6
    8 -5 6
    8 -5 7
    8 -5 7
    8 -5 8
    8 -5 8
    8 -5 9
    8 -5 9
    8 -5 10
    -8 -4 13
    -8 -4 12
    8 -4 -11
    -8 -4 11
    8 -4 -10
    -8 -4 10
    8 -4 -9
    -8 -4 9
    8 -4 -8
    -8 -4 8
    8 -4 -7
    8 -4 -7
    8 -4 -7
    -8 -4 7
    8 -4 -6
    8 -4 -6
    8 -4 -6
    8 -4 -6
    -8 -4 6
    8 -4 -5
    8 -4 -5
    -8 -4 5
    8 -4 -5
    8 -4 -5
    -8 -4 5
    8 -4 -4
    8 -4 -4
    -8 -4 4
    8 -4 -4
    -8 -4 4
    -8 -4 3
    8 -4 -3
    -8 -4 3
    8 -4 -3
    8 -4 -2
    -8 -4 2
    8 -4 -2
    -8 -4 2
    -8 -4 1
    8 -4 -1
    8 -4 -1
    -8 -4 1
    8 -4 -1
    8 -4 -1
    -8 -4 0
    8 -4 0
    -8 -4 0
    8 -4 0
    -8 -4 0
    -8 -4 -1
    -8 -4 -1
    -8 -4 -1
    8 -4 1
    8 -4 1
    -8 -4 -2
    -8 -4 -2
    8 -4 2
    -8 -4 -2
    8 -4 2
    -8 -4 -3
    8 -4 3
    8 -4 3
    8 -4 4
    8 -4 4
    8 -4 5
    8 -4 5
    8 -4 6
    8 -4 6
    8 -4 7
    8 -4 7
    8 -4 8
    8 -4 8
    8 -4 9
    8 -4 9
    8 -4 10
    -8 -3 12
    8 -3 -11
    -8 -3 11
    8 -3 -10
    -8 -3 10
    8 -3 -9
    -8 -3 9
    8 -3 -8
    -8 -3 8
    8 -3 -7
    8 -3 -7
    -8 -3 7
    8 -3 -7
    8 -3 -6
    8 -3 -6
    8 -3 -6
    -8 -3 6
    8 -3 -6
    8 -3 -5
    -8 -3 5
    8 -3 -5
    8 -3 -5
    -8 -3 5
    8 -3 -5
    8 -3 -4
    -8 -3 4
    8 -3 -4
    -8 -3 4
    8 -3 -3
    -8 -3 3
    8 -3 -3
    -8 -3 3
    -8 -3 2
    8 -3 -2
    -8 -3 2
    8 -3 -2
    -8 -3 1
    -8 -3 1
    -8 -3 1
    8 -3 -1
    -8 -3 0
    -8 -3 0
    8 -3 0
    -8 -3 0
    8 -3 0
    -8 -3 -1
    -8 -3 -1
    8 -3 1
    -8 -3 -1
    8 -3 1
    -8 -3 -2
    -8 -3 -2
    -8 -3 -2
    8 -3 2
    8 -3 2
    -8 -3 -3
    -8 -3 -3
    8 -3 3
    8 -3 3
    8 -3 4
    -8 -3 -4
    8 -3 4
    8 -3 5
    8 -3 5
    8 -3 6
    8 -3 6
    8 -3 7
    8 -3 7
    8 -3 8
    8 -3 8
    8 -3 9
    8 -3 9
    8 -3 10
    8 -3 10
    -8 -2 12
    8 -2 -11
    -8 -2 11
    8 -2 -10
    -8 -2 10
    8 -2 -9
    -8 -2 9
    8 -2 -8
    -8 -2 8
    8 -2 -7
    8 -2 -7
    -8 -2 7
    8 -2 -6
    8 -2 -6
    8 -2 -6
    8 -2 -6
    -8 -2 6
    8 -2 -5
    8 -2 -5
    8 -2 -5
    8 -2 -5
    -8 -2 5
    8 -2 -4
    8 -2 -4
    -8 -2 4
    8 -2 -4
    -8 -2 4
    -8 -2 3
    8 -2 -3
    -8 -2 3
    8 -2 -3
    -8 -2 2
    -8 -2 2
    8 -2 -2
    -8 -2 1
    -8 -2 1
    -8 -2 1
    -8 -2 0
    8 -2 0
    -8 -2 0
    8 -2 0
    -8 -2 0
    -8 -2 -1
    -8 -2 -1
    8 -2 1
    -8 -2 -1
    8 -2 1
    -8 -2 -2
    -8 -2 -2
    8 -2 2
    8 -2 2
    -8 -2 -3
    8 -2 3
    8 -2 3
    -8 -2 -4
    8 -2 4
    8 -2 4
    8 -2 5
    8 -2 5
    8 -2 6
    8 -2 6
    8 -2 7
    8 -2 7
    8 -2 8
    8 -2 8
    8 -2 9
    8 -2 9
    8 -2 10
    8 -2 10
    -8 -1 12
    8 -1 -11
    -8 -1 11
    8 -1 -10
    -8 -1 10
    8 -1 -9
    -8 -1 9
    8 -1 -8
    -8 -1 8
    8 -1 -7
    -8 -1 7
    8 -1 -6
    -8 -1 6
    8 -1 -6
    8 -1 -5
    8 -1 -5
    -8 -1 5
    -8 -1 4
    8 -1 -4
    8 -1 -4
    -8 -1 3
    -8 -1 3
    -8 -1 2
    -8 -1 2
    -8 -1 1
    -8 -1 1
    -8 -1 1
    -8 -1 0
    8 -1 0
    -8 -1 0
    -8 -1 0
    8 -1 0
    -8 -1 -1
    -8 -1 -1
    8 -1 1
    8 -1 1
    -8 -1 -2
    -8 -1 -2
    8 -1 2
    8 -1 2
    -8 -1 -3
    8 -1 3
    8 -1 3
    -8 -1 -4
    8 -1 4
    8 -1 4
    8 -1 5
    8 -1 5
    8 -1 6
    8 -1 6
    8 -1 7
    8 -1 7
    8 -1 8
    8 -1 8
    8 -1 9
    8 -1 9
    8 -1 10
    8 -1 10
    -8 0 11
    -8 0 10
    8 0 -9
    -8 0 9
    8 0 -8
    -8 0 8
    8 0 -7
    -8 0 7
    8 0 -6
    -8 0 6
    8 0 -5
    -8 0 5
    -8 0 4
    8 0 -4
    -8 0 3
    -8 0 2
    -8 0 2
    -8 0 2
    -8 0 1
    -8 0 1
    -8 0 1
    -8 0 0
    -8 0 0
    -8 0 0
    8 0 0
    -8 0 -1
    -8 0 -1
    8 0 1
    8 0 1
    -8 0 -2
    8 0 2
    8 0 2
    -8 0 -3
    8 0 3
    8 0 3
    -8 0 -4
    8 0 4
    8 0 4
    8 0 5
    8 0 5
    8 0 6
    8 0 6
    8 0 7
    8 0 7
    8 0 8
    8 0 8
    8 0 9
    8 0 9
    8 0 10
    8 0 10
    -8 1 11
    -8 1 10
    -8 1 9
    -8 1 8
    8 1 -7
    -8 1 7
    -8 1 6
    8 1 -5
    -8 1 5
    -8 1 4
    8 1 -4
    -8 1 3
    -8 1 2
    -8 1 2
    -8 1 2
    -8 1 2
    -8 1 1
    -8 1 1
    -8 1 1
    -8 1 0
    -8 1 0
    8 1 0
    -8 1 -1
    -8 1 -1
    8 1 1
    8 1 1
    -8 1 -2
    8 1 2
    8 1 2
    -8 1 -3
    8 1 3
    8 1 3
    -8 1 -4
    8 1 4
    8 1 4
    8 1 5
    8 1 5
    8 1 6
    8 1 6
    8 1 7
    8 1 7
    8 1 8
    8 1 8
    8 1 9
    8 1 9
    8 1 10
    8 1 10
    -8 2 10
    -8 2 9
    -8 2 8
    8 2 -7
    -8 2 7
    -8 2 6
    -8 2 5
    8 2 -4
    -8 2 4
    -8 2 3
    -8 2 2
    -8 2 2
    -8 2 1
    -8 2 1
    -8 2 1
    -8 2 1
    -8 2 0
    -8 2 0
    8 2 0
    -8 2 -1
    8 2 1
    -8 2 -2
    8 2 2
    8 2 2
    -8 2 -3
    8 2 3
    8 2 3
    8 2 4
    8 2 4
    8 2 5
    8 2 5
    8 2 6
    8 2 6
    8 2 7
    8 2 7
    8 2 8
    8 2 8
    8 2 9
    8 2 9
    8 2 10
    8 2 10
    -8 2 -10
    8 2 11
    -8 3 9
    8 3 -8
    -8 3 8
    8 3 -7
    -8 3 7
    -8 3 6
    8 3 -6
    -8 3 5
    -8 3 4
    8 3 -3
    -8 3 3
    -8 3 2
    -8 3 2
    -8 3 1
    -8 3 1
    -8 3 1
    -8 3 0
    -8 3 0
    -8 3 0
    8 3 0
    -8 3 -1
    -8 3 -1
    8 3 1
    8 3 2
    8 3 2
    8 3 3
    8 3 3
    8 3 4
    8 3 4
    8 3 5
    8 3 5
    8 3 6
    8 3 6
    8 3 7
    8 3 7
    8 3 8
    8 3 8
    -8 3 -8
    8 3 9
    8 3 9
    -8 3 -9
    8 3 10
    -8 3 -10
    8 3 11
    -8 4 9
    8 4 -8
    -8 4 8
    -8 4 7
    8 4 -7
    8 4 -6
    -8 4 6
    -8 4 5
    8 4 -5
    -8 4 4
    -8 4 3
    -8 4 2
    -8 4 2
    -8 4 1
    -8 4 1
    -8 4 1
    -8 4 0
    8 4 0
    -8 4 -1
    8 4 1
    8 4 2
    -8 4 -2
    8 4 2
    -8 4 -3
    8 4 3
    8 4 3
    -8 4 -4
    8 4 4
    8 4 4
    -8 4 -5
    8 4 5
    8 4 5
    -8 4 -6
    8 4 6
    8 4 6
    8 4 7
    -8 4 -7
    8 4 7
    8 4 8
    8 4 8
    -8 4 -8
    8 4 9
    8 4 9
    -8 4 -9
    8 4 10
    -8 4 -10
    8 4 11
    -8 5 8
    8 5 -8
    8 5 -7
    -8 5 7
    -8 5 6
    8 5 -6
    8 5 -5
    -8 5 5
    -8 5 4
    -8 5 3
    -8 5 2
    8 5 -2
    -8 5 1
    -8 5 0
    8 5 0
    -8 5 -1
    8 5 1
    -8 5 -2
    8 5 2
    8 5 2
    -8 5 -3
    8 5 3
    8 5 3
    -8 5 -4
    8 5 4
    8 5 4
    -8 5 -5
    8 5 5
    8 5 5
    -8 5 -6
    8 5 6
    8 5 6
    8 5 7
    -8 5 -7
    8 5 7
    8 5 8
    -8 5 -8
    8 5 8
    8 5 9
    8 5 9
    -8 5 -9
    8 5 10
    8 5 11
    8 6 -8
    -8 6 7
    8 6 -7
    8 6 -6
    -8 6 6
    -8 6 5
    8 6 -5
    -8 6 4
    8 6 -4
    -8 6 3
    8 6 -1
    -8 6 1
    -8 6 0
    8 6 0
    -8 6 -1
    8 6 1
    8 6 2
    -8 6 -2
    8 6 2
    -8 6 -3
    8 6 3
    8 6 3
    -8 6 -4
    8 6 4
    8 6 4
    -8 6 -5
    8 6 5
    8 6 5
    -8 6 -6
    8 6 6
    8 6 6
    -8 6 -7
    8 6 7
    8 6 8
    -8 6 -8
    8 6 8
    8 6 9
    8 6 9
    -8 6 -9
    8 6 10
    8 7 -8
    8 7 -7
    -8 7 7
    -8 7 6
    8 7 -6
    -8 7 5
    8 7 -5
    -8 7 4
    8 7 -4
    8 7 -1
    -8 7 1
    -8 7 0
    8 7 0
    8 7 0
    -8 7 -1
    8 7 1
    8 7 1
    -8 7 -2
    8 7 2
    8 7 3
    -8 7 -3
    8 7 3
    -8 7 -4
    8 7 4
    8 7 4
    -8 7 -5
    8 7 5
    8 7 5
    -8 7 -6
    8 7 6
    8 7 6
    8 7 7
    -8 7 -7
    8 7 7
    8 7 8
    -8 7 -8
    8 7 8
    8 7 9
    8 7 9
    -8 7 -9
    8 8 -9
    8 8 -8
    8 8 -7
    -8 8 6
    8 8 -6
    8 8 -5
    8 8 -4
    -8 8 2
    -8 8 1
    8 8 0
    -8 8 0
    8 8 0
    8 8 1
    -8 8 -1
    8 8 1
    -8 8 -2
    8 8 2
    8 8 2
    -8 8 -3
    8 8 3
    8 8 3
    -8 8 -4
    8 8 4
    8 8 4
    -8 8 -5
    8 8 5
    8 8 5
    -8 8 -6
    8 8 6
    8 8 6
    8 8 7
    -8 8 -7
    8 8 7
    8 8 8
    -8 8 -8
    8 8 8
    -8 8 -9
    8 9 -9
    8 9 -8
    8 9 -7
    8 9 -6
    8 9 -5
    8 9 -4
    -8 9 2
    -8 9 1
    -8 9 0
    8 9 0
    8 9 0
    -8 9 -1
    8 9 1
    8 9 1
    8 9 2
    -8 9 -2
    8 9 2
    -8 9 -3
    8 9 3
    8 9 3
    -8 9 -4
    8 9 4
    8 9 4
    -8 9 -5
    8 9 5
    8 9 5
    8 9 6
    -8 9 -6
    8 9 6
    8 9 7
    -8 9 -7
    8 9 7
    -8 9 -8
    8 9 8
    -8 9 -9
    8 10 -9
    8 10 -8
    8 10 -7
    8 10 -6
    8 10 -5
    8 10 -4
    8 10 -3
    -8 10 2
    -8 10 1
    -8 10 0
    8 10 0
    8 10 1
    -8 10 -1
    8 10 1
    -8 10 -2
    8 10 2
    8 10 2
    8 10 3
    -8 10 -3
    8 10 3
    -8 10 -4
    8 10 4
    8 10 4
    -8 10 -5
    8 10 5
    8 10 5
    -8 10 -6
    8 10 6
    -8 10 -7
    8 10 7
    -8 10 -8
    8 10 8
    -8 10 -9
    8 11 -9
    8 11 -8
    8 11 -7
    8 11 -6
    8 11 -5
    8 11 -4
    8 11 -3
    -8 11 2
    -8 11 1
    -8 11 0
    8 11 0
    -8 11 -1
    8 11 1
    8 11 1
    8 11 2
    -8 11 -2
    8 11 2
    -8 11 -3
    8 11 3
    8 11 3
    -8 11 -4
    8 11 4
    8 11 4
    -8 11 -5
    8 11 5
    -8 11 -6
    8 11 6
    -8 11 -7
    8 11 7
    -8 11 -8
    8 12 -9
    8 12 -8
    8 12 -7
    8 12 -6
    8 12 -5
    8 12 -4
    8 12 -3
    -8 12 2
    -8 12 1
    -8 12 0
    8 12 0
    -8 12 -1
    8 12 1
    -8 12 -2
    8 12 2
    8 12 3
    -8 12 -3
    -8 12 -4
    8 12 4
    -8 12 -5
    8 12 5
    -8 12 -6
    8 12 6
    -8 12 -7
    8 12 7
    -8 12 -8
    8 13 -9
    8 13 -8
    8 13 -7
    8 13 -6
    8 13 -5
    8 13 -4
    8 13 -3
    -8 13 2
    -8 13 1
    -8 13 0
    8 13 0
    -8 13 -1
    8 13 1
    -8 13 -2
    8 13 3
    -8 13 -3
    -8 13 -4
    8 13 4
    -8 13 -5
    8 13 5
    -8 13 -6
    8 13 6
    -8 13 -7
    8 13 7
    -8 13 -8
    8 14 -9
    8 14 -8
    8 14 -7
    8 14 -6
    8 14 -5
    8 14 -4
    8 14 -3
    -8 14 1
    -8 14 0
    -8 14 -1
    -8 14 -2
    8 14 3
    -8 14 -3
    -8 14 -4
    8 14 4
    -8 14 -5
    8 14 5
    -8 14 -6
    8 14 6
    -8 14 -7
    8 15 -9
    8 15 -8
    8 15 -7
    8 15 -6
    8 15 -5
    8 15 -4
    8 15 -3
    -8 15 1
    -8 15 0
    -8 15 -1
    -8 15 -2
    8 15 3
    -8 15 -3
    8 15 4
    -8 15 -4
    -8 15 -5
    8 15 5
    -8 15 -6
    -8 15 -7
    8 16 -9
    8 16 -8
    8 16 -7
    8 16 -6
    8 16 -5
    8 16 -4
    8 16 -3
    -8 16 0
    -8 16 -1
    -8 16 -2
    8 16 3
    -8 16 -3
    8 16 4
    -8 16 -4
    -8 16 -5
    8 16 5
    -8 16 -6
    8 17 -8
    8 17 -7
    8 17 -6
    8 17 -5
    8 17 -4
    8 17 -3
    -8 17 -1
    -8 17 -2
    8 17 3
    -8 17 -3
    8 17 4
    -8 17 -4
    -8 17 -5
    -8 17 -6
    8 18 -8
    8 18 -7
    8 18 -6
    8 18 -5
    8 18 -4
    8 18 -3
    -8 18 -2
    8 18 3
    -8 18 -3
    -8 18 -4
    -8 18 -5
    8 19 -6
    8 19 -5
    8 19 -4
    8 19 -3
    -8 19 -3
    -8 19 -4
    -8 19 -5
    8 20 -4
    8 20 -3
    9 -20 -3
    9 -20 -2
    9 -20 -1
    9 -20 0
    9 -20 1
    9 -19 -4
    9 -19 -4
    9 -19 -3
    9 -19 -3
    9 -19 -2
    9 -19 -2
    9 -19 -1
    9 -19 0
    9 -19 1
    9 -19 2
    9 -18 -6
    9 -18 -5
    9 -18 -5
    9 -18 -4
    9 -18 -4
    9 -18 -3
    9 -18 -3
    -9 -18 2
    9 -18 -2
    9 -18 -2
    -9 -18 1
    9 -18 -1
    -9 -18 0
    9 -18 0
    -9 -18 -1
    9 -18 1
    -9 -18 -2
    9 -18 2
    9 -17 -7
    9 -17 -6
    9 -17 -5
    9 -17 -5
    9 -17 -5
    9 -17 -4
    9 -17 -4
    9 -17 -4
    -9 -17 3
    9 -17 -3
    9 -17 -3
    -9 -17 2
    9 -17 -2
    9 -17 -2
    -9 -17 1
    9 -17 -1
    9 -17 -1
    -9 -17 0
    9 -17 0
    -9 -17 -1
    9 -17 1
    -9 -17 -2
    9 -17 2
    -9 -17 -3
    9 -17 3
    -9 -17 -4
    9 -16 -6
    9 -16 -6
    9 -16 -6
    9 -16 -5
    9 -16 -5
    9 -16 -5
    -9 -16 5
    9 -16 -4
    9 -16 -4
    9 -16 -4
    -9 -16 4
    -9 -16 3
    9 -16 -3
    9 -16 -3
    -9 -16 2
    9 -16 -2
    9 -16 -2
    -9 -16 1
    9 -16 -1
    9 -16 -1
    -9 -16 0
    9 -16 0
    -9 -16 -1
    9 -16 1
    -9 -16 -2
    9 -16 2
    -9 -16 -3
    9 -16 3
    -9 -16 -4
    9 -16 4
    -9 -16 -5
    9 -15 -7
    9 -15 -7
    9 -15 -6
    9 -15 -6
    9 -15 -6
    -9 -15 6
    9 -15 -5
    9 -15 -5
    9 -15 -5
    -9 -15 5
    9 -15 -4
    9 -15 -4
    -9 -15 4
    9 -15 -3
    9 -15 -3
    -9 -15 3
    -9 -15 2
    9 -15 -2
    9 -15 -2
    -9 -15 1
    9 -15 -1
    9 -15 -1
    -9 -15 0
    9 -15 0
    9 -15 0
    -9 -15 -1
    9 -15 1
    -9 -15 -2
    9 -15 2
    -9 -15 -3
    9 -15 3
    -9 -15 -4
    9 -15 4
    -9 -15 -5
    9 -14 -8
    9 -14 -7
    9 -14 -7
    -9 -14 7
    9 -14 -6
    9 -14 -6
    -9 -14 6
    9 -14 -5
    9 -14 -5
    9 -14 -5
    -9 -14 5
    9 -14 -4
    9 -14 -4
    -9 -14 4
    9 -14 -3
    9 -14 -3
    -9 -14 3
    -9 -14 2
    9 -14 -2
    9 -14 -2
    -9 -14 1
    9 -14 -1
    9 -14 -1
    -9 -14 0
    9 -14 0
    9 -14 0
    -9 -14 -1
    9 -14 1
    -9 -14 -2
    9 -14 2
    -9 -14 -3
    9 -14 3
    -9 -14 -4
    9 -14 4
    -9 -14 -5
    9 -14 5
    9 -13 -9
    9 -13 -8
    9 -13 -8
    9 -13 -7
    9 -13 -7
    -9 -13 7
    9 -13 -6
    9 -13 -6
    -9 -13 6
    9 -13 -5
    9 -13 -5
    -9 -13 5
    9 -13 -4
    9 -13 -4
    -9 -13 4
    9 -13 -3
    9 -13 -3
    -9 -13 3
    -9 -13 2
    9 -13 -2
    9 -13 -2
    -9 -13 1
    9 -13 -1
    9 -13 -1
    -9 -13 0
    9 -13 0
    9 -13 0
    -9 -13 -1
    9 -13 1
    9 -13 1
    -9 -13 -2
    9 -13 2
    -9 -13 -3
    9 -13 3
    -9 -13 -4
    9 -13 4
    -9 -13 -5
    9 -13 5
    9 -12 -10
    9 -12 -9
    9 -12 -8
    9 -12 -8
    -9 -12 8
    9 -12 -7
    9 -12 -7
    -9 -12 7
    9 -12 -6
    9 -12 -6
    -9 -12 6
    9 -12 -5
    9 -12 -5
    -9 -12 5
    9 -12 -4
    9 -12 -4
    -9 -12 4
    9 -12 -3
    9 -12 -3
    -9 -12 3
    -9 -12 2
    9 -12 -2
    9 -12 -2
    -9 -12 1
    9 -12 -1
    9 -12 -1
    -9 -12 0
    9 -12 0
    9 -12 0
    -9 -12 -1
    9 -12 1
    9 -12 1
    -9 -12 -2
    9 -12 2
    -9 -12 -3
    9 -12 3
    -9 -12 -4
    9 -12 4
    -9 -12 -5
    9 -12 5
    9 -12 6
    9 -11 -9
    -9 -11 9
    9 -11 -8
    9 -11 -8
    -9 -11 8
    9 -11 -7
    9 -11 -7
    -9 -11 7
    9 -11 -6
    9 -11 -6
    -9 -11 6
    9 -11 -5
    9 -11 -5
    -9 -11 5
    9 -11 -4
    -9 -11 4
    -9 -11 3
    9 -11 -3
    9 -11 -3
    -9 -11 2
    9 -11 -2
    9 -11 -2
    -9 -11 1
    9 -11 -1
    9 -11 -1
    -9 -11 0
    9 -11 0
    9 -11 0
    -9 -11 -1
    9 -11 1
    9 -11 1
    -9 -11 -2
    9 -11 2
    -9 -11 -3
    9 -11 3
    -9 -11 -4
    9 -11 4
    -9 -11 -5
    9 -11 5
    9 -11 6
    9 -10 -9
    9 -10 -9
    -9 -10 9
    9 -10 -8
    9 -10 -8
    -9 -10 8
    9 -10 -7
    9 -10 -7
    -9 -10 7
    9 -10 -6
    9 -10 -6
    -9 -10 6
    9 -10 -5
    9 -10 -5
    -9 -10 5
    9 -10 -4
    -9 -10 4
    9 -10 -3
    9 -10 -3
    -9 -10 3
    -9 -10 2
    9 -10 -2
    9 -10 -2
    -9 -10 1
    9 -10 -1
    9 -10 -1
    -9 -10 0
    9 -10 0
    9 -10 0
    -9 -10 -1
    9 -10 1
    9 -10 1
    -9 -10 -2
    9 -10 2
    9 -10 2
    -9 -10 -3
    9 -10 3
    -9 -10 -4
    9 -10 4
    9 -10 5
    9 -10 6
    9 -10 7
    -9 -9 10
    9 -9 -9
    -9 -9 9
    9 -9 -9
    9 -9 -8
    9 -9 -8
    -9 -9 8
    9 -9 -7
    9 -9 -7
    -9 -9 7
    9 -9 -6
    9 -9 -6
    -9 -9 6
    9 -9 -5
    9 -9 -5
    -9 -9 5
    9 -9 -4
    -9 -9 4
    -9 -9 3
    9 -9 -3
    9 -9 -2
    9 -9 -2
    9 -9 -2
    -9 -9 2
    -9 -9 1
    9 -9 -1
    9 -9 -1
    -9 -9 0
    9 -9 0
    9 -9 0
    -9 -9 -1
    9 -9 1
    9 -9 1
    9 -9 1
    9 -9 2
    -9 -9 -2
    9 -9 2
    -9 -9 -3
    9 -9 3
    9 -9 3
    -9 -9 -4
    9 -9 4
    9 -9 4
    9 -9 5
    9 -9 5
    9 -9 6
    9 -9 6
    9 -9 7
    9 -9 7
    9 -9 8
    -9 -8 10
    9 -8 -9
    9 -8 -9
    -9 -8 9
    9 -8 -8
    9 -8 -8
    -9 -8 8
    9 -8 -7
    9 -8 -7
    -9 -8 7
    9 -8 -6
    9 -8 -6
    -9 -8 6
    9 -8 -5
    9 -8 -5
    -9 -8 5
    9 -8 -4
    -9 -8 4
    9 -8 -3
    9 -8 -3
    -9 -8 3
    -9 -8 2
    9 -8 -2
    9 -8 -2
    9 -8 -2
    -9 -8 1
    9 -8 -1
    9 -8 -1
    9 -8 -1
    -9 -8 0
    9 -8 0
    9 -8 0
    9 -8 0
    9 -8 1
    9 -8 1
    9 -8 1
    -9 -8 -1
    -9 -8 -2
    9 -8 2
    9 -8 2
    -9 -8 -3
    9 -8 3
    9 -8 3
    -9 -8 -4
    9 -8 4
    9 -8 4
    9 -8 5
    9 -8 5
    9 -8 6
    9 -8 6
    9 -8 7
    9 -8 7
    9 -8 8
    9 -8 9
    -9 -7 11
    9 -7 -10
    -9 -7 10
    9 -7 -9
    9 -7 -9
    -9 -7 9
    9 -7 -8
    9 -7 -8
    -9 -7 8
    9 -7 -7
    -9 -7 7
    9 -7 -7
    9 -7 -6
    9 -7 -6
    -9 -7 6
    9 -7 -5
    9 -7 -5
    -9 -7 5
    9 -7 -4
    9 -7 -4
    -9 -7 4
    -9 -7 3
    9 -7 -3
    -9 -7 3
    9 -7 -3
    9 -7 -3
    -9 -7 2
    9 -7 -2
    9 -7 -2
    -9 -7 2
    9 -7 -2
    9 -7 -2
    -9 -7 1
    9 -7 -1
    -9 -7 1
    9 -7 -1
    9 -7 -1
    9 -7 0
    9 -7 0
    9 -7 0
    -9 -7 0
    9 -7 1
    -9 -7 -1
    9 -7 1
    9 -7 2
    -9 -7 -2
    9 -7 2
    -9 -7 -3
    9 -7 3
    9 -7 3
    -9 -7 -4
    9 -7 4
    9 -7 4
    9 -7 5
    9 -7 5
    9 -7 6
    9 -7 6
    9 -7 7
    9 -7 7
    9 -7 8
    9 -7 8
    9 -7 9
    -9 -6 11
    9 -6 -10
    -9 -6 10
    9 -6 -9
    -9 -6 9
    9 -6 -8
    9 -6 -8
    -9 -6 8
    9 -6 -7
    9 -6 -7
    -9 -6 7
    9 -6 -6
    9 -6 -6
    -9 -6 6
    9 -6 -5
    9 -6 -5
    9 -6 -5
    -9 -6 5
    9 -6 -4
    9 -6 -4
    9 -6 -4
    -9 -6 4
    -9 -6 3
    9 -6 -3
    9 -6 -3
    -9 -6 3
    9 -6 -3
    9 -6 -3
    -9 -6 2
    9 -6 -2
    -9 -6 2
    9 -6 -2
    9 -6 -1
    9 -6 -1
    -9 -6 1
    9 -6 -1
    -9 -6 1
    -9 -6 0
    9 -6 0
    -9 -6 0
    9 -6 0
    9 -6 0
    -9 -6 -1
    9 -6 1
    9 -6 1
    9 -6 2
    -9 -6 -2
    9 -6 2
    9 -6 3
    -9 -6 -3
    9 -6 3
    9 -6 4
    -9 -6 -4
    9 -6 4
    9 -6 5
    9 -6 5
    9 -6 6
    9 -6 6
    9 -6 7
    9 -6 7
    9 -6 8
    9 -6 8
    9 -6 9
    -9 -5 12
    -9 -5 11
    9 -5 -10
    -9 -5 10
    9 -5 -9
    -9 -5 9
    9 -5 -8
    -9 -5 8
    9 -5 -8
    9 -5 -7
    9 -5 -7
    -9 -5 7
    9 -5 -6
    9 -5 -6
    -9 -5 6
    9 -5 -5
    9 -5 -5
    9 -5 -5
    9 -5 -5
    -9 -5 5
    -9 -5 4
    9 -5 -4
    -9 -5 4
    9 -5 -4
    9 -5 -4
    -9 -5 3
    9 -5 -3
    -9 -5 3
    9 -5 -2
    9 -5 -2
    -9 -5 2
    -9 -5 2
    -9 -5 1
    9 -5 -1
    -9 -5 1
    9 -5 -1
    9 -5 -1
    -9 -5 0
    9 -5 0
    -9 -5 0
    9 -5 0
    -9 -5 -1
    9 -5 1
    9 -5 1
    -9 -5 -2
    9 -5 2
    9 -5 2
    9 -5 3
    -9 -5 -3
    9 -5 3
    9 -5 4
    9 -5 4
    9 -5 5
    9 -5 5
    9 -5 6
    9 -5 6
    9 -5 7
    9 -5 7
    9 -5 8
    9 -5 8
    9 -5 9
    -9 -4 12
    -9 -4 11
    9 -4 -10
    -9 -4 10
    9 -4 -9
    -9 -4 9
    9 -4 -8
    9 -4 -8
    -9 -4 8
    9 -4 -7
    9 -4 -7
    -9 -4 7
    9 -4 -6
    9 -4 -6
    -9 -4 6
    9 -4 -5
    9 -4 -5
    -9 -4 5
    9 -4 -5
    -9 -4 4
    -9 -4 4
    9 -4 -4
    9 -4 -3
    -9 -4 3
    -9 -4 3
    -9 -4 2
    9 -4 -2
    -9 -4 2
    9 -4 -1
    -9 -4 1
    9 -4 -1
    -9 -4 1
    -9 -4 0
    9 -4 0
    -9 -4 0
    9 -4 0
    -9 -4 -1
    -9 -4 -1
    9 -4 1
    9 -4 1
    -9 -4 -2
    -9 -4 -2
    9 -4 2
    9 -4 2
    -9 -4 -3
    -9 -4 -3
    9 -4 3
    9 -4 3
    9 -4 4
    9 -4 4
    9 -4 5
    9 -4 5
    9 -4 6
    9 -4 6
    9 -4 7
    9 -4 7
    9 -4 8
    9 -4 8
    9 -4 9
    -9 -3 12
    -9 -3 11
    9 -3 -10
    -9 -3 10
    9 -3 -9
    -9 -3 9
    9 -3 -8
    -9 -3 8
    9 -3 -7
    9 -3 -7
    -9 -3 7
    9 -3 -6
    9 -3 -6
    9 -3 -6
    -9 -3 6
    9 -3 -5
    9 -3 -5
    9 -3 -5
    -9 -3 5
    9 -3 -4
    -9 -3 4
    -9 -3 4
    -9 -3 3
    9 -3 -3
    -9 -3 3
    -9 -3 2
    -9 -3 2
    -9 -3 1
    9 -3 -1
    -9 -3 1
    9 -3 -1
    9 -3 0
    -9 -3 0
    9 -3 0
    -9 -3 0
    -9 -3 -1
    -9 -3 -1
    9 -3 1
    -9 -3 -1
    9 -3 1
    -9 -3 -2
    -9 -3 -2
    9 -3 2
    9 -3 2
    -9 -3 -3
    -9 -3 -3
    9 -3 3
    9 -3 3
    9 -3 4
    9 -3 4
    9 -3 5
    9 -3 5
    9 -3 6
    9 -3 6
    9 -3 7
    9 -3 7
    9 -3 8
    9 -3 8
    9 -3 9
    9 -3 9
    -9 -2 11
    9 -2 -10
    -9 -2 10
    9 -2 -9
    -9 -2 9
    9 -2 -8
    -9 -2 8
    9 -2 -7
    9 -2 -7
    -9 -2 7
    9 -2 -6
    9 -2 -6
    -9 -2 6
    -9 -2 5
    9 -2 -5
    9 -2 -5
    9 -2 -5
    -9 -2 4
    -9 -2 4
    9 -2 -4
    -9 -2 3
    -9 -2 3
    -9 -2 2
    -9 -2 2
    -9 -2 1
    9 -2 -1
    -9 -2 1
    -9 -2 0
    -9 -2 0
    9 -2 0
    -9 -2 0
    9 -2 0
    -9 -2 -1
    -9 -2 -1
    9 -2 1
    -9 -2 -1
    9 -2 1
    -9 -2 -2
    -9 -2 -2
    9 -2 2
    9 -2 2
    -9 -2 -3
    9 -2 3
    9 -2 3
    9 -2 4
    9 -2 4
    9 -2 5
    9 -2 5
    9 -2 6
    9 -2 6
    9 -2 7
    9 -2 7
    9 -2 8
    9 -2 8
    9 -2 9
    9 -2 9
    -9 -1 11
    -9 -1 10
    9 -1 -9
    -9 -1 9
    9 -1 -8
    -9 -1 8
    9 -1 -7
    -9 -1 7
    9 -1 -6
    -9 -1 6
    -9 -1 5
    9 -1 -5
    9 -1 -4
    -9 -1 4
    -9 -1 3
    -9 -1 3
    -9 -1 2
    -9 -1 2
    -9 -1 1
    -9 -1 1
    9 -1 -1
    -9 -1 0
    -9 -1 0
    9 -1 0
    -9 -1 0
    9 -1 0
    -9 -1 -1
    -9 -1 -1
    9 -1 1
    -9 -1 -1
    9 -1 1
    -9 -1 -2
    -9 -1 -2
    9 -1 2
    9 -1 2
    -9 -1 -3
    9 -1 3
    9 -1 3
    9 -1 4
    9 -1 4
    9 -1 5
    9 -1 5
    9 -1 6
    9 -1 6
    9 -1 7
    9 -1 7
    9 -1 8
    9 -1 8
    9 -1 9
    9 -1 9
    -9 0 10
    -9 0 9
    -9 0 8
    -9 0 7
    -9 0 6
    9 0 -6
    9 0 -5
    -9 0 5
    -9 0 4
    9 0 -4
    -9 0 3
    -9 0 2
    -9 0 2
    -9 0 1
    -9 0 1
    -9 0 0
    -9 0 0
    -9 0 0
    9 0 0
    -9 0 -1
    -9 0 -1
    9 0 1
    9 0 1
    -9 0 -2
    9 0 2
    9 0 2
    -9 0 -3
    9 0 3
    9 0 3
    9 0 4
    9 0 4
    9 0 5
    9 0 5
    9 0 6
    9 0 6
    9 0 7
    9 0 7
    9 0 8
    9 0 8
    9 0 9
    9 0 9
    -9 1 10
    -9 1 9
    -9 1 8
    -9 1 7
    -9 1 6
    -9 1 5
    9 1 -5
    9 1 -4
    -9 1 4
    -9 1 3
    -9 1 2
    -9 1 2
    -9 1 2
    -9 1 1
    -9 1 1
    -9 1 1
    -9 1 0
    -9 1 0
    -9 1 0
    9 1 0
    -9 1 -1
    -9 1 -1
    9 1 1
    9 1 1
    -9 1 -2
    9 1 2
    9 1 2
    9 1 3
    9 1 3
    9 1 4
    9 1 4
    9 1 5
    9 1 5
    9 1 6
    9 1 6
    9 1 7
    9 1 7
    9 1 8
    9 1 8
    9 1 9
    9 1 9
    -9 2 9
    -9 2 8
    -9 2 7
    -9 2 6
    -9 2 5
    -9 2 4
    9 2 -4
    -9 2 3
    -9 2 2
    -9 2 1
    -9 2 1
    -9 2 1
    -9 2 1
    -9 2 0
    -9 2 0
    9 2 0
    -9 2 -1
    9 2 1
    9 2 1
    -9 2 -2
    9 2 2
    9 2 2
    9 2 3
    9 2 3
    9 2 4
    9 2 4
    9 2 5
    9 2 5
    9 2 6
    9 2 6
    9 2 7
    9 2 7
    9 2 8
    9 2 8
    9 2 9
    9 2 9
    -9 2 -9
    9 2 10
    -9 3 9
    -9 3 8
    -9 3 7
    -9 3 6
    -9 3 5
    9 3 -4
    -9 3 4
    9 3 -3
    -9 3 3
    -9 3 2
    -9 3 1
    -9 3 1
    -9 3 1
    -9 3 1
    -9 3 0
    -9 3 0
    9 3 0
    -9 3 -1
    9 3 1
    -9 3 -1
    9 3 1
    -9 3 -2
    9 3 2
    9 3 2
    9 3 3
    9 3 3
    9 3 4
    9 3 4
    9 3 5
    9 3 5
    -9 3 -6
    9 3 6
    9 3 6
    -9 3 -7
    9 3 7
    9 3 7
    9 3 8
    9 3 8
    -9 3 -8
    9 3 9
    9 3 9
    -9 3 -9
    9 3 10
    -9 4 8
    -9 4 7
    -9 4 6
    -9 4 5
    -9 4 4
    -9 4 3
    9 4 -3
    -9 4 2
    -9 4 1
    -9 4 1
    -9 4 1
    -9 4 1
    -9 4 0
    9 4 0
    -9 4 -1
    9 4 1
    -9 4 -2
    9 4 2
    9 4 2
    -9 4 -3
    9 4 3
    9 4 3
    -9 4 -4
    9 4 4
    9 4 4
    -9 4 -5
    9 4 5
    9 4 5
    -9 4 -6
    9 4 6
    9 4 6
    -9 4 -7
    9 4 7
    9 4 7
    9 4 8
    9 4 8
    -9 4 -8
    9 4 9
    -9 4 -9
    9 4 10
    -9 5 7
    -9 5 6
    -9 5 5
    -9 5 4
    -9 5 3
    -9 5 2
    -9 5 1
    -9 5 0
    9 5 0
    -9 5 -1
    9 5 1
    9 5 2
    -9 5 -2
    9 5 2
    -9 5 -3
    9 5 3
    9 5 3
    -9 5 -4
    9 5 4
    9 5 4
    -9 5 -5
    9 5 5
    9 5 5
    -9 5 -6
    9 5 6
    9 5 6
    9 5 7
    -9 5 -7
    9 5 7
    9 5 8
    -9 5 -8
    9 5 8
    9 5 9
    -9 5 -9
    9 5 10
    -9 6 7
    -9 6 6
    9 6 -6
    -9 6 5
    -9 6 4
    -9 6 3
    -9 6 1
    9 6 -1
    -9 6 0
    9 6 0
    -9 6 -1
    9 6 1
    -9 6 -2
    9 6 2
    9 6 2
    -9 6 -3
    9 6 3
    9 6 3
    -9 6 -4
    9 6 4
    9 6 4
    -9 6 -5
    9 6 5
    9 6 5
    -9 6 -6
    9 6 6
    9 6 6
    9 6 7
    -9 6 -7
    9 6 7
    9 6 8
    -9 6 -8
    9 6 8
    9 6 9
    -9 6 -9
    9 7 -7
    -9 7 6
    9 7 -6
    -9 7 5
    -9 7 1
    9 7 -1
    -9 7 0
    9 7 0
    9 7 0
    -9 7 -1
    9 7 1
    9 7 1
    9 7 2
    -9 7 -2
    9 7 2
    -9 7 -3
    9 7 3
    9 7 3
    -9 7 -4
    9 7 4
    9 7 4
    -9 7 -5
    9 7 5
    9 7 5
    -9 7 -6
    9 7 6
    9 7 6
    -9 7 -7
    9 7 7
    -9 7 -8
    9 7 8
    -9 7 -9
    9 8 -7
    9 8 -6
    9 8 -5
    -9 8 1
    -9 8 0
    9 8 0
    -9 8 -1
    9 8 1
    9 8 1
    9 8 2
    -9 8 -2
    9 8 2
    -9 8 -3
    9 8 3
    9 8 3
    -9 8 -4
    9 8 4
    9 8 4
    -9 8 -5
    9 8 5
    9 8 5
    -9 8 -6
    9 8 6
    9 8 6
    9 8 7
    -9 8 -7
    9 8 7
    -9 8 -8
    9 9 -7
    9 9 -6
    9 9 -5
    -9 9 1
    -9 9 0
    9 9 0
    -9 9 -1
    9 9 1
    -9 9 -2
    9 9 2
    -9 9 -3
    9 9 3
    9 9 3
    -9 9 -4
    9 9 4
    9 9 4
    -9 9 -5
    9 9 5
    9 9 5
    -9 9 -6
    9 9 6
    -9 9 -7
    9 9 7
    -9 9 -8
    9 10 -7
    9 10 -6
    9 10 -5
    -9 10 1
    -9 10 0
    9 10 0
    -9 10 -1
    9 10 1
    -9 10 -2
    9 10 2
    -9 10 -3
    9 10 3
    9 10 3
    -9 10 -4
    9 10 4
    9 10 4
    -9 10 -5
    9 10 5
    -9 10 -6
    9 10 6
    -9 10 -7
    9 10 7
    -9 10 -8
    9 11 -7
    9 11 -6
    9 11 -5
    9 11 -1
    -9 11 0
    9 11 0
    -9 11 -1
    9 11 1
    -9 11 -2
    9 11 2
    9 11 3
    -9 11 -3
    9 11 3
    -9 11 -4
    9 11 4
    -9 11 -5
    9 11 5
    -9 11 -6
    9 11 6
    -9 11 -7
    -9 11 -8
    9 12 -7
    9 12 -6
    9 12 -5
    9 12 -4
    9 12 -1
    -9 12 0
    9 12 0
    -9 12 -1
    9 12 1
    -9 12 -2
    9 12 3
    -9 12 -3
    -9 12 -4
    9 12 4
    -9 12 -5
    9 12 5
    -9 12 -6
    9 12 6
    -9 12 -7
    9 13 -7
    9 13 -6
    9 13 -5
    9 13 -4
    9 13 -1
    -9 13 -1
    -9 13 -2
    9 13 3
    -9 13 -3
    -9 13 -4
    9 13 4
    -9 13 -5
    9 13 5
    -9 13 -6
    -9 13 -7
    9 14 -7
    9 14 -6
    9 14 -5
    9 14 -4
    -9 14 -2
    9 14 3
    -9 14 -3
    -9 14 -4
    9 14 4
    -9 14 -5
    -9 14 -6
    -9 14 -7
    9 15 -7
    9 15 -6
    9 15 -5
    9 15 -4
    9 15 3
    -9 15 -3
    -9 15 -4
    9 15 4
    -9 15 -5
    -9 15 -6
    9 16 -7
    9 16 -6
    9 16 -5
    9 16 -4
    9 16 3
    -9 16 -4
    -9 16 -5
    -9 16 -6
    9 17 -7
    9 17 -6
    9 17 -5
    9 17 -4
    -9 17 -5
    9 18 -6
    9 18 -5
    9 18 -4
    9 19 -5
    9 19 -4
    10 -18 -4
    10 -18 -4
    10 -18 -3
    10 -18 -3
    10 -18 -2
    10 -18 -1
    10 -17 -5
    10 -17 -5
    10 -17 -4
    10 -17 -4
    10 -17 -3
    10 -17 -3
    10 -17 -2
    10 -17 -1
    10 -17 0
    10 -17 1
    10 -16 -6
    10 -16 -5
    10 -16 -5
    10 -16 -4
    10 -16 -4
    10 -16 -4
    10 -16 -3
    10 -16 -3
    10 -16 -2
    10 -16 -2
    -10 -16 1
    10 -16 -1
    -10 -16 0
    10 -16 0
    10 -16 1
    10 -16 2
    10 -15 -6
    10 -15 -6
    10 -15 -6
    10 -15 -5
    10 -15 -5
    10 -15 -5
    10 -15 -4
    10 -15 -4
    -10 -15 3
    10 -15 -3
    10 -15 -3
    -10 -15 2
    10 -15 -2
    10 -15 -2
    -10 -15 1
    10 -15 -1
    -10 -15 0
    10 -15 0
    -10 -15 -1
    10 -15 1
    -10 -15 -2
    10 -15 2
    10 -14 -7
    10 -14 -6
    10 -14 -6
    10 -14 -6
    10 -14 -5
    10 -14 -5
    10 -14 -5
    -10 -14 5
    -10 -14 4
    10 -14 -4
    10 -14 -4
    -10 -14 3
    10 -14 -3
    10 -14 -3
    -10 -14 2
    10 -14 -2
    10 -14 -2
    -10 -14 1
    10 -14 -1
    10 -14 -1
    -10 -14 0
    10 -14 0
    -10 -14 -1
    10 -14 1
    -10 -14 -2
    10 -14 2
    -10 -14 -3
    10 -14 3
    -10 -14 -4
    10 -13 -8
    10 -13 -7
    10 -13 -7
    10 -13 -6
    10 -13 -6
    -10 -13 6
    10 -13 -5
    10 -13 -5
    10 -13 -5
    -10 -13 5
    -10 -13 4
    10 -13 -4
    10 -13 -4
    -10 -13 3
    10 -13 -3
    10 -13 -3
    10 -13 -2
    10 -13 -2
    -10 -13 1
    10 -13 -1
    10 -13 -1
    -10 -13 0
    10 -13 0
    -10 -13 -1
    10 -13 1
    -10 -13 -2
    10 -13 2
    -10 -13 -3
    10 -13 3
    -10 -13 -4
    10 -13 4
    10 -12 -9
    10 -12 -8
    10 -12 -7
    10 -12 -7
    -10 -12 7
    10 -12 -6
    10 -12 -6
    -10 -12 6
    10 -12 -5
    10 -12 -5
    -10 -12 5
    -10 -12 4
    10 -12 -4
    10 -12 -4
    -10 -12 3
    10 -12 -3
    10 -12 -3
    -10 -12 2
    10 -12 -2
    10 -12 -2
    -10 -12 1
    10 -12 -1
    10 -12 -1
    -10 -12 0
    10 -12 0
    10 -12 0
    -10 -12 -1
    10 -12 1
    -10 -12 -2
    10 -12 2
    -10 -12 -3
    10 -12 3
    -10 -12 -4
    10 -12 4
    10 -11 -9
    10 -11 -8
    10 -11 -8
    10 -11 -7
    10 -11 -7
    -10 -11 7
    10 -11 -6
    10 -11 -6
    -10 -11 6
    10 -11 -5
    10 -11 -5
    -10 -11 5
    -10 -11 4
    10 -11 -4
    10 -11 -4
    -10 -11 3
    10 -11 -3
    10 -11 -3
    -10 -11 2
    10 -11 -2
    10 -11 -2
    -10 -11 1
    10 -11 -1
    10 -11 -1
    -10 -11 0
    10 -11 0
    10 -11 0
    -10 -11 -1
    10 -11 1
    -10 -11 -2
    10 -11 2
    -10 -11 -3
    10 -11 3
    -10 -11 -4
    10 -11 4
    10 -11 5
    10 -10 -9
    10 -10 -8
    10 -10 -8
    -10 -10 8
    10 -10 -7
    10 -10 -7
    -10 -10 7
    10 -10 -6
    10 -10 -6
    -10 -10 6
    10 -10 -5
    10 -10 -5
    -10 -10 5
    -10 -10 4
    10 -10 -4
    -10 -10 3
    10 -10 -3
    10 -10 -3
    -10 -10 2
    10 -10 -2
    10 -10 -2
    -10 -10 1
    10 -10 -1
    10 -10 -1
    -10 -10 0
    10 -10 0
    10 -10 0
    -10 -10 -1
    10 -10 1
    -10 -10 -2
    10 -10 2
    -10 -10 -3
    10 -10 3
    -10 -10 -4
    10 -10 4
    10 -10 5
    10 -9 -9
    -10 -9 9
    10 -9 -8
    10 -9 -8
    -10 -9 8
    10 -9 -7
    10 -9 -7
    -10 -9 7
    10 -9 -6
    10 -9 -6
    -10 -9 6
    10 -9 -5
    10 -9 -5
    -10 -9 5
    -10 -9 4
    10 -9 -4
    -10 -9 3
    10 -9 -3
    10 -9 -3
    -10 -9 2
    10 -9 -2
    10 -9 -2
    -10 -9 1
    10 -9 -1
    10 -9 -1
    -10 -9 0
    10 -9 0
    10 -9 0
    -10 -9 -1
    10 -9 1
    -10 -9 -2
    10 -9 2
    -10 -9 -3
    10 -9 3
    -10 -9 -4
    10 -9 4
    10 -9 5
    10 -9 6
    10 -8 -9
    -10 -8 9
    10 -8 -8
    10 -8 -8
    -10 -8 8
    10 -8 -7
    10 -8 -7
    -10 -8 7
    10 -8 -6
    10 -8 -6
    -10 -8 6
    10 -8 -5
    10 -8 -5
    -10 -8 5
    -10 -8 4
    10 -8 -4
    -10 -8 3
    10 -8 -3
    10 -8 -3
    -10 -8 2
    10 -8 -2
    10 -8 -2
    -10 -8 1
    10 -8 -1
    10 -8 -1
    -10 -8 0
    10 -8 0
    10 -8 0
    -10 -8 -1
    10 -8 1
    -10 -8 -2
    10 -8 2
    -10 -8 -3
    10 -8 3
    -10 -8 -4
    10 -8 4
    10 -8 5
    10 -8 6
    -10 -7 10
    10 -7 -9
    -10 -7 9
    10 -7 -8
    10 -7 -8
    -10 -7 8
    10 -7 -7
    10 -7 -7
    -10 -7 7
    10 -7 -6
    10 -7 -6
    -10 -7 6
    10 -7 -5
    10 -7 -5
    -10 -7 5
    -10 -7 4
    10 -7 -4
    -10 -7 3
    10 -7 -3
    -10 -7 2
    10 -7 -2
    10 -7 -2
    -10 -7 1
    10 -7 -1
    10 -7 -1
    10 -7 0
    -10 -7 0
    10 -7 0
    10 -7 1
    -10 -7 -1
    10 -7 1
    10 -7 2
    -10 -7 -2
    10 -7 2
    10 -7 3
    -10 -7 -3
    10 -7 3
    10 -7 4
    10 -7 4
    10 -7 5
    10 -7 5
    10 -7 6
    10 -7 6
    10 -7 7
    10 -7 8
    -10 -6 10
    10 -6 -9
    -10 -6 9
    10 -6 -8
    10 -6 -8
    -10 -6 8
    10 -6 -7
    -10 -6 7
    10 -6 -7
    10 -6 -6
    10 -6 -6
    -10 -6 6
    -10 -6 5
    10 -6 -5
    10 -6 -5
    -10 -6 4
    10 -6 -4
    -10 -6 3
    10 -6 -3
    10 -6 -3
    -10 -6 2
    10 -6 -2
    10 -6 -2
    10 -6 -2
    -10 -6 1
    10 -6 -1
    10 -6 -1
    -10 -6 0
    10 -6 0
    10 -6 0
    -10 -6 -1
    10 -6 1
    10 -6 1
    10 -6 2
    -10 -6 -2
    10 -6 2
    10 -6 3
    -10 -6 -3
    10 -6 3
    10 -6 4
    10 -6 4
    10 -6 5
    10 -6 5
    10 -6 6
    10 -6 6
    10 -6 7
    10 -6 7
    10 -6 8
    10 -6 9
    -10 -5 11
    -10 -5 10
    10 -5 -9
    -10 -5 9
    10 -5 -8
    10 -5 -8
    -10 -5 8
    10 -5 -7
    10 -5 -7
    -10 -5 7
    10 -5 -6
    10 -5 -6
    -10 -5 6
    -10 -5 5
    10 -5 -5
    10 -5 -5
    -10 -5 4
    10 -5 -4
    -10 -5 3
    10 -5 -3
    -10 -5 2
    10 -5 -2
    10 -5 -2
    10 -5 -2
    -10 -5 1
    10 -5 -1
    10 -5 -1
    -10 -5 0
    10 -5 0
    10 -5 0
    -10 -5 -1
    10 -5 1
    10 -5 1
    -10 -5 -2
    10 -5 2
    10 -5 2
    10 -5 3
    -10 -5 -3
    10 -5 3
    10 -5 4
    10 -5 4
    10 -5 5
    10 -5 5
    10 -5 6
    10 -5 6
    10 -5 7
    10 -5 7
    10 -5 8
    10 -5 9
    -10 -4 11
    -10 -4 10
    10 -4 -9
    -10 -4 9
    10 -4 -8
    -10 -4 8
    10 -4 -7
    10 -4 -7
    -10 -4 7
    10 -4 -6
    10 -4 -6
    -10 -4 6
    -10 -4 5
    10 -4 -5
    10 -4 -5
    -10 -4 4
    10 -4 -4
    -10 -4 3
    10 -4 -3
    -10 -4 2
    10 -4 -2
    10 -4 -2
    -10 -4 1
    10 -4 -1
    10 -4 -1
    -10 -4 0
    10 -4 0
    10 -4 0
    -10 -4 -1
    10 -4 1
    10 -4 1
    -10 -4 -2
    10 -4 2
    10 -4 2
    -10 -4 -3
    10 -4 3
    10 -4 3
    10 -4 4
    10 -4 4
    10 -4 5
    10 -4 5
    10 -4 6
    10 -4 6
    10 -4 7
    10 -4 7
    10 -4 8
    10 -4 9
    -10 -3 11
    10 -3 -9
    -10 -3 9
    10 -3 -8
    -10 -3 8
    10 -3 -7
    10 -3 -7
    -10 -3 7
    -10 -3 6
    10 -3 -6
    10 -3 -6
    -10 -3 5
    10 -3 -5
    10 -3 -5
    -10 -3 4
    -10 -3 3
    -10 -3 2
    -10 -3 1
    10 -3 -1
    10 -3 -1
    -10 -3 0
    10 -3 0
    10 -3 0
    -10 -3 -1
    10 -3 1
    10 -3 1
    -10 -3 -2
    10 -3 2
    10 -3 2
    10 -3 3
    10 -3 3
    10 -3 4
    10 -3 4
    10 -3 5
    10 -3 5
    10 -3 6
    10 -3 6
    10 -3 7
    10 -3 7
    10 -3 8
    10 -3 8
    10 -3 9
    -10 -2 11
    -10 -2 10
    -10 -2 9
    -10 -2 8
    -10 -2 7
    10 -2 -6
    -10 -2 6
    -10 -2 5
    10 -2 -5
    -10 -2 4
    -10 -2 3
    -10 -2 2
    -10 -2 1
    10 -2 -1
    10 -2 -1
    -10 -2 0
    10 -2 0
    10 -2 0
    -10 -2 -1
    10 -2 1
    10 -2 1
    -10 -2 -2
    10 -2 2
    10 -2 2
    10 -2 3
    10 -2 3
    10 -2 4
    10 -2 4
    10 -2 5
    10 -2 5
    10 -2 6
    10 -2 6
    10 -2 7
    10 -2 7
    10 -2 8
    10 -2 8
    10 -2 9
    -10 -1 10
    -10 -1 9
    -10 -1 8
    -10 -1 7
    -10 -1 6
    10 -1 -6
    10 -1 -5
    -10 -1 5
    -10 -1 4
    10 -1 -4
    -10 -1 3
    -10 -1 2
    -10 -1 1
    10 -1 -1
    -10 -1 0
    10 -1 0
    10 -1 0
    -10 -1 -1
    10 -1 1
    -10 -1 -1
    10 -1 1
    10 -1 2
    10 -1 2
    10 -1 3
    10 -1 3
    10 -1 4
    10 -1 4
    10 -1 5
    10 -1 5
    10 -1 6
    10 -1 6
    10 -1 7
    10 -1 7
    10 -1 8
    10 -1 8
    -10 0 9
    -10 0 8
    -10 0 7
    -10 0 6
    -10 0 5
    10 0 -5
    10 0 -4
    -10 0 4
    -10 0 3
    -10 0 2
    -10 0 1
    10 0 -1
    -10 0 0
    10 0 0
    10 0 0
    -10 0 -1
    10 0 1
    10 0 1
    10 0 2
    10 0 2
    10 0 3
    10 0 3
    10 0 4
    10 0 4
    10 0 5
    10 0 5
    10 0 6
    10 0 6
    10 0 7
    10 0 7
    10 0 8
    10 0 8
    -10 1 9
    -10 1 8
    -10 1 7
    -10 1 6
    -10 1 5
    10 1 -4
    -10 1 4
    -10 1 3
    -10 1 2
    -10 1 1
    -10 1 1
    10 1 -1
    -10 1 0
    10 1 0
    10 1 0
    -10 1 -1
    10 1 1
    10 1 1
    10 1 2
    10 1 2
    10 1 3
    10 1 3
    10 1 4
    10 1 4
    10 1 5
    10 1 5
    10 1 6
    10 1 6
    10 1 7
    10 1 7
    10 1 8
    10 1 8
    -10 2 8
    -10 2 7
    -10 2 6
    -10 2 5
    10 2 -4
    -10 2 4
    -10 2 3
    -10 2 2
    -10 2 1
    -10 2 1
    10 2 -1
    -10 2 0
    -10 2 0
    10 2 0
    -10 2 -1
    10 2 1
    10 2 1
    10 2 2
    10 2 2
    10 2 3
    10 2 3
    10 2 4
    10 2 4
    10 2 5
    10 2 5
    10 2 6
    10 2 6
    10 2 7
    10 2 7
    10 2 8
    10 2 8
    -10 2 -8
    10 2 9
    -10 3 8
    -10 3 7
    -10 3 6
    -10 3 5
    -10 3 4
    -10 3 3
    10 3 -3
    -10 3 2
    -10 3 1
    -10 3 1
    10 3 -1
    -10 3 0
    10 3 0
    10 3 1
    -10 3 -1
    10 3 1
    -10 3 -2
    10 3 2
    10 3 2
    -10 3 -3
    10 3 3
    10 3 3
    -10 3 -4
    10 3 4
    10 3 4
    -10 3 -5
    10 3 5
    10 3 5
    -10 3 -6
    10 3 6
    10 3 6
    -10 3 -7
    10 3 7
    10 3 7
    10 3 8
    10 3 8
    10 3 9
    -10 4 7
    -10 4 6
    -10 4 5
    -10 4 4
    -10 4 3
    -10 4 2
    10 4 -1
    -10 4 0
    10 4 0
    10 4 1
    -10 4 -1
    10 4 1
    -10 4 -2
    10 4 2
    10 4 2
    -10 4 -3
    10 4 3
    10 4 3
    -10 4 -4
    10 4 4
    10 4 4
    -10 4 -5
    10 4 5
    10 4 5
    -10 4 -6
    10 4 6
    10 4 6
    -10 4 -7
    10 4 7
    10 4 7
    10 4 8
    10 4 8
    -10 4 -8
    10 4 9
    -10 5 6
    -10 5 5
    -10 5 4
    -10 5 3
    10 5 -1
    -10 5 0
    10 5 0
    -10 5 -1
    10 5 1
    -10 5 -2
    10 5 2
    10 5 2
    -10 5 -3
    10 5 3
    10 5 3
    -10 5 -4
    10 5 4
    10 5 4
    -10 5 -5
    10 5 5
    10 5 5
    -10 5 -6
    10 5 6
    -10 5 -7
    10 5 7
    10 5 7
    10 5 8
    -10 5 -8
    10 5 9
    -10 6 6
    -10 6 5
    -10 6 4
    10 6 -1
    -10 6 0
    10 6 0
    -10 6 -1
    10 6 1
    -10 6 -2
    10 6 2
    10 6 2
    -10 6 -3
    10 6 3
    10 6 3
    -10 6 -4
    10 6 4
    10 6 4
    -10 6 -5
    10 6 5
    10 6 5
    -10 6 -6
    10 6 6
    10 6 6
    10 6 7
    -10 6 -7
    10 6 7
    10 6 8
    -10 6 -8
    -10 7 5
    10 7 -1
    10 7 0
    -10 7 -1
    10 7 1
    -10 7 -2
    10 7 2
    10 7 2
    -10 7 -3
    10 7 3
    10 7 3
    -10 7 -4
    10 7 4
    10 7 4
    -10 7 -5
    10 7 5
    10 7 5
    -10 7 -6
    10 7 6
    10 7 6
    10 7 7
    -10 7 -7
    10 7 7
    -10 7 -8
    10 8 -1
    10 8 0
    -10 8 -1
    10 8 1
    10 8 2
    -10 8 -2
    10 8 2
    -10 8 -3
    10 8 3
    10 8 3
    -10 8 -4
    10 8 4
    10 8 4
    -10 8 -5
    10 8 5
    10 8 5
    -10 8 -6
    10 8 6
    -10 8 -7
    -10 8 -8
    10 9 -1
    10 9 0
    10 9 1
    10 9 2
    -10 9 -2
    10 9 2
    -10 9 -3
    10 9 3
    10 9 3
    -10 9 -4
    10 9 4
    10 9 4
    -10 9 -5
    10 9 5
    -10 9 -6
    10 9 6
    -10 9 -7
    10 10 -1
    10 10 0
    10 10 1
    10 10 2
    -10 10 -2
    10 10 2
    -10 10 -3
    10 10 3
    10 10 3
    -10 10 -4
    10 10 4
    -10 10 -5
    10 10 5
    -10 10 -6
    -10 10 -7
    10 11 -1
    10 11 0
    10 11 1
    10 11 2
    -10 11 -3
    10 11 3
    -10 11 -4
    10 11 4
    -10 11 -5
    10 11 5
    -10 11 -6
    -10 11 -7
    10 12 -1
    10 12 2
    10 12 3
    -10 12 -4
    10 12 4
    -10 12 -5
    -10 12 -6
    -10 12 -7
    10 13 2
    10 13 3
    -10 13 -6
    10 14 2
    11 -16 -4
    11 -15 -5
    11 -15 -4
    11 -15 -3
    11 -14 -6
    11 -14 -5
    11 -14 -5
    11 -14 -4
    11 -14 -4
    11 -14 -3
    11 -14 -3
    11 -14 -2
    11 -14 -1
    11 -14 0
    11 -13 -7
    11 -13 -6
    11 -13 -6
    11 -13 -5
    11 -13 -5
    11 -13 -4
    11 -13 -4
    11 -13 -3
    11 -13 -3
    -11 -13 2
    11 -13 -2
    11 -13 -2
    -11 -13 1
    11 -13 -1
    -11 -13 0
    11 -13 0
    11 -13 1
    11 -12 -8
    11 -12 -7
    11 -12 -6
    11 -12 -6
    11 -12 -5
    11 -12 -5
    11 -12 -5
    -11 -12 4
    11 -12 -4
    11 -12 -4
    -11 -12 3
    11 -12 -3
    11 -12 -3
    -11 -12 2
    11 -12 -2
    11 -12 -2
    -11 -12 1
    11 -12 -1
    -11 -12 0
    11 -12 0
    -11 -12 -1
    11 -12 1
    -11 -12 -2
    11 -12 2
    11 -11 -8
    11 -11 -7
    11 -11 -7
    11 -11 -6
    11 -11 -6
    -11 -11 5
    11 -11 -5
    11 -11 -5
    11 -11 -5
    -11 -11 4
    11 -11 -4
    11 -11 -4
    -11 -11 3
    11 -11 -3
    11 -11 -3
    -11 -11 2
    11 -11 -2
    11 -11 -2
    -11 -11 1
    11 -11 -1
    -11 -11 0
    11 -11 0
    -11 -11 -1
    11 -11 1
    -11 -11 -2
    11 -11 2
    -11 -11 -3
    11 -11 3
    11 -10 -7
    11 -10 -7
    11 -10 -6
    11 -10 -6
    -11 -10 6
    -11 -10 5
    11 -10 -5
    11 -10 -5
    -11 -10 4
    11 -10 -4
    11 -10 -4
    -11 -10 3
    11 -10 -3
    11 -10 -3
    -11 -10 2
    11 -10 -2
    11 -10 -2
    -11 -10 1
    11 -10 -1
    11 -10 -1
    -11 -10 0
    11 -10 0
    -11 -10 -1
    11 -10 1
    -11 -10 -2
    11 -10 2
    -11 -10 -3
    11 -10 3
    11 -9 -7
    11 -9 -7
    -11 -9 7
    -11 -9 6
    11 -9 -6
    11 -9 -6
    -11 -9 5
    11 -9 -5
    11 -9 -5
    -11 -9 4
    11 -9 -4
    11 -9 -4
    -11 -9 3
    11 -9 -3
    11 -9 -3
    -11 -9 2
    11 -9 -2
    11 -9 -2
    -11 -9 1
    11 -9 -1
    11 -9 -1
    -11 -9 0
    11 -9 0
    -11 -9 -1
    11 -9 1
    -11 -9 -2
    11 -9 2
    -11 -9 -3
    11 -9 3
    -11 -9 -4
    11 -9 4
    -11 -8 8
    11 -8 -7
    11 -8 -7
    -11 -8 7
    -11 -8 6
    11 -8 -6
    -11 -8 5
    11 -8 -5
    11 -8 -5
    -11 -8 4
    11 -8 -4
    -11 -8 3
    11 -8 -3
    11 -8 -3
    -11 -8 2
    11 -8 -2
    11 -8 -2
    -11 -8 1
    11 -8 -1
    -11 -8 0
    11 -8 0
    -11 -8 -1
    11 -8 1
    -11 -8 -2
    11 -8 2
    -11 -8 -3
    11 -8 3
    11 -8 4
    -11 -7 9
    11 -7 -8
    -11 -7 8
    11 -7 -7
    -11 -7 7
    -11 -7 6
    11 -7 -6
    11 -7 -6
    -11 -7 5
    11 -7 -5
    -11 -7 4
    11 -7 -4
    -11 -7 3
    11 -7 -3
    -11 -7 2
    11 -7 -2
    11 -7 -2
    -11 -7 1
    11 -7 -1
    -11 -7 0
    11 -7 0
    -11 -7 -1
    11 -7 1
    -11 -7 -2
    11 -7 2
    -11 -7 -3
    11 -7 3
    11 -7 4
    11 -7 5
    -11 -6 9
    11 -6 -8
    -11 -6 8
    11 -6 -7
    -11 -6 7
    -11 -6 6
    11 -6 -6
    11 -6 -6
    -11 -6 5
    11 -6 -5
    11 -6 -5
    -11 -6 4
    11 -6 -4
    -11 -6 3
    11 -6 -3
    11 -6 -3
    -11 -6 2
    11 -6 -2
    -11 -6 1
    11 -6 -1
    -11 -6 0
    11 -6 0
    -11 -6 -1
    11 -6 1
    -11 -6 -2
    11 -6 2
    -11 -6 -3
    11 -6 3
    11 -6 4
    11 -6 5
    -11 -5 10
    -11 -5 9
    11 -5 -8
    -11 -5 8
    -11 -5 7
    11 -5 -7
    -11 -5 6
    11 -5 -6
    11 -5 -6
    -11 -5 5
    11 -5 -5
    11 -5 -5
    -11 -5 4
    11 -5 -4
    -11 -5 3
    -11 -5 2
    11 -5 -2
    -11 -5 1
    11 -5 -1
    -11 -5 0
    11 -5 0
    11 -5 0
    -11 -5 -1
    11 -5 1
    11 -5 1
    11 -5 2
    -11 -5 -2
    11 -5 2
    11 -5 3
    11 -5 3
    11 -5 4
    11 -5 4
    11 -5 5
    11 -5 5
    11 -5 6
    11 -5 7
    -11 -4 10
    -11 -4 9
    11 -4 -8
    -11 -4 8
    -11 -4 7
    11 -4 -7
    -11 -4 6
    11 -4 -6
    -11 -4 5
    11 -4 -5
    -11 -4 4
    -11 -4 3
    -11 -4 2
    11 -4 -2
    11 -4 -2
    -11 -4 1
    11 -4 -1
    11 -4 -1
    -11 -4 0
    11 -4 0
    11 -4 0
    -11 -4 -1
    11 -4 1
    11 -4 1
    -11 -4 -2
    11 -4 2
    11 -4 2
    11 -4 3
    11 -4 3
    11 -4 4
    11 -4 4
    11 -4 5
    11 -4 5
    11 -4 6
    11 -4 6
    11 -4 7
    11 -4 8
    -11 -3 10
    -11 -3 9
    -11 -3 8
    -11 -3 7
    -11 -3 6
    11 -3 -5
    -11 -3 5
    -11 -3 4
    -11 -3 3
    -11 -3 2
    11 -3 -2
    11 -3 -2
    -11 -3 1
    11 -3 -1
    11 -3 -1
    -11 -3 0
    11 -3 0
    11 -3 0
    -11 -3 -1
    11 -3 1
    11 -3 1
    -11 -3 -2
    11 -3 2
    11 -3 2
    11 -3 3
    11 -3 3
    11 -3 4
    11 -3 4
    11 -3 5
    11 -3 5
    11 -3 6
    11 -3 6
    11 -3 7
    11 -3 8
    -11 -2 10
    -11 -2 9
    -11 -2 8
    -11 -2 7
    -11 -2 6
    -11 -2 5
    -11 -2 4
    -11 -2 3
    -11 -2 2
    11 -2 -2
    -11 -2 1
    11 -2 -1
    11 -2 -1
    -11 -2 0
    11 -2 0
    11 -2 0
    -11 -2 -1
    11 -2 1
    11 -2 1
    11 -2 2
    11 -2 2
    11 -2 3
    11 -2 3
    11 -2 4
    11 -2 4
    11 -2 5
    11 -2 5
    11 -2 6
    11 -2 6
    11 -2 7
    11 -2 8
    -11 -1 9
    -11 -1 8
    -11 -1 7
    -11 -1 6
    -11 -1 5
    -11 -1 4
    -11 -1 3
    -11 -1 2
    11 -1 -2
    -11 -1 1
    11 -1 -1
    11 -1 -1
    -11 -1 0
    11 -1 0
    11 -1 0
    -11 -1 -1
    11 -1 1
    11 -1 1
    11 -1 2
    11 -1 2
    11 -1 3
    11 -1 3
    11 -1 4
    11 -1 4
    11 -1 5
    11 -1 5
    11 -1 6
    11 -1 6
    11 -1 7
    11 -1 7
    -11 0 9
    -11 0 8
    -11 0 7
    -11 0 6
    -11 0 5
    -11 0 4
    -11 0 3
    -11 0 2
    -11 0 1
    11 0 -1
    -11 0 0
    11 0 0
    11 0 0
    -11 0 -1
    11 0 1
    11 0 1
    11 0 2
    11 0 2
    11 0 3
    11 0 3
    11 0 4
    11 0 4
    11 0 5
    11 0 5
    11 0 6
    11 0 6
    11 0 7
    11 0 7
    -11 1 8
    -11 1 7
    -11 1 6
    -11 1 5
    -11 1 4
    -11 1 3
    -11 1 2
    -11 1 1
    11 1 -1
    -11 1 0
    11 1 0
    11 1 0
    11 1 1
    11 1 1
    11 1 2
    11 1 2
    11 1 3
    11 1 3
    11 1 4
    11 1 4
    11 1 5
    11 1 5
    11 1 6
    11 1 6
    11 1 7
    11 1 7
    -11 2 7
    -11 2 6
    -11 2 5
    -11 2 4
    -11 2 3
    -11 2 2
    -11 2 1
    11 2 -1
    11 2 0
    11 2 0
    -11 2 -1
    11 2 1
    11 2 1
    -11 2 -2
    11 2 2
    11 2 2
    -11 2 -3
    11 2 3
    11 2 3
    -11 2 -4
    11 2 4
    11 2 4
    -11 2 -5
    11 2 5
    11 2 5
    -11 2 -6
    11 2 6
    11 2 6
    11 2 7
    -11 2 -7
    11 2 7
    -11 3 7
    -11 3 6
    -11 3 5
    -11 3 4
    -11 3 3
    -11 3 2
    -11 3 1
    11 3 -1
    11 3 0
    11 3 1
    11 3 1
    -11 3 -2
    11 3 2
    11 3 2
    -11 3 -3
    11 3 3
    11 3 3
    -11 3 -4
    11 3 4
    11 3 4
    -11 3 -5
    11 3 5
    11 3 5
    -11 3 -6
    11 3 6
    11 3 6
    -11 3 -7
    11 3 7
    11 3 7
    11 3 8
    -11 4 6
    -11 4 5
    -11 4 4
    -11 4 3
    -11 4 2
    11 4 -1
    11 4 0
    11 4 1
    11 4 1
    -11 4 -2
    11 4 2
    11 4 2
    -11 4 -3
    11 4 3
    11 4 3
    -11 4 -4
    11 4 4
    11 4 4
    -11 4 -5
    11 4 5
    11 4 5
    -11 4 -6
    11 4 6
    11 4 6
    -11 4 -7
    11 4 7
    11 4 8
    -11 5 5
    -11 5 4
    -11 5 3
    11 5 -1
    11 5 0
    11 5 1
    11 5 1
    11 5 2
    11 5 2
    -11 5 -3
    11 5 3
    11 5 3
    -11 5 -4
    11 5 4
    11 5 4
    -11 5 -5
    11 5 5
    11 5 5
    -11 5 -6
    11 5 6
    11 5 6
    -11 5 -7
    11 5 7
    -11 6 5
    -11 6 4
    11 6 -1
    11 6 0
    11 6 1
    11 6 1
    11 6 2
    11 6 2
    11 6 3
    11 6 3
    -11 6 -4
    11 6 4
    11 6 4
    -11 6 -5
    11 6 5
    11 6 5
    -11 6 -6
    11 6 6
    11 6 6
    -11 6 -7
    11 7 -1
    11 7 0
    11 7 1
    11 7 1
    11 7 2
    11 7 2
    11 7 3
    11 7 3
    11 7 4
    11 7 4
    -11 7 -5
    11 7 5
    11 7 5
    -11 7 -6
    -11 7 -7
    11 8 -1
    11 8 0
    11 8 1
    11 8 2
    11 8 2
    11 8 3
    11 8 3
    11 8 4
    11 8 4
    11 8 5
    -11 8 -6
    -11 8 -7
    11 9 -1
    11 9 0
    11 9 1
    11 9 2
    11 9 2
    11 9 3
    11 9 3
    11 9 4
    11 10 -1
    11 10 0
    11 10 1
    11 10 2
    11 10 3
    11 10 4
    11 11 -2
    11 11 -1
    11 11 2
    11 11 3
    11 12 2
    12 -13 -5
    12 -13 -5
    12 -13 -4
    12 -12 -6
    12 -12 -5
    12 -12 -5
    12 -12 -4
    12 -11 -6
    12 -11 -5
    12 -11 -5
    12 -11 -4
    12 -11 -3
    12 -10 -6
    12 -10 -5
    12 -10 -5
    12 -10 -4
    12 -10 -3
    12 -10 -3
    -12 -10 2
    12 -10 -2
    12 -10 -1
    12 -9 -6
    12 -9 -5
    12 -9 -5
    -12 -9 4
    12 -9 -4
    12 -9 -4
    -12 -9 3
    12 -9 -3
    12 -9 -3
    -12 -9 2
    12 -9 -2
    -12 -9 1
    12 -9 -1
    -12 -9 0
    12 -9 0
    -12 -9 -1
    12 -9 1
    -12 -8 6
    12 -8 -6
    -12 -8 5
    12 -8 -5
    12 -8 -5
    -12 -8 4
    12 -8 -4
    12 -8 -4
    -12 -8 3
    12 -8 -3
    12 -8 -3
    -12 -8 2
    12 -8 -2
    -12 -8 1
    12 -8 -1
    -12 -8 0
    12 -8 0
    -12 -8 -1
    12 -8 1
    -12 -7 7
    12 -7 -7
    -12 -7 6
    12 -7 -6
    -12 -7 5
    12 -7 -5
    -12 -7 4
    12 -7 -4
    -12 -7 3
    12 -7 -3
    -12 -7 2
    12 -7 -2
    -12 -7 1
    12 -7 -1
    -12 -7 0
    12 -7 0
    -12 -7 -1
    12 -7 1
    -12 -7 -2
    12 -7 2
    -12 -6 7
    12 -6 -7
    -12 -6 6
    12 -6 -6
    -12 -6 5
    -12 -6 4
    -12 -6 3
    12 -6 -3
    -12 -6 2
    12 -6 -2
    -12 -6 1
    12 -6 -1
    -12 -6 0
    12 -6 0
    -12 -6 -1
    12 -6 1
    -12 -6 -2
    12 -6 2
    12 -6 3
    -12 -5 8
    -12 -5 7
    -12 -5 6
    -12 -5 5
    -12 -5 4
    -12 -5 3
    12 -5 -3
    -12 -5 2
    12 -5 -2
    -12 -5 1
    12 -5 -1
    -12 -5 0
    12 -5 0
    -12 -5 -1
    12 -5 1
    -12 -5 -2
    12 -5 2
    12 -5 3
    -12 -4 9
    -12 -4 8
    -12 -4 7
    -12 -4 6
    -12 -4 5
    -12 -4 4
    -12 -4 3
    12 -4 -3
    -12 -4 2
    12 -4 -2
    -12 -4 1
    12 -4 -1
    -12 -4 0
    12 -4 0
    -12 -4 -1
    12 -4 1
    -12 -4 -2
    12 -4 2
    12 -4 3
    12 -4 4
    -12 -3 9
    -12 -3 8
    -12 -3 7
    -12 -3 6
    -12 -3 5
    -12 -3 4
    -12 -3 3
    12 -3 -3
    -12 -3 2
    12 -3 -2
    -12 -3 1
    12 -3 -1
    -12 -3 0
    12 -3 0
    -12 -3 -1
    12 -3 1
    12 -3 1
    12 -3 2
    12 -3 2
    12 -3 3
    12 -3 3
    12 -3 4
    12 -3 4
    12 -3 5
    -12 -2 9
    -12 -2 8
    -12 -2 7
    -12 -2 6
    -12 -2 5
    -12 -2 4
    -12 -2 3
    -12 -2 2
    12 -2 -2
    12 -2 -2
    -12 -2 1
    12 -2 -1
    12 -2 -1
    -12 -2 0
    12 -2 0
    12 -2 0
    12 -2 1
    12 -2 1
    12 -2 2
    12 -2 2
    12 -2 3
    12 -2 3
    12 -2 4
    12 -2 4
    12 -2 5
    12 -2 5
    12 -2 6
    -12 -1 8
    -12 -1 7
    -12 -1 6
    -12 -1 5
    -12 -1 4
    -12 -1 3
    -12 -1 2
    12 -1 -2
    12 -1 -2
    -12 -1 1
    12 -1 -1
    12 -1 -1
    -12 -1 0
    12 -1 0
    12 -1 0
    12 -1 1
    12 -1 1
    12 -1 2
    12 -1 2
    12 -1 3
    12 -1 3
    12 -1 4
    12 -1 4
    12 -1 5
    12 -1 5
    12 -1 6
    -12 0 8
    -12 0 7
    -12 0 6
    -12 0 5
    -12 0 4
    -12 0 3
    -12 0 2
    12 0 -2
    -12 0 1
    12 0 -1
    12 0 -1
    -12 0 0
    12 0 0
    12 0 0
    12 0 1
    12 0 1
    12 0 2
    12 0 2
    12 0 3
    12 0 3
    12 0 4
    12 0 4
    12 0 5
    12 0 5
    12 0 6
    -12 1 7
    -12 1 6
    -12 1 5
    -12 1 4
    -12 1 3
    -12 1 2
    12 1 -2
    -12 1 1
    12 1 -1
    12 1 -1
    12 1 0
    12 1 0
    12 1 1
    12 1 1
    12 1 2
    12 1 2
    12 1 3
    12 1 3
    12 1 4
    12 1 4
    12 1 5
    12 1 5
    12 1 6
    -12 1 -6
    -12 2 6
    -12 2 5
    -12 2 4
    -12 2 3
    -12 2 2
    12 2 -2
    -12 2 1
    12 2 -1
    12 2 0
    12 2 0
    12 2 1
    12 2 1
    12 2 2
    12 2 2
    12 2 3
    12 2 3
    12 2 4
    12 2 4
    12 2 5
    12 2 5
    12 2 6
    12 2 6
    -12 3 6
    -12 3 5
    -12 3 4
    -12 3 3
    -12 3 2
    12 3 -2
    12 3 -1
    12 3 0
    12 3 0
    12 3 1
    12 3 1
    12 3 2
    12 3 2
    12 3 3
    12 3 3
    12 3 4
    12 3 4
    12 3 5
    12 3 5
    12 3 6
    -12 4 5
    -12 4 4
    -12 4 3
    12 4 -2
    12 4 -1
    12 4 0
    12 4 0
    12 4 1
    12 4 1
    12 4 2
    12 4 2
    12 4 3
    12 4 3
    12 4 4
    12 4 4
    12 4 5
    12 4 5
    12 4 6
    -12 5 4
    12 5 -2
    12 5 -1
    12 5 0
    12 5 0
    12 5 1
    12 5 1
    12 5 2
    12 5 2
    12 5 3
    12 5 3
    12 5 4
    12 5 4
    12 5 5
    12 5 5
    12 5 6
    12 6 -2
    12 6 -1
    12 6 0
    12 6 1
    12 6 1
    12 6 2
    12 6 2
    12 6 3
    12 6 3
    12 6 4
    12 6 4
    12 6 5
    12 7 -2
    12 7 -1
    12 7 0
    12 7 1
    12 7 1
    12 7 2
    12 7 2
    12 7 3
    12 7 3
    12 7 4
    12 7 4
    12 8 -2
    12 8 -1
    12 8 0
    12 8 1
    12 8 1
    12 8 2
    12 8 2
    12 8 3
    12 9 -2
    12 9 -1
    12 9 0
    12 9 1
    12 9 1
    12 9 2
    12 10 -2
    12 10 -1
    12 10 1
    13 -9 -5
    -13 -6 3
    -13 -6 2
    -13 -5 5
    -13 -5 4
    -13 -5 3
    -13 -5 2
    -13 -5 1
    -13 -4 6
    -13 -4 5
    -13 -4 4
    -13 -4 3
    -13 -4 2
    13 -4 -2
    -13 -4 1
    13 -4 -1
    -13 -4 0
    -13 -3 7
    -13 -3 6
    -13 -3 5
    -13 -3 4
    -13 -3 3
    13 -3 -3
    -13 -3 2
    13 -3 -2
    -13 -3 1
    13 -3 -1
    -13 -3 0
    13 -3 0
    -13 -3 -1
    13 -3 1
    -13 -2 7
    -13 -2 6
    -13 -2 5
    -13 -2 4
    -13 -2 3
    13 -2 -3
    -13 -2 2
    13 -2 -2
    -13 -2 1
    13 -2 -1
    -13 -2 0
    13 -2 0
    13 -2 1
    -13 -1 7
    -13 -1 6
    -13 -1 5
    -13 -1 4
    -13 -1 3
    13 -1 -3
    -13 -1 2
    13 -1 -2
    -13 -1 1
    13 -1 -1
    -13 -1 0
    13 -1 0
    13 -1 1
    13 -1 2
    -13 0 6
    -13 0 5
    -13 0 4
    -13 0 3
    13 0 -3
    -13 0 2
    13 0 -2
    -13 0 1
    13 0 -1
    13 0 0
    13 0 0
    13 0 1
    13 0 1
    13 0 2
    13 0 2
    13 0 3
    13 0 4
    -13 1 6
    -13 1 5
    -13 1 4
    -13 1 3
    13 1 -3
    13 1 -2
    13 1 -2
    -13 1 1
    13 1 -1
    13 1 -1
    13 1 0
    13 1 0
    13 1 1
    13 1 1
    13 1 2
    13 1 2
    13 1 3
    13 1 3
    13 1 4
    13 1 5
    -13 2 5
    -13 2 4
    -13 2 3
    13 2 -3
    -13 2 2
    13 2 -2
    13 2 -1
    13 2 -1
    13 2 0
    13 2 0
    13 2 1
    13 2 1
    13 2 2
    13 2 2
    13 2 3
    13 2 3
    13 2 4
    -13 3 4
    -13 3 3
    13 3 -3
    13 3 -2
    13 3 -1
    13 3 -1
    13 3 0
    13 3 0
    13 3 1
    13 3 1
    13 3 2
    13 3 2
    13 3 3
    13 3 3
    13 3 4
    13 3 4
    -13 4 4
    13 4 -3
    13 4 -2
    13 4 -1
    13 4 -1
    13 4 0
    13 4 0
    13 4 1
    13 4 1
    13 4 2
    13 4 2
    13 4 3
    13 4 3
    13 4 4
    13 5 -3
    13 5 -2
    13 5 -1
    13 5 0
    13 5 0
    13 5 1
    13 5 1
    13 5 2
    13 5 2
    13 5 3
    13 5 3
    13 5 4
    13 6 -3
    13 6 -2
    13 6 -1
    13 6 0
    13 6 0
    13 6 1
    13 6 1
    13 6 2
    13 6 2
    13 6 3
    13 7 -3
    13 7 -2
    13 7 -1
    13 7 0
    13 7 0
    13 7 1
    13 7 1
    13 7 2
    13 8 -3
    13 8 -2
    13 8 -1
    13 8 0
    13 8 0
    13 9 -3
    13 9 -2
    -14 -1 4
    -14 -1 3
    -14 0 5
    -14 0 4
    -14 0 3
    -14 0 2
    -14 1 4
    -14 1 3
    -14 1 2
    -14 2 4
    -14 2 3
    14 3 0
    14 3 1
    14 4 -1
    14 4 0
    14 4 1
    14 5 -1
    14 5 0
_diffrn_reflns_number     25419
_diffrn_reflns_av_R_equivalents     0.0399
_diffrn_reflns_av_unetI/netI     0.0601
_diffrn_reflns_theta_min     2.916
_diffrn_reflns_theta_max     30.119
_diffrn_reflns_theta_full     25.242
_diffrn_measured_fraction_theta_max     0.912
_diffrn_measured_fraction_theta_full     0.998
_diffrn_reflns_limit_h_min     -14
_diffrn_reflns_limit_h_max     14
_diffrn_reflns_limit_k_min     -26
_diffrn_reflns_limit_k_max     25
_diffrn_reflns_limit_l_min     -15
_diffrn_reflns_limit_l_max     14
_refine_special_details     ?
_reflns_number_total     10009
_reflns_number_gt     6673
_reflns_threshold_expression     'I > 2\s(I)'
_refine_ls_structure_factor_coef     Fsqd
_refine_ls_matrix_type     full
_refine_ls_R_factor_all     0.0810
_refine_ls_R_factor_gt     0.0405
_refine_ls_wR_factor_gt     0.0643
_refine_ls_wR_factor_ref     0.0766
_refine_ls_goodness_of_fit_ref     1.021
_refine_ls_restrained_S_all     1.019
_refine_ls_number_reflns     10009
_refine_ls_number_parameters     464
_refine_ls_number_restraints     108
_refine_ls_hydrogen_treatment     constr
_refine_ls_weighting_scheme     calc
_refine_ls_weighting_details
                      'w=1/[\s^2^(Fo^2^)+(0.0246P)^2^] where P=(Fo^2^+2Fc^2^)/3'
_atom_sites_solution_hydrogens     geom
_atom_sites_solution_primary     iterative
_atom_sites_solution_secondary     ?
_refine_ls_shift/su_max     0.000
_refine_ls_shift/su_mean     0.000
_refine_diff_density_max     0.527
_refine_diff_density_min     -0.302
_refine_ls_extinction_method     none
_refine_ls_extinction_coef     .
_refine_ls_abs_structure_details
;
 Flack x determined using 2435 quotients
[(<i>I</i>^+^)-(<i>I</i>^-^)]/[(<i>I</i>^+^)+(<i>I</i>^-^)]
(Parsons <i>et al.</i>,  2013)
;
_refine_ls_abs_structure_Flack     0.00(3)
loop_
    _atom_type_symbol
    _atom_type_description
    _atom_type_scat_dispersion_real
    _atom_type_scat_dispersion_imag
    _atom_type_scat_source
    'C' 'C' 0.0033 0.0016
                         'International Tables Vol C Tables 4.2.6.8 and 6.1.1.4'
    'H' 'H' 0.0000 0.0000
                         'International Tables Vol C Tables 4.2.6.8 and 6.1.1.4'
    'Cl' 'Cl' 0.1484 0.1585
                         'International Tables Vol C Tables 4.2.6.8 and 6.1.1.4'
    'N' 'N' 0.0061 0.0033
                         'International Tables Vol C Tables 4.2.6.8 and 6.1.1.4'
    'O' 'O' 0.0106 0.0060
                         'International Tables Vol C Tables 4.2.6.8 and 6.1.1.4'
    'Pd' 'Pd' -0.9988 1.0072
                         'International Tables Vol C Tables 4.2.6.8 and 6.1.1.4'
_computing_data_collection
;
CrysAlisPro (Agilent, 2013)
;
_computing_cell_refinement
;
CrysAlisPro (Agilent, 2013)
;
_computing_data_reduction
;
CrysAlisPro (Agilent, 2013)
;
_computing_structure_solution     'olex2.solve 1.5 (Bourhis et al., 2015)'
_computing_structure_refinement
;
<i>SHELXL2019/2</i> (Sheldrick, 2015)
;
_computing_molecular_graphics
;
Olex2 1.5 (Dolomanov <i>et al.</i>,  2009)
;
_computing_publication_material
;
Olex2 1.5 (Dolomanov <i>et al.</i>,  2009)
;
loop_
    _atom_site_type_symbol
    _atom_site_label
    _atom_site_fract_x
    _atom_site_fract_y
    _atom_site_fract_z
    _atom_site_U_iso_or_equiv
    _atom_site_adp_type
    _atom_site_calc_flag
    _atom_site_occupancy
    _atom_site_disorder_assembly
    _atom_site_disorder_group
    Pd Pd1 0.24859(6) 0.40648(10) 0.75111(6) 0.03890(9) Uani d 1 . .
    Cl Cl1 0.43721(19) 0.47538(12) 0.7684(2) 0.0604(6) Uani d 1 . .
    Cl Cl2 0.05859(18) 0.33839(10) 0.7241(2) 0.0550(6) Uani d 1 . .
    O O1 0.1719(6) 0.0486(4) 0.3702(8) 0.100(3) Uani d 1 . .
    O O2 0.3184(6) 0.7648(4) 1.1169(7) 0.082(2) Uani d 1 . .
    N N1 0.3499(5) 0.3166(3) 0.7207(6) 0.0386(16) Uani d 1 . .
    N N2 0.1404(6) 0.4957(3) 0.7708(6) 0.0395(16) Uani d 1 . .
    C C1 0.3795(7) 0.2697(5) 0.8014(7) 0.052(2) Uani d 1 . .
    H H1 0.416918 0.227848 0.773721 0.062 Uiso calc 1 . .
    C C2 0.3844(7) 0.3062(4) 0.5886(7) 0.0483(18) Uani d 1 . .
    H H2 0.336977 0.343456 0.536804 0.058 Uiso calc 1 . .
    C C3 0.5288(6) 0.3208(3) 0.5841(6) 0.0785(19) Uani d 1 . .
    H H3A 0.548930 0.368729 0.613494 0.118 Uiso calc 1 . .
    H H3B 0.549528 0.315922 0.498733 0.118 Uiso calc 1 . .
    H H3C 0.579616 0.287057 0.637410 0.118 Uiso calc 1 . .
    C C4 0.3616(7) 0.2734(6) 0.9367(8) 0.060(2) Uani d 1 . .
    C C5 0.3996(7) 0.3345(6) 1.0049(8) 0.081(2) Uani d 1 . .
    H H5 0.431888 0.373415 0.963132 0.097 Uiso calc 1 . .
    C C6 0.3909(8) 0.3395(7) 1.1334(9) 0.115(3) Uani d 1 . .
    H H6 0.414431 0.381245 1.178252 0.138 Uiso calc 1 . .
    C C7 0.3454(11) 0.2792(10) 1.1929(10) 0.141(5) Uani d 1 . .
    H H7 0.340691 0.280884 1.279651 0.169 Uiso calc 1 . .
    C C8 0.3086(10) 0.2196(9) 1.1305(11) 0.124(4) Uani d 1 . .
    H H8 0.276143 0.181801 1.175099 0.149 Uiso calc 1 . .
    C C9 0.3161(11) 0.2106(8) 0.9996(11) 0.082(3) Uani d 1 . .
    C C10 0.2782(10) 0.1453(7) 0.9353(13) 0.089(3) Uani d 1 . .
    C C11 0.3238(11) 0.0769(8) 0.9826(14) 0.134(5) Uani d 1 . .
    H H11 0.379967 0.074179 1.057397 0.160 Uiso calc 1 . .
    C C12 0.2858(15) 0.0164(8) 0.9193(18) 0.169(6) Uani d 1 . .
    H H12 0.320193 -0.027287 0.949817 0.203 Uiso calc 1 . .
    C C13 0.1997(12) 0.0166(8) 0.8132(17) 0.152(5) Uani d 1 . .
    H H13 0.170297 -0.026383 0.775614 0.182 Uiso calc 1 . .
    C C14 0.1561(10) 0.0815(6) 0.7616(12) 0.102(3) Uani d 1 . .
    H H14 0.101062 0.082413 0.685895 0.123 Uiso calc 1 . .
    C C15 0.1929(10) 0.1431(6) 0.8204(11) 0.080(3) Uani d 1 . .
    H H15 0.161244 0.186121 0.784604 0.096 Uiso calc 1 . .
    C C16 0.3373(7) 0.2364(4) 0.5340(7) 0.0430(18) Uani d 1 . .
    C C17 0.2051(9) 0.2281(6) 0.4933(10) 0.061(3) Uani d 1 . .
    H H17 0.148723 0.266325 0.503160 0.073 Uiso calc 1 . .
    C C18 0.1535(9) 0.1657(6) 0.4389(11) 0.083(3) Uani d 1 . .
    H H18 0.064439 0.162442 0.410954 0.100 Uiso calc 1 . .
    C C19 0.2347(9) 0.1088(5) 0.4264(10) 0.062(3) Uani d 1 . .
    C C20 0.3628(9) 0.1128(5) 0.4658(9) 0.069(3) Uani d 1 . .
    H H20 0.416800 0.073219 0.458349 0.083 Uiso calc 1 . .
    C C21 0.4150(8) 0.1764(5) 0.5179(9) 0.063(3) Uani d 1 . .
    H H21 0.504769 0.178980 0.542875 0.075 Uiso calc 1 . .
    C C22 0.2407(10) -0.0145(6) 0.3697(13) 0.112(4) Uani d 1 . .
    H H22A 0.304857 -0.010854 0.310764 0.168 Uiso calc 1 . .
    H H22B 0.181398 -0.053147 0.345099 0.168 Uiso calc 1 . .
    H H22C 0.284092 -0.023545 0.452904 0.168 Uiso calc 1 . .
    C C23 0.1237(6) 0.5452(4) 0.6844(7) 0.0441(19) Uani d 1 . .
    H H23 0.085283 0.588047 0.706001 0.053 Uiso calc 1 . .
    C C24 0.0845(7) 0.5131(4) 0.8931(6) 0.0453(17) Uani d 1 . .
    H H24 -0.009558 0.521867 0.871482 0.054 Uiso calc 1 . .
    C C25 0.0971(6) 0.4514(3) 0.9839(5) 0.0641(15) Uani d 1 . .
    H H25A 0.052401 0.410297 0.945365 0.096 Uiso calc 1 . .
    H H25B 0.058729 0.464220 1.059108 0.096 Uiso calc 1 . .
    H H25C 0.188238 0.440139 1.005443 0.096 Uiso calc 1 . .
    C C26 0.1610(7) 0.5390(5) 0.5541(7) 0.051(2) Uani d 1 . .
    C C27 0.1426(7) 0.4738(5) 0.4885(7) 0.0625(19) Uani d 1 . .
    H H27 0.111914 0.433438 0.527477 0.075 Uiso calc 1 . .
    C C28 0.1712(8) 0.4708(5) 0.3644(7) 0.085(2) Uani d 1 . .
    H H28 0.158934 0.428004 0.319704 0.102 Uiso calc 1 . .
    C C29 0.2166(8) 0.5289(7) 0.3072(8) 0.104(3) Uani d 1 . .
    H H29 0.237239 0.525665 0.224424 0.125 Uiso calc 1 . .
    C C30 0.2324(9) 0.5939(6) 0.3724(8) 0.084(3) Uani d 1 . .
    H H30 0.262654 0.634092 0.332495 0.100 Uiso calc 1 . .
    C C31 0.2036(9) 0.5990(6) 0.4957(9) 0.058(2) Uani d 1 . .
    C C32 0.2216(8) 0.6702(5) 0.5639(8) 0.056(2) Uani d 1 . .
    C C33 0.1627(9) 0.7300(6) 0.5079(9) 0.079(3) Uani d 1 . .
    H H33 0.113274 0.725890 0.429438 0.095 Uiso calc 1 . .
    C C34 0.1758(9) 0.7962(6) 0.5664(11) 0.097(3) Uani d 1 . .
    H H34 0.138444 0.837068 0.527241 0.116 Uiso calc 1 . .
    C C35 0.2465(9) 0.7998(6) 0.6853(12) 0.093(3) Uani d 1 . .
    H H35 0.251564 0.843407 0.728319 0.111 Uiso calc 1 . .
    C C36 0.3078(9) 0.7422(6) 0.7400(9) 0.082(3) Uani d 1 . .
    H H36 0.358637 0.746573 0.817702 0.099 Uiso calc 1 . .
    C C37 0.2948(8) 0.6752(6) 0.6792(9) 0.063(2) Uani d 1 . .
    H H37 0.335477 0.634764 0.716872 0.075 Uiso calc 1 . .
    C C38 0.1443(7) 0.5827(4) 0.9508(7) 0.0448(19) Uani d 1 . .
    C C39 0.0664(8) 0.6388(5) 0.9723(8) 0.054(2) Uani d 1 . .
    H H39 -0.023526 0.635579 0.948671 0.065 Uiso calc 1 . .
    C C40 0.1192(8) 0.7021(5) 1.0298(9) 0.062(2) Uani d 1 . .
    H H40 0.064808 0.740340 1.045416 0.074 Uiso calc 1 . .
    C C41 0.2539(9) 0.7064(5) 1.0629(9) 0.060(3) Uani d 1 . .
    C C42 0.3310(8) 0.6474(5) 1.0453(9) 0.056(2) Uani d 1 . .
    H H42 0.420553 0.648662 1.071609 0.068 Uiso calc 1 . .
    C C43 0.2757(8) 0.5872(5) 0.9893(9) 0.054(2) Uani d 1 . .
    H H43 0.328990 0.548042 0.976853 0.065 Uiso calc 1 . .
    C C44 0.2485(10) 0.8307(6) 1.1136(10) 0.091(3) Uani d 1 . .
    H H44A 0.210510 0.840209 1.028576 0.136 Uiso calc 1 . .
    H H44B 0.307576 0.868873 1.141785 0.136 Uiso calc 1 . .
    H H44C 0.180116 0.827590 1.168128 0.136 Uiso calc 1 . .
loop_
    _atom_site_aniso_label
    _atom_site_aniso_U_11
    _atom_site_aniso_U_22
    _atom_site_aniso_U_33
    _atom_site_aniso_U_12
    _atom_site_aniso_U_13
    _atom_site_aniso_U_23
    Pd1 0.03554(14) 0.04656(15) 0.03469(15) -0.00173(13) 0.00435(10)
                                                                    -0.00068(14)
    Cl1 0.0433(11) 0.0668(16) 0.0728(15) -0.0116(11) 0.0139(10) -0.0130(13)
    Cl2 0.0404(10) 0.0581(14) 0.0670(14) -0.0082(10) 0.0081(9) -0.0118(12)
    O1 0.065(4) 0.081(5) 0.155(7) 0.000(4) 0.013(4) -0.050(5)
    O2 0.071(4) 0.063(5) 0.112(5) -0.008(4) 0.015(4) -0.034(4)
    N1 0.030(3) 0.048(4) 0.036(4) -0.004(3) 0.000(2) 0.003(3)
    N2 0.041(3) 0.046(4) 0.032(3) 0.001(3) 0.007(3) -0.002(3)
    C1 0.048(4) 0.065(6) 0.045(5) 0.002(4) 0.017(4) -0.009(4)
    C2 0.055(4) 0.052(4) 0.040(4) -0.003(3) 0.016(3) -0.001(3)
    C3 0.078(4) 0.085(4) 0.081(4) -0.029(3) 0.044(4) -0.023(4)
    C4 0.049(4) 0.088(5) 0.045(5) 0.022(4) 0.013(3) 0.017(4)
    C5 0.074(5) 0.123(6) 0.044(4) 0.031(4) -0.002(4) -0.002(4)
    C6 0.093(6) 0.194(9) 0.056(5) 0.043(7) 0.000(5) -0.003(5)
    C7 0.104(8) 0.278(14) 0.040(5) 0.022(9) 0.002(5) 0.021(6)
    C8 0.080(6) 0.230(12) 0.062(6) 0.002(7) 0.011(5) 0.071(6)
    C9 0.047(5) 0.142(7) 0.059(6) 0.016(5) 0.013(4) 0.046(5)
    C10 0.053(6) 0.102(7) 0.116(8) 0.006(6) 0.031(5) 0.062(6)
    C11 0.075(7) 0.127(8) 0.199(12) 0.008(7) 0.018(7) 0.112(9)
    C12 0.136(12) 0.100(7) 0.273(17) 0.021(8) 0.032(10) 0.113(10)
    C13 0.123(9) 0.089(6) 0.249(14) -0.010(6) 0.043(9) 0.057(8)
    C14 0.098(7) 0.076(6) 0.138(8) -0.005(5) 0.030(5) 0.027(5)
    C15 0.066(5) 0.081(6) 0.096(7) -0.003(5) 0.028(5) 0.026(5)
    C16 0.042(4) 0.048(4) 0.041(4) 0.003(3) 0.013(3) -0.002(3)
    C17 0.040(4) 0.062(6) 0.081(6) 0.010(4) 0.007(4) -0.021(5)
    C18 0.053(5) 0.081(7) 0.115(9) 0.003(5) 0.008(5) -0.039(6)
    C19 0.054(5) 0.053(6) 0.080(7) -0.006(4) 0.014(4) -0.015(5)
    C20 0.060(5) 0.061(6) 0.087(7) 0.023(4) 0.011(5) -0.012(5)
    C21 0.041(4) 0.072(7) 0.075(6) 0.006(4) 0.005(4) -0.006(5)
    C22 0.091(7) 0.059(7) 0.187(12) 0.018(6) 0.016(7) -0.034(7)
    C23 0.034(4) 0.045(5) 0.051(5) 0.001(3) 0.000(3) 0.014(4)
    C24 0.043(3) 0.059(4) 0.035(3) -0.006(3) 0.011(3) -0.003(3)
    C25 0.087(4) 0.063(4) 0.046(3) -0.014(3) 0.021(3) -0.004(3)
    C26 0.043(4) 0.080(5) 0.030(4) -0.006(3) -0.002(3) 0.008(4)
    C27 0.075(5) 0.072(5) 0.038(4) -0.003(4) -0.002(3) 0.002(3)
    C28 0.115(6) 0.103(6) 0.037(4) -0.007(6) 0.004(4) -0.017(4)
    C29 0.121(8) 0.161(9) 0.032(4) -0.024(7) 0.015(4) -0.007(5)
    C30 0.093(6) 0.116(6) 0.042(4) -0.029(5) 0.006(4) 0.004(4)
    C31 0.053(5) 0.076(5) 0.044(5) -0.003(4) 0.000(4) 0.009(4)
    C32 0.043(5) 0.075(6) 0.052(5) -0.005(4) 0.008(4) 0.023(4)
    C33 0.064(5) 0.085(6) 0.088(6) -0.021(5) 0.005(5) 0.031(5)
    C34 0.076(5) 0.080(7) 0.132(8) -0.001(5) 0.005(5) 0.050(6)
    C35 0.101(7) 0.059(5) 0.124(8) -0.014(5) 0.037(6) -0.002(5)
    C36 0.086(5) 0.085(7) 0.077(6) -0.015(5) 0.021(4) 0.001(5)
    C37 0.063(5) 0.069(6) 0.057(5) -0.001(4) 0.008(4) 0.017(4)
    C38 0.044(4) 0.056(5) 0.036(4) 0.002(3) 0.012(3) -0.001(3)
    C39 0.047(4) 0.055(5) 0.062(5) -0.003(4) 0.015(4) -0.010(4)
    C40 0.056(5) 0.051(5) 0.083(6) 0.002(4) 0.023(4) -0.017(5)
    C41 0.060(6) 0.064(6) 0.061(6) -0.009(5) 0.023(4) -0.018(5)
    C42 0.041(4) 0.070(6) 0.060(5) -0.009(4) 0.009(3) -0.022(4)
    C43 0.054(5) 0.060(6) 0.049(4) 0.004(4) 0.013(4) -0.010(4)
    C44 0.095(7) 0.061(7) 0.122(8) -0.007(6) 0.035(6) -0.018(6)
_geom_special_details
;
 All esds (except the esd in the dihedral angle between two l.s. planes)
 are estimated using the full covariance matrix.  The cell esds are taken
 into account individually in the estimation of esds in distances, angles
 and torsion angles; correlations between esds in cell parameters are only
 used when they are defined by crystal symmetry.  An approximate (isotropic)
 treatment of cell esds is used for estimating esds involving l.s. planes.
;
loop_
    _geom_bond_atom_site_label_1
    _geom_bond_atom_site_label_2
    _geom_bond_site_symmetry_2
    _geom_bond_distance
    _geom_bond_publ_flag
    Pd1 Cl1 . 2.310(2) ?
    Pd1 Cl2 . 2.315(2) ?
    Pd1 N1 . 2.015(6) ?
    Pd1 N2 . 2.022(6) ?
    O1 C19 . 1.394(11) ?
    O1 C22 . 1.370(11) ?
    O2 C41 . 1.364(11) ?
    O2 C44 . 1.419(11) ?
    N1 C1 . 1.238(10) ?
    N1 C2 . 1.500(8) ?
    N2 C23 . 1.299(9) ?
    N2 C24 . 1.512(8) ?
    C1 H1 . 0.9300 ?
    C1 C4 . 1.472(11) ?
    C2 H2 . 0.9800 ?
    C2 C3 . 1.511(8) ?
    C2 C16 . 1.482(11) ?
    C3 H3A . 0.9600 ?
    C3 H3B . 0.9600 ?
    C3 H3C . 0.9600 ?
    C4 C5 . 1.382(12) ?
    C4 C9 . 1.449(15) ?
    C5 H5 . 0.9300 ?
    C5 C6 . 1.383(12) ?
    C6 H6 . 0.9300 ?
    C6 C7 . 1.393(18) ?
    C7 H7 . 0.9300 ?
    C7 C8 . 1.327(19) ?
    C8 H8 . 0.9300 ?
    C8 C9 . 1.412(16) ?
    C9 C10 . 1.427(18) ?
    C10 C11 . 1.429(16) ?
    C10 C15 . 1.422(15) ?
    C11 H11 . 0.9300 ?
    C11 C12 . 1.35(2) ?
    C12 H12 . 0.9300 ?
    C12 C13 . 1.353(19) ?
    C13 H13 . 0.9300 ?
    C13 C14 . 1.380(15) ?
    C14 H14 . 0.9300 ?
    C14 C15 . 1.340(14) ?
    C15 H15 . 0.9300 ?
    C16 C17 . 1.385(11) ?
    C16 C21 . 1.394(11) ?
    C17 H17 . 0.9300 ?
    C17 C18 . 1.377(13) ?
    C18 H18 . 0.9300 ?
    C18 C19 . 1.362(12) ?
    C19 C20 . 1.336(12) ?
    C20 H20 . 0.9300 ?
    C20 C21 . 1.388(12) ?
    C21 H21 . 0.9300 ?
    C22 H22A . 0.9600 ?
    C22 H22B . 0.9600 ?
    C22 H22C . 0.9600 ?
    C23 H23 . 0.9300 ?
    C23 C26 . 1.482(10) ?
    C24 H24 . 0.9800 ?
    C24 C25 . 1.497(9) ?
    C24 C38 . 1.533(11) ?
    C25 H25A . 0.9600 ?
    C25 H25B . 0.9600 ?
    C25 H25C . 0.9600 ?
    C26 C27 . 1.402(11) ?
    C26 C31 . 1.373(12) ?
    C27 H27 . 0.9300 ?
    C27 C28 . 1.384(10) ?
    C28 H28 . 0.9300 ?
    C28 C29 . 1.349(12) ?
    C29 H29 . 0.9300 ?
    C29 C30 . 1.395(13) ?
    C30 H30 . 0.9300 ?
    C30 C31 . 1.379(12) ?
    C31 C32 . 1.512(14) ?
    C32 C33 . 1.370(12) ?
    C32 C37 . 1.368(12) ?
    C33 H33 . 0.9300 ?
    C33 C34 . 1.380(14) ?
    C34 H34 . 0.9300 ?
    C34 C35 . 1.387(13) ?
    C35 H35 . 0.9300 ?
    C35 C36 . 1.343(13) ?
    C36 H36 . 0.9300 ?
    C36 C37 . 1.403(12) ?
    C37 H37 . 0.9300 ?
    C38 C39 . 1.349(11) ?
    C38 C43 . 1.366(10) ?
    C39 H39 . 0.9300 ?
    C39 C40 . 1.408(11) ?
    C40 H40 . 0.9300 ?
    C40 C41 . 1.389(12) ?
    C41 C42 . 1.378(12) ?
    C42 H42 . 0.9300 ?
    C42 C43 . 1.362(12) ?
    C43 H43 . 0.9300 ?
    C44 H44A . 0.9600 ?
    C44 H44B . 0.9600 ?
    C44 H44C . 0.9600 ?
loop_
    _geom_angle_atom_site_label_1
    _geom_angle_atom_site_label_2
    _geom_angle_atom_site_label_3
    _geom_angle_site_symmetry_1
    _geom_angle_site_symmetry_3
    _geom_angle
    _geom_angle_publ_flag
    Cl1 Pd1 Cl2 . . 177.44(11) ?
    N1 Pd1 Cl1 . . 91.85(19) ?
    N1 Pd1 Cl2 . . 88.10(17) ?
    N1 Pd1 N2 . . 176.4(3) ?
    N2 Pd1 Cl1 . . 89.96(18) ?
    N2 Pd1 Cl2 . . 90.0(2) ?
    C22 O1 C19 . . 118.5(8) ?
    C41 O2 C44 . . 117.3(8) ?
    C1 N1 Pd1 . . 124.5(5) ?
    C1 N1 C2 . . 119.6(7) ?
    C2 N1 Pd1 . . 115.9(5) ?
    C23 N2 Pd1 . . 122.7(5) ?
    C23 N2 C24 . . 115.1(6) ?
    C24 N2 Pd1 . . 121.9(5) ?
    N1 C1 H1 . . 116.7 ?
    N1 C1 C4 . . 126.6(8) ?
    C4 C1 H1 . . 116.7 ?
    N1 C2 H2 . . 106.4 ?
    N1 C2 C3 . . 109.9(5) ?
    C3 C2 H2 . . 106.4 ?
    C16 C2 N1 . . 112.3(6) ?
    C16 C2 H2 . . 106.4 ?
    C16 C2 C3 . . 115.0(6) ?
    C2 C3 H3A . . 109.5 ?
    C2 C3 H3B . . 109.5 ?
    C2 C3 H3C . . 109.5 ?
    H3A C3 H3B . . 109.5 ?
    H3A C3 H3C . . 109.5 ?
    H3B C3 H3C . . 109.5 ?
    C5 C4 C1 . . 119.5(9) ?
    C5 C4 C9 . . 120.5(9) ?
    C9 C4 C1 . . 119.7(10) ?
    C4 C5 H5 . . 119.0 ?
    C4 C5 C6 . . 121.9(11) ?
    C6 C5 H5 . . 119.0 ?
    C5 C6 H6 . . 121.4 ?
    C5 C6 C7 . . 117.2(12) ?
    C7 C6 H6 . . 121.4 ?
    C6 C7 H7 . . 118.7 ?
    C8 C7 C6 . . 122.5(11) ?
    C8 C7 H7 . . 118.7 ?
    C7 C8 H8 . . 118.4 ?
    C7 C8 C9 . . 123.2(13) ?
    C9 C8 H8 . . 118.4 ?
    C8 C9 C4 . . 114.6(13) ?
    C8 C9 C10 . . 122.1(13) ?
    C10 C9 C4 . . 123.3(11) ?
    C9 C10 C11 . . 121.9(14) ?
    C15 C10 C9 . . 123.1(12) ?
    C15 C10 C11 . . 115.0(14) ?
    C10 C11 H11 . . 119.8 ?
    C12 C11 C10 . . 120.3(14) ?
    C12 C11 H11 . . 119.8 ?
    C11 C12 H12 . . 118.7 ?
    C11 C12 C13 . . 122.6(15) ?
    C13 C12 H12 . . 118.7 ?
    C12 C13 H13 . . 120.4 ?
    C12 C13 C14 . . 119.2(15) ?
    C14 C13 H13 . . 120.4 ?
    C13 C14 H14 . . 120.0 ?
    C15 C14 C13 . . 120.0(13) ?
    C15 C14 H14 . . 120.0 ?
    C10 C15 H15 . . 118.6 ?
    C14 C15 C10 . . 122.7(12) ?
    C14 C15 H15 . . 118.6 ?
    C17 C16 C2 . . 119.0(8) ?
    C17 C16 C21 . . 115.1(8) ?
    C21 C16 C2 . . 125.9(7) ?
    C16 C17 H17 . . 118.6 ?
    C18 C17 C16 . . 122.8(9) ?
    C18 C17 H17 . . 118.6 ?
    C17 C18 H18 . . 120.4 ?
    C19 C18 C17 . . 119.1(9) ?
    C19 C18 H18 . . 120.4 ?
    C18 C19 O1 . . 114.1(8) ?
    C20 C19 O1 . . 124.8(9) ?
    C20 C19 C18 . . 121.1(9) ?
    C19 C20 H20 . . 120.2 ?
    C19 C20 C21 . . 119.6(9) ?
    C21 C20 H20 . . 120.2 ?
    C16 C21 H21 . . 118.9 ?
    C20 C21 C16 . . 122.2(8) ?
    C20 C21 H21 . . 118.9 ?
    O1 C22 H22A . . 109.5 ?
    O1 C22 H22B . . 109.5 ?
    O1 C22 H22C . . 109.5 ?
    H22A C22 H22B . . 109.5 ?
    H22A C22 H22C . . 109.5 ?
    H22B C22 H22C . . 109.5 ?
    N2 C23 H23 . . 117.3 ?
    N2 C23 C26 . . 125.4(8) ?
    C26 C23 H23 . . 117.3 ?
    N2 C24 H24 . . 106.9 ?
    N2 C24 C38 . . 110.6(6) ?
    C25 C24 N2 . . 112.2(6) ?
    C25 C24 H24 . . 106.9 ?
    C25 C24 C38 . . 112.9(6) ?
    C38 C24 H24 . . 106.9 ?
    C24 C25 H25A . . 109.5 ?
    C24 C25 H25B . . 109.5 ?
    C24 C25 H25C . . 109.5 ?
    H25A C25 H25B . . 109.5 ?
    H25A C25 H25C . . 109.5 ?
    H25B C25 H25C . . 109.5 ?
    C27 C26 C23 . . 119.9(8) ?
    C31 C26 C23 . . 119.2(8) ?
    C31 C26 C27 . . 120.7(7) ?
    C26 C27 H27 . . 120.7 ?
    C28 C27 C26 . . 118.5(8) ?
    C28 C27 H27 . . 120.7 ?
    C27 C28 H28 . . 119.4 ?
    C29 C28 C27 . . 121.2(8) ?
    C29 C28 H28 . . 119.4 ?
    C28 C29 H29 . . 120.1 ?
    C28 C29 C30 . . 119.9(8) ?
    C30 C29 H29 . . 120.1 ?
    C29 C30 H30 . . 119.8 ?
    C31 C30 C29 . . 120.5(9) ?
    C31 C30 H30 . . 119.8 ?
    C26 C31 C30 . . 119.1(10) ?
    C26 C31 C32 . . 121.6(9) ?
    C30 C31 C32 . . 119.3(10) ?
    C33 C32 C31 . . 118.6(9) ?
    C37 C32 C31 . . 121.0(9) ?
    C37 C32 C33 . . 120.3(10) ?
    C32 C33 H33 . . 119.6 ?
    C32 C33 C34 . . 120.9(9) ?
    C34 C33 H33 . . 119.6 ?
    C33 C34 H34 . . 121.0 ?
    C33 C34 C35 . . 118.0(10) ?
    C35 C34 H34 . . 121.0 ?
    C34 C35 H35 . . 119.1 ?
    C36 C35 C34 . . 121.8(10) ?
    C36 C35 H35 . . 119.1 ?
    C35 C36 H36 . . 120.2 ?
    C35 C36 C37 . . 119.6(10) ?
    C37 C36 H36 . . 120.2 ?
    C32 C37 C36 . . 119.3(9) ?
    C32 C37 H37 . . 120.4 ?
    C36 C37 H37 . . 120.4 ?
    C39 C38 C24 . . 120.3(7) ?
    C39 C38 C43 . . 118.9(8) ?
    C43 C38 C24 . . 120.6(8) ?
    C38 C39 H39 . . 119.5 ?
    C38 C39 C40 . . 121.0(8) ?
    C40 C39 H39 . . 119.5 ?
    C39 C40 H40 . . 120.6 ?
    C41 C40 C39 . . 118.8(8) ?
    C41 C40 H40 . . 120.6 ?
    O2 C41 C40 . . 125.0(9) ?
    O2 C41 C42 . . 115.7(8) ?
    C42 C41 C40 . . 119.2(9) ?
    C41 C42 H42 . . 120.1 ?
    C43 C42 C41 . . 119.9(8) ?
    C43 C42 H42 . . 120.1 ?
    C38 C43 H43 . . 119.0 ?
    C42 C43 C38 . . 122.0(9) ?
    C42 C43 H43 . . 119.0 ?
    O2 C44 H44A . . 109.5 ?
    O2 C44 H44B . . 109.5 ?
    O2 C44 H44C . . 109.5 ?
    H44A C44 H44B . . 109.5 ?
    H44A C44 H44C . . 109.5 ?
    H44B C44 H44C . . 109.5 ?
loop_
    _geom_torsion_atom_site_label_1
    _geom_torsion_atom_site_label_2
    _geom_torsion_atom_site_label_3
    _geom_torsion_atom_site_label_4
    _geom_torsion_site_symmetry_1
    _geom_torsion_site_symmetry_2
    _geom_torsion_site_symmetry_3
    _geom_torsion_site_symmetry_4
    _geom_torsion
    _geom_torsion_publ_flag
    Pd1 N1 C1 C4 . . . . -7.7(12) ?
    Pd1 N1 C2 C3 . . . . 105.9(6) ?
    Pd1 N1 C2 C16 . . . . -124.8(6) ?
    Pd1 N2 C23 C26 . . . . 10.4(11) ?
    Pd1 N2 C24 C25 . . . . -10.7(8) ?
    Pd1 N2 C24 C38 . . . . 116.2(6) ?
    O1 C19 C20 C21 . . . . 178.5(10) ?
    O2 C41 C42 C43 . . . . -178.4(9) ?
    N1 C1 C4 C5 . . . . -46.8(12) ?
    N1 C1 C4 C9 . . . . 139.0(9) ?
    N1 C2 C16 C17 . . . . 75.6(10) ?
    N1 C2 C16 C21 . . . . -105.0(9) ?
    N2 C23 C26 C27 . . . . 38.9(11) ?
    N2 C23 C26 C31 . . . . -146.2(8) ?
    N2 C24 C38 C39 . . . . 121.4(8) ?
    N2 C24 C38 C43 . . . . -63.2(10) ?
    C1 N1 C2 C3 . . . . -76.9(9) ?
    C1 N1 C2 C16 . . . . 52.4(9) ?
    C1 C4 C5 C6 . . . . -176.8(8) ?
    C1 C4 C9 C8 . . . . 177.2(8) ?
    C1 C4 C9 C10 . . . . -4.5(15) ?
    C2 N1 C1 C4 . . . . 175.4(7) ?
    C2 C16 C17 C18 . . . . 178.5(10) ?
    C2 C16 C21 C20 . . . . -180.0(9) ?
    C3 C2 C16 C17 . . . . -157.7(8) ?
    C3 C2 C16 C21 . . . . 21.7(12) ?
    C4 C5 C6 C7 . . . . 1.7(13) ?
    C4 C9 C10 C11 . . . . 132.7(11) ?
    C4 C9 C10 C15 . . . . -47.4(16) ?
    C5 C4 C9 C8 . . . . 3.1(14) ?
    C5 C4 C9 C10 . . . . -178.6(9) ?
    C5 C6 C7 C8 . . . . -1.5(17) ?
    C6 C7 C8 C9 . . . . 2(2) ?
    C7 C8 C9 C4 . . . . -2.9(18) ?
    C7 C8 C9 C10 . . . . 178.8(13) ?
    C8 C9 C10 C11 . . . . -49.1(16) ?
    C8 C9 C10 C15 . . . . 130.8(12) ?
    C9 C4 C5 C6 . . . . -2.7(13) ?
    C9 C10 C11 C12 . . . . 179.9(13) ?
    C9 C10 C15 C14 . . . . -178.9(10) ?
    C10 C11 C12 C13 . . . . -3(2) ?
    C11 C10 C15 C14 . . . . 1.0(15) ?
    C11 C12 C13 C14 . . . . 5(3) ?
    C12 C13 C14 C15 . . . . -4(2) ?
    C13 C14 C15 C10 . . . . 0.9(16) ?
    C15 C10 C11 C12 . . . . 0.0(17) ?
    C16 C17 C18 C19 . . . . 1.4(18) ?
    C17 C16 C21 C20 . . . . -0.6(14) ?
    C17 C18 C19 O1 . . . . 179.9(10) ?
    C17 C18 C19 C20 . . . . -0.2(17) ?
    C18 C19 C20 C21 . . . . -1.4(16) ?
    C19 C20 C21 C16 . . . . 1.8(15) ?
    C21 C16 C17 C18 . . . . -1.0(15) ?
    C22 O1 C19 C18 . . . . -170.9(10) ?
    C22 O1 C19 C20 . . . . 9.2(16) ?
    C23 N2 C24 C25 . . . . 175.1(6) ?
    C23 N2 C24 C38 . . . . -57.9(8) ?
    C23 C26 C27 C28 . . . . 176.3(7) ?
    C23 C26 C31 C30 . . . . -177.0(8) ?
    C23 C26 C31 C32 . . . . 3.9(13) ?
    C24 N2 C23 C26 . . . . -175.5(7) ?
    C24 C38 C39 C40 . . . . 177.5(8) ?
    C24 C38 C43 C42 . . . . -177.5(8) ?
    C25 C24 C38 C39 . . . . -112.0(8) ?
    C25 C24 C38 C43 . . . . 63.4(9) ?
    C26 C27 C28 C29 . . . . 0.4(13) ?
    C26 C31 C32 C33 . . . . -128.0(9) ?
    C26 C31 C32 C37 . . . . 52.0(12) ?
    C27 C26 C31 C30 . . . . -2.1(14) ?
    C27 C26 C31 C32 . . . . 178.8(8) ?
    C27 C28 C29 C30 . . . . -1.5(14) ?
    C28 C29 C30 C31 . . . . 0.8(15) ?
    C29 C30 C31 C26 . . . . 1.0(15) ?
    C29 C30 C31 C32 . . . . -179.9(9) ?
    C30 C31 C32 C33 . . . . 53.0(12) ?
    C30 C31 C32 C37 . . . . -127.1(10) ?
    C31 C26 C27 C28 . . . . 1.4(12) ?
    C31 C32 C33 C34 . . . . 179.8(9) ?
    C31 C32 C37 C36 . . . . -179.3(8) ?
    C32 C33 C34 C35 . . . . -2.2(14) ?
    C33 C32 C37 C36 . . . . 0.6(13) ?
    C33 C34 C35 C36 . . . . 4.1(15) ?
    C34 C35 C36 C37 . . . . -3.6(14) ?
    C35 C36 C37 C32 . . . . 1.2(13) ?
    C37 C32 C33 C34 . . . . -0.1(13) ?
    C38 C39 C40 C41 . . . . 0.9(14) ?
    C39 C38 C43 C42 . . . . -2.0(14) ?
    C39 C40 C41 O2 . . . . 178.7(9) ?
    C39 C40 C41 C42 . . . . -3.7(14) ?
    C40 C41 C42 C43 . . . . 3.7(15) ?
    C41 C42 C43 C38 . . . . -0.9(15) ?
    C43 C38 C39 C40 . . . . 1.9(13) ?
    C44 O2 C41 C40 . . . . -14.6(14) ?
    C44 O2 C41 C42 . . . . 167.7(8) ?
loop_
    _geom_hbond_atom_site_label_D
    _geom_hbond_atom_site_label_H
    _geom_hbond_atom_site_label_A
    _geom_hbond_site_symmetry_A
    _geom_hbond_distance_DH
    _geom_hbond_distance_HA
    _geom_hbond_distance_DA
    _geom_hbond_angle_DHA
    _geom_hbond_publ_flag
    C3 H3A Cl1 . 0.96 2.90 3.662(6) 137.5 yes
    C22 H22A Cl1 2_646 0.96 2.87 3.765(10) 154.7 yes
    C25 H25A Cl2 . 0.96 2.71 3.460(6) 135.0 yes
    C44 H44C Cl2 2_557 0.96 2.82 3.757(9) 164.9 yes
_shelx_space_group_comment
;
The symmetry employed for this shelxl refinement is uniquely defined
by the following loop, which should always be used as a source of
symmetry information in preference to the above space-group names.
They are only intended as comments.
;
_shelx_estimated_absorpt_T_min     ?
_shelx_estimated_absorpt_T_max     ?
_iucr_refine_instructions_details
;
TITL IMDIBBPd_1_Mo in P21 #4
    imdibbpd_1_mo.res
    created by SHELXL-2019/3 at 23:16:39 on 09-Jul-2024
REM reset to P21 #4
CELL 0.71073 10.250491 18.616525 10.634517 90 96.3884 90
ZERR 2 0.000421 0.000852 0.000498 0 0.0042 0
LATT -1
SYMM -X,0.5+Y,-Z
SFAC C H Cl N O Pd
UNIT 88 84 4 4 4 2
EQIV $1 1-X,-0.5+Y,1-Z
EQIV $2 -X,0.5+Y,2-Z
SIMU 0.04 0.08 1.7 C9 C4 C5 C6 C7 C8 C10 C15 C14 C13 C12 C11
DELU C6 C5 C4 C9 C8 C7 C10 C15 C14 C13 C12 C11
L.S. 50
PLAN  20
CONF
HTAB C3 Cl1
HTAB C22 Cl1_$1
HTAB C25 Cl2
HTAB C44 Cl2_$2
LIST 4
BOND
HTAB
more -1
bond $H
fmap 2
acta
OMIT -10 -16 6
OMIT -9 4 3
REM <olex2.extras>
REM <HklSrc "%.\\imdibbpd_1_mo.hkl">
REM </olex2.extras>
WGHT    0.024600
FVAR       1.11813
PD1   6    0.248592    0.406479    0.751114    11.00000    0.03554    0.04656 =
         0.03469   -0.00068    0.00435   -0.00173
CL1   3    0.437206    0.475381    0.768405    11.00000    0.04334    0.06678 =
         0.07277   -0.01302    0.01392   -0.01159
CL2   3    0.058588    0.338391    0.724134    11.00000    0.04042    0.05807 =
         0.06703   -0.01179    0.00807   -0.00821
O1    5    0.171856    0.048627    0.370233    11.00000    0.06539    0.08053 =
         0.15548   -0.05020    0.01302    0.00047
O2    5    0.318356    0.764776    1.116858    11.00000    0.07125    0.06315 =
         0.11219   -0.03419    0.01509   -0.00768
N1    4    0.349903    0.316566    0.720740    11.00000    0.03021    0.04828 =
         0.03645    0.00312   -0.00028   -0.00414
N2    4    0.140382    0.495739    0.770823    11.00000    0.04131    0.04608 =
         0.03152   -0.00151    0.00650    0.00098
C1    1    0.379539    0.269674    0.801407    11.00000    0.04788    0.06487 =
         0.04503   -0.00882    0.01657    0.00186
AFIX  43
H1    2    0.416918    0.227848    0.773721    11.00000   -1.20000
AFIX   0
C2    1    0.384383    0.306205    0.588553    11.00000    0.05532    0.05249 =
         0.03957   -0.00050    0.01612   -0.00319
AFIX  13
H2    2    0.336977    0.343456    0.536804    11.00000   -1.20000
AFIX   0
C3    1    0.528772    0.320809    0.584146    11.00000    0.07794    0.08479 =
         0.08054   -0.02325    0.04360   -0.02919
AFIX 137
H3A   2    0.548930    0.368729    0.613494    11.00000   -1.50000
H3B   2    0.549528    0.315922    0.498733    11.00000   -1.50000
H3C   2    0.579616    0.287057    0.637410    11.00000   -1.50000
AFIX   0
C4    1    0.361647    0.273367    0.936701    11.00000    0.04851    0.08787 =
         0.04465    0.01699    0.01291    0.02162
C5    1    0.399578    0.334487    1.004899    11.00000    0.07415    0.12323 =
         0.04426   -0.00175   -0.00237    0.03087
AFIX  43
H5    2    0.431888    0.373415    0.963132    11.00000   -1.20000
AFIX   0
C6    1    0.390903    0.339465    1.133414    11.00000    0.09274    0.19444 =
         0.05590   -0.00258    0.00001    0.04339
AFIX  43
H6    2    0.414431    0.381245    1.178252    11.00000   -1.20000
AFIX   0
C7    1    0.345414    0.279224    1.192872    11.00000    0.10386    0.27810 =
         0.03956    0.02150    0.00197    0.02189
AFIX  43
H7    2    0.340691    0.280884    1.279651    11.00000   -1.20000
AFIX   0
C8    1    0.308559    0.219562    1.130474    11.00000    0.08027    0.23023 =
         0.06175    0.07129    0.01092    0.00195
AFIX  43
H8    2    0.276143    0.181801    1.175099    11.00000   -1.20000
AFIX   0
C9    1    0.316148    0.210602    0.999649    11.00000    0.04693    0.14169 =
         0.05906    0.04561    0.01257    0.01616
C10   1    0.278211    0.145343    0.935294    11.00000    0.05281    0.10169 =
         0.11629    0.06173    0.03078    0.00616
C11   1    0.323809    0.076942    0.982595    11.00000    0.07543    0.12742 =
         0.19859    0.11249    0.01758    0.00835
AFIX  43
H11   2    0.379967    0.074179    1.057397    11.00000   -1.20000
AFIX   0
C12   1    0.285830    0.016390    0.919332    11.00000    0.13641    0.09962 =
         0.27300    0.11262    0.03194    0.02135
AFIX  43
H12   2    0.320193   -0.027287    0.949817    11.00000   -1.20000
AFIX   0
C13   1    0.199706    0.016614    0.813245    11.00000    0.12268    0.08866 =
         0.24928    0.05672    0.04319   -0.00957
AFIX  43
H13   2    0.170297   -0.026383    0.775614    11.00000   -1.20000
AFIX   0
C14   1    0.156051    0.081461    0.761580    11.00000    0.09751    0.07585 =
         0.13767    0.02732    0.03009   -0.00523
AFIX  43
H14   2    0.101062    0.082413    0.685895    11.00000   -1.20000
AFIX   0
C15   1    0.192853    0.143069    0.820412    11.00000    0.06581    0.08144 =
         0.09641    0.02606    0.02786   -0.00288
AFIX  43
H15   2    0.161244    0.186121    0.784604    11.00000   -1.20000
AFIX   0
C16   1    0.337347    0.236400    0.534040    11.00000    0.04198    0.04770 =
         0.04122   -0.00217    0.01312    0.00335
C17   1    0.205110    0.228101    0.493308    11.00000    0.04032    0.06190 =
         0.08146   -0.02078    0.00652    0.00976
AFIX  43
H17   2    0.148723    0.266325    0.503160    11.00000   -1.20000
AFIX   0
C18   1    0.153502    0.165704    0.438853    11.00000    0.05282    0.08108 =
         0.11534   -0.03913    0.00813    0.00326
AFIX  43
H18   2    0.064439    0.162442    0.410954    11.00000   -1.20000
AFIX   0
C19   1    0.234651    0.108839    0.426410    11.00000    0.05392    0.05277 =
         0.08047   -0.01532    0.01382   -0.00584
C20   1    0.362844    0.112801    0.465795    11.00000    0.06024    0.06134 =
         0.08699   -0.01170    0.01062    0.02324
AFIX  43
H20   2    0.416800    0.073219    0.458349    11.00000   -1.20000
AFIX   0
C21   1    0.415018    0.176368    0.517906    11.00000    0.04052    0.07245 =
         0.07461   -0.00631    0.00494    0.00558
AFIX  43
H21   2    0.504769    0.178980    0.542875    11.00000   -1.20000
AFIX   0
C22   1    0.240705   -0.014452    0.369711    11.00000    0.09090    0.05888 =
         0.18662   -0.03440    0.01610    0.01823
AFIX 137
H22A  2    0.304857   -0.010854    0.310764    11.00000   -1.50000
H22B  2    0.181398   -0.053147    0.345099    11.00000   -1.50000
H22C  2    0.284092   -0.023545    0.452904    11.00000   -1.50000
AFIX   0
C23   1    0.123747    0.545200    0.684359    11.00000    0.03429    0.04547 =
         0.05135    0.01404   -0.00017    0.00127
AFIX  43
H23   2    0.085283    0.588047    0.706001    11.00000   -1.20000
AFIX   0
C24   1    0.084529    0.513066    0.893060    11.00000    0.04348    0.05910 =
         0.03475   -0.00259    0.01088   -0.00594
AFIX  13
H24   2   -0.009558    0.521867    0.871482    11.00000   -1.20000
AFIX   0
C25   1    0.097101    0.451404    0.983884    11.00000    0.08660    0.06257 =
         0.04637   -0.00380    0.02140   -0.01438
AFIX 137
H25A  2    0.052401    0.410297    0.945365    11.00000   -1.50000
H25B  2    0.058729    0.464220    1.059108    11.00000   -1.50000
H25C  2    0.188238    0.440139    1.005443    11.00000   -1.50000
AFIX   0
C26   1    0.160992    0.538991    0.554097    11.00000    0.04335    0.07976 =
         0.02983    0.00834   -0.00194   -0.00624
C27   1    0.142633    0.473806    0.488488    11.00000    0.07532    0.07190 =
         0.03838    0.00155   -0.00241   -0.00275
AFIX  43
H27   2    0.111914    0.433438    0.527477    11.00000   -1.20000
AFIX   0
C28   1    0.171225    0.470846    0.364431    11.00000    0.11466    0.10270 =
         0.03745   -0.01694    0.00433   -0.00710
AFIX  43
H28   2    0.158934    0.428004    0.319704    11.00000   -1.20000
AFIX   0
C29   1    0.216575    0.528927    0.307198    11.00000    0.12078    0.16137 =
         0.03225   -0.00729    0.01548   -0.02357
AFIX  43
H29   2    0.237239    0.525665    0.224424    11.00000   -1.20000
AFIX   0
C30   1    0.232427    0.593924    0.372435    11.00000    0.09272    0.11559 =
         0.04210    0.00377    0.00598   -0.02946
AFIX  43
H30   2    0.262654    0.634092    0.332495    11.00000   -1.20000
AFIX   0
C31   1    0.203590    0.599016    0.495704    11.00000    0.05256    0.07640 =
         0.04434    0.00884   -0.00004   -0.00325
C32   1    0.221577    0.670185    0.563897    11.00000    0.04259    0.07525 =
         0.05207    0.02309    0.00803   -0.00498
C33   1    0.162727    0.729969    0.507904    11.00000    0.06364    0.08545 =
         0.08757    0.03096    0.00452   -0.02126
AFIX  43
H33   2    0.113274    0.725890    0.429438    11.00000   -1.20000
AFIX   0
C34   1    0.175849    0.796153    0.566377    11.00000    0.07649    0.08040 =
         0.13181    0.04962    0.00531   -0.00148
AFIX  43
H34   2    0.138444    0.837068    0.527241    11.00000   -1.20000
AFIX   0
C35   1    0.246514    0.799829    0.685297    11.00000    0.10122    0.05878 =
         0.12394   -0.00236    0.03694   -0.01411
AFIX  43
H35   2    0.251564    0.843407    0.728319    11.00000   -1.20000
AFIX   0
C36   1    0.307840    0.742165    0.740001    11.00000    0.08647    0.08544 =
         0.07750    0.00107    0.02069   -0.01538
AFIX  43
H36   2    0.358637    0.746573    0.817702    11.00000   -1.20000
AFIX   0
C37   1    0.294794    0.675234    0.679194    11.00000    0.06267    0.06911 =
         0.05682    0.01699    0.00795   -0.00059
AFIX  43
H37   2    0.335477    0.634764    0.716872    11.00000   -1.20000
AFIX   0
C38   1    0.144266    0.582723    0.950785    11.00000    0.04353    0.05629 =
         0.03618   -0.00069    0.01180    0.00157
C39   1    0.066410    0.638786    0.972256    11.00000    0.04717    0.05517 =
         0.06249   -0.01020    0.01535   -0.00251
AFIX  43
H39   2   -0.023526    0.635579    0.948671    11.00000   -1.20000
AFIX   0
C40   1    0.119172    0.702116    1.029839    11.00000    0.05589    0.05102 =
         0.08259   -0.01720    0.02302    0.00178
AFIX  43
H40   2    0.064808    0.740340    1.045416    11.00000   -1.20000
AFIX   0
C41   1    0.253858    0.706426    1.062921    11.00000    0.06032    0.06369 =
         0.06097   -0.01752    0.02299   -0.00874
C42   1    0.330967    0.647409    1.045305    11.00000    0.04062    0.06967 =
         0.05976   -0.02160    0.00949   -0.00923
AFIX  43
H42   2    0.420553    0.648662    1.071609    11.00000   -1.20000
AFIX   0
C43   1    0.275659    0.587241    0.989276    11.00000    0.05400    0.06005 =
         0.04880   -0.01048    0.01255    0.00376
AFIX  43
H43   2    0.328990    0.548042    0.976853    11.00000   -1.20000
AFIX   0
C44   1    0.248486    0.830696    1.113571    11.00000    0.09483    0.06053 =
         0.12163   -0.01762    0.03536   -0.00746
AFIX 137
H44A  2    0.210510    0.840209    1.028576    11.00000   -1.50000
H44B  2    0.307576    0.868873    1.141785    11.00000   -1.50000
H44C  2    0.180116    0.827590    1.168128    11.00000   -1.50000
AFIX   0
HKLF 4
REM  IMDIBBPd_1_Mo in P21 #4
REM wR2 = 0.0766, GooF = S = 1.021, Restrained GooF = 1.019 for all data
REM R1 = 0.0405 for 6673 Fo > 4sig(Fo) and 0.0810 for all 10009 data
REM 464 parameters refined using 108 restraints
END
WGHT      0.0246      0.0000
REM Instructions for potential hydrogen bonds
HTAB C3 Cl1
HTAB C22 Cl1_$1
HTAB C25 Cl2
HTAB C44 Cl2_$2
REM Highest difference peak  0.527,  deepest hole -0.302,  1-sigma level  0.056
Q1    1   0.4414  0.3369  0.7745  11.00000  0.05    0.53
Q2    1   0.0600  0.4760  0.7290  11.00000  0.05    0.45
Q3    1   0.0662  0.3760  0.6766  11.00000  0.05    0.32
Q4    1   0.4321  0.4377  0.8263  11.00000  0.05    0.30
Q5    1   0.2598  0.4091  0.6464  11.00000  0.05    0.29
Q6    1   0.1625  0.4082  0.6887  11.00000  0.05    0.29
Q7    1   0.2368  0.4027  0.8486  11.00000  0.05    0.29
Q8    1   0.3225  0.3498  0.7590  11.00000  0.05    0.27
Q9    1   0.3403  0.4030  0.8137  11.00000  0.05    0.26
Q10   1   0.1819  0.4617  0.7374  11.00000  0.05    0.25
Q11   1   0.1184  0.6177  0.9400  11.00000  0.05    0.25
Q12   1   0.3840  0.4705  0.8417  11.00000  0.05    0.24
Q13   1   0.1029  0.3686  0.7726  11.00000  0.05    0.24
Q14   1   0.1874  0.1245  0.4798  11.00000  0.05    0.24
Q15   1   0.3634  0.5031  0.7326  11.00000  0.05    0.24
Q16   1   0.3116  0.6897  1.0213  11.00000  0.05    0.23
Q17   1   0.1210  0.3406  0.6644  11.00000  0.05    0.23
Q18   1   0.4219  0.3173  0.6706  11.00000  0.05    0.23
Q19   1   0.1417  0.5816  1.0043  11.00000  0.05    0.22
Q20   1   0.1416 -0.0421  0.2968  11.00000  0.05    0.22
  REM The information below was added by Olex2.
  REM
  REM R1 = 0.0405 for 6673 Fo > 4sig(Fo) and 0.0810 for all 25456 data
  REM 464 parameters refined using n/a restraints
  REM Highest difference peak 0.53, deepest hole -0.30
  REM Mean Shift 0, Max Shift 0.000.
  REM +++ Tabular Listing of Refinement Information +++
  REM R1_all = 0.0810
  REM R1_gt = 0.0405
  REM wR_ref = 0.0766
  REM GOOF = 1.021
  REM Shift_max = 0.000
  REM Shift_mean = 0
  REM Reflections_all = 25456
  REM Reflections_gt = 6673
  REM Parameters = 464
  REM Hole = -0.30
  REM Peak = 0.53
  REM Flack = 0.00(3)
;
