# Supplementary material for: Bis{(S)-(−)-N-[(2-biphen­yl)methyl­idene]-1-(4-meth­oxy­phen­yl)ethyl­amine-κN}di­chlorido­palladium(II)
Source: IUCrdata. 2024 Jun 16;9(Pt 7):x240555. doi: 10.1107/S2414314624005558 (PMC11299657; doi:10.1107/S2414314624005558)
Supplement: Supplementary file 2 [file x-09-x240555-Isup2.hkl]

#
# h,k,l, Fc-squared, Fo-squared, sigma(Fo-squared), status flag
#
data_I
_shelx_title ' IMDIBBPd_1_Mo in P21 #4'
_shelx_refln_list_code          4
_shelx_F_calc_maximum      244.01
_exptl_crystal_F_000       832.00
_reflns_d_resolution_high  0.7082

loop_
 _space_group_symop_operation_xyz
 'x, y, z'
 '-x, y+1/2, -z'

_cell_length_a    10.2505
_cell_length_b    18.6165
_cell_length_c    10.6345
_cell_angle_alpha  90.000
_cell_angle_beta   96.388
_cell_angle_gamma  90.000

_shelx_F_squared_multiplier     1.000

loop_
 _refln_index_h
 _refln_index_k
 _refln_index_l
 _refln_F_squared_calc
 _refln_F_squared_meas
 _refln_F_squared_sigma
 _refln_observed_status
   0 -26   0         21.67          9.51        30.86 o
   1 -26   0          3.39         13.17        30.08 o
   1 -25   0         18.45         19.86        48.90 o
   0 -24   0         35.68         40.17        26.99 o
   1 -24   0         16.27         23.12        19.21 o
   2 -24   0        116.60        109.69        28.49 o
   3 -24   0          5.99          8.13        27.77 o
   5 -24   0          2.69        -27.51        27.83 o
   1 -23   0        146.11        143.02        53.84 o
   2 -23   0          7.39         24.91        16.87 o
   3 -23   0        188.27        176.49        30.94 o
   4 -23   0          7.78         18.60        23.50 o
   5 -23   0         16.50        -30.82        30.82 o
   6 -23   0          0.24          6.34        21.78 o
   0 -22   0        114.09         63.61        22.43 o
   1 -22   0          2.37        -10.07        18.18 o
   2 -22   0        195.50        222.75        32.41 o
   3 -22   0          2.37         25.33        19.91 o
   4 -22   0         29.06         29.01        31.64 o
   5 -22   0          5.76        -26.76        28.58 o
   6 -22   0         37.84         53.63        34.35 o
   7 -22   0          7.24        -28.06        28.06 o
   1 -21   0        187.57        207.41        20.48 o
   2 -21   0          5.85         -3.22        14.91 o
   3 -21   0        179.34        209.63        31.02 o
   4 -21   0          2.31          5.88        17.53 o
   5 -21   0         28.34          7.85        28.06 o
   6 -21   0          2.21        -23.89        23.89 o
   7 -21   0        127.04        128.52        37.27 o
   0 -20   0        120.98        101.99        21.22 o
   1 -20   0         90.73         84.34        15.79 o
   2 -20   0        274.66        239.76        22.99 o
   3 -20   0          0.12          2.74        22.05 o
   4 -20   0        162.01        152.52        21.06 o
   5 -20   0          4.21        -18.05        18.05 o
   6 -20   0         90.49         84.27        23.79 o
   7 -20   0          9.22         16.83        14.79 o
   8 -20   0        145.32        205.00        68.58 o
   9 -20   0          8.33        -17.12        27.03 o
   1 -19   0        105.86        127.25        13.48 o
   2 -19   0         34.74         47.59        18.18 o
   3 -19   0        417.92        407.44        24.31 o
   4 -19   0         32.80         33.40        10.98 o
   5 -19   0        230.55        255.31        33.41 o
   6 -19   0          1.50          1.19        14.85 o
   7 -19   0        104.31        145.67        29.83 o
   8 -19   0          3.07         12.76        20.72 o
   9 -19   0         65.71        131.08        48.14 o
   0 -18   0        253.67        342.98        32.39 o
   1 -18   0         56.39         58.75        10.64 o
   2 -18   0        187.26        252.19        27.48 o
   3 -18   0          8.06         -1.40        10.75 o
   4 -18   0        394.38        350.81        24.10 o
   5 -18   0          0.23          0.82        13.45 o
   6 -18   0        214.00        296.10        81.90 o
   7 -18   0         33.19         11.27        26.18 o
   8 -18   0         54.30         94.07        20.91 o
   9 -18   0         15.60         41.02        21.49 o
   1 -17   0        786.44        864.68        30.46 o
   2 -17   0         65.21         77.23        11.88 o
   3 -17   0        237.66        227.76        17.79 o
   4 -17   0        118.60         93.63        19.56 o
   5 -17   0        680.14        682.84        36.25 o
   6 -17   0         22.75         42.37        17.39 o
   7 -17   0        137.72        114.47        20.58 o
   8 -17   0          5.18         -3.13        13.70 o
   9 -17   0        119.46        171.00        36.71 o
  10 -17   0         18.75        -35.45        35.45 o
   0 -16   0       1574.40       1578.57        45.19 o
   1 -16   0         75.64         87.91        18.31 o
   2 -16   0        531.96        561.28        25.99 o
   3 -16   0        111.81         85.34        19.91 o
   4 -16   0        657.44        712.38        29.79 o
   5 -16   0        167.62        191.85        28.61 o
   6 -16   0        408.71        496.96        45.77 o
   7 -16   0         31.81         29.99        14.31 o
   8 -16   0         47.65         58.68        17.94 o
   9 -16   0         16.91         11.36        31.01 o
  10 -16   0        161.92        126.15        33.34 o
   1 -15   0       1034.38       1039.99        38.60 o
   2 -15   0         11.68         14.25         8.33 o
   3 -15   0        362.59        365.89        30.91 o
   4 -15   0         44.25         54.07        10.20 o
   5 -15   0       1030.19       1062.38        80.28 o
   6 -15   0         22.84         21.24        15.70 o
   7 -15   0        104.51         85.50        24.37 o
   8 -15   0         18.58         17.89        13.99 o
   9 -15   0        101.90         61.81        18.86 o
  10 -15   0         13.99         -8.94        20.45 o
   0 -14   0       1964.29       1945.32        49.36 o
   1 -14   0        110.80        131.88        18.65 o
   2 -14   0        245.14        237.28        15.94 o
   3 -14   0          6.05          5.99         7.81 o
   4 -14   0        542.39        587.01        31.54 o
   5 -14   0          9.93          1.16        11.96 o
   6 -14   0        869.46        891.97        35.53 o
   7 -14   0          3.34        -13.38        13.38 o
   8 -14   0        179.34        168.64        40.08 o
   9 -14   0         21.92         44.50        16.46 o
  10 -14   0        251.52        320.00        44.92 o
  11 -14   0         21.58         96.09        47.44 o
   1 -13   0       1421.37       1399.04        31.58 o
   2 -13   0         40.57         29.70         8.00 o
   3 -13   0         65.56         77.67        11.81 o
   4 -13   0         45.12         53.23        10.56 o
   5 -13   0        868.09        907.04        33.31 o
   6 -13   0         95.32         96.38        12.28 o
   7 -13   0        393.02        399.48        25.10 o
   8 -13   0         15.93         27.44        14.76 o
   9 -13   0        312.23        359.23        32.63 o
  10 -13   0         19.24         13.14        22.19 o
  11 -13   0        332.62        317.97        74.69 o
   0 -12   0       4043.39       4030.00        77.40 o
   1 -12   0        131.83        140.65        10.75 o
   2 -12   0       1448.46       1452.53        31.76 o
   3 -12   0        231.84        219.76        15.82 o
   4 -12   0       1012.63       1040.54        33.77 o
   5 -12   0         50.06         56.93        10.63 o
   6 -12   0        624.55        577.20        37.35 o
   7 -12   0         74.14         65.09        12.98 o
   8 -12   0        187.03        212.78        24.37 o
   9 -12   0         41.97         46.06        16.34 o
  10 -12   0        342.87        390.73        35.01 o
  11 -12   0         50.42         44.07        26.21 o
   1 -11   0       2735.23       2756.12        41.21 o
   2 -11   0        816.41        846.06        22.02 o
   3 -11   0       2829.60       2977.43        47.94 o
   4 -11   0        154.51        150.15        16.36 o
   5 -11   0        758.69        744.00        28.80 o
   6 -11   0        203.88        196.50        14.77 o
   7 -11   0        516.59        531.17        27.94 o
   8 -11   0          7.50          6.09         9.16 o
   9 -11   0        200.01        192.21        24.37 o
  10 -11   0         32.49         44.52        16.65 o
  11 -11   0        116.95        138.26        34.77 o
   0 -10   0       1811.04       1884.16        37.62 o
   1 -10   0        649.48        673.74        19.79 o
   2 -10   0       3919.58       3809.05        50.06 o
   3 -10   0        197.01        212.13        13.52 o
   4 -10   0       2332.08       2325.82        49.92 o
   5 -10   0         70.31         59.14         9.30 o
   6 -10   0       1388.34       1437.54        41.62 o
   7 -10   0        684.76        728.94        35.44 o
   8 -10   0       1294.97       1397.74        46.11 o
   9 -10   0         48.83         37.99        18.38 o
  10 -10   0        181.91        183.86        24.24 o
  11 -10   0          1.08         14.80        37.18 o
   1  -9   0        862.23        850.61        21.10 o
   2  -9   0        268.13        295.11        14.13 o
   3  -9   0       2074.12       2028.47        36.47 o
   4  -9   0       1722.63       1697.25        41.06 o
   5  -9   0        261.46        264.77        13.81 o
   6  -9   0        211.45        221.47        15.49 o
   7  -9   0       1148.63       1248.81        40.46 o
   8  -9   0        121.62        109.61         9.26 o
   9  -9   0        460.29        494.92        35.97 o
  10  -9   0          1.82         -1.07        12.97 o
  11  -9   0        185.55        236.75        39.61 o
  12  -9   0         47.28         34.18        71.19 o
   0  -8   0        174.45        160.73        19.64 o
   1  -8   0         48.39         30.10         6.27 o
   2  -8   0       4693.32       4621.50        49.72 o
   3  -8   0        310.99        360.10        15.40 o
   4  -8   0       1567.80       1592.05        32.81 o
   5  -8   0         12.32         17.60         6.50 o
   6  -8   0        430.83        419.14        14.13 o
   7  -8   0          9.27         16.80         5.25 o
   8  -8   0       1337.19       1324.47        35.37 o
   9  -8   0         29.84         24.41         9.23 o
  10  -8   0         83.36         78.36        19.51 o
  11  -8   0          2.50         56.37        45.04 o
  12  -8   0        191.79        167.55        36.92 o
   1  -7   0       2743.25       2906.34        39.79 o
   2  -7   0         17.68         13.58         6.35 o
   3  -7   0      11951.96      12188.39        94.49 o
   4  -7   0        149.86        148.45        11.56 o
   5  -7   0       1295.40       1272.68        29.76 o
   6  -7   0         14.54         12.44         5.40 o
   7  -7   0       3211.99       3174.74        44.45 o
   8  -7   0        195.70        185.98        13.81 o
   9  -7   0       1457.09       1471.36        42.24 o
  10  -7   0         38.63         24.31        12.06 o
  11  -7   0         37.69         86.37        33.64 o
  12  -7   0          7.70         -8.18        21.64 o
   0  -6   0        184.81        201.38        10.27 o
   1  -6   0       1362.89       1394.24        26.19 o
   2  -6   0       9629.33       9662.10        71.16 o
   3  -6   0        285.39        281.34        16.79 o
   4  -6   0       2382.90       2307.50        45.60 o
   5  -6   0        180.20        177.14        10.02 o
   6  -6   0        129.96        138.00         9.82 o
   7  -6   0         55.61         47.78         7.57 o
   8  -6   0       1500.75       1496.93        36.64 o
   9  -6   0        108.09         92.90        11.74 o
  10  -6   0        163.39        136.90        18.52 o
  11  -6   0         49.21         32.98        21.51 o
  12  -6   0        192.49        120.58        33.35 o
   1  -5   0       3789.32       3681.96        34.29 o
   2  -5   0        564.74        617.38        17.07 o
   3  -5   0      16412.03      16380.96       145.19 o
   4  -5   0        512.14        517.66        15.61 o
   5  -5   0       4201.24       4173.83        49.02 o
   6  -5   0         83.52         62.90         8.51 o
   7  -5   0        743.26        753.24        22.81 o
   8  -5   0        247.41        230.05        15.60 o
   9  -5   0        354.14        347.80        22.21 o
  10  -5   0         49.16         36.84        13.02 o
  11  -5   0        140.92        151.67        21.31 o
  12  -5   0         35.89         60.46        54.83 o
   0  -4   0        288.78        262.62         9.57 o
   1  -4   0        284.26        275.47        10.41 o
   2  -4   0       2232.02       2061.46        48.36 o
   3  -4   0        434.81        447.59        11.60 o
   4  -4   0       8612.50       8859.82        63.90 o
   5  -4   0        183.56        182.74        11.56 o
   6  -4   0       3746.15       3687.61        89.02 o
   7  -4   0        786.47        762.97        21.37 o
   8  -4   0        833.23        831.56        28.40 o
   9  -4   0        427.39        412.05        29.15 o
  10  -4   0        304.78        323.07        28.23 o
  11  -4   0         20.43         21.73        12.26 o
  12  -4   0        210.62        255.43        54.88 o
  13  -4   0          4.46         18.29        32.02 o
   1  -3   0       8360.84       8483.01        69.61 o
   2  -3   0       3005.14       3006.98        35.45 o
   3  -3   0       3854.25       3872.39        56.62 o
   4  -3   0       4035.52       4181.64        44.76 o
   5  -3   0       4296.58       4658.31        53.05 o
   6  -3   0       2087.88       2103.09        45.79 o
   7  -3   0       1018.54       1048.30        27.12 o
   8  -3   0         48.01         46.73         8.99 o
   9  -3   0        661.28        645.89        29.44 o
  10  -3   0         73.27         71.48        19.33 o
  11  -3   0        474.22        498.94        36.49 o
  12  -3   0         47.20         57.17        25.29 o
  13  -3   0        168.59        178.21        35.17 o
   1  -2   0       6906.96       6390.73        76.88 o
   2  -2   0        880.54        902.07        14.89 o
   3  -2   0      11277.31      11274.59        77.30 o
   4  -2   0       3360.55       3388.81        48.49 o
   5  -2   0        143.50        149.78        11.63 o
   6  -2   0       4684.30       4738.90        82.62 o
   7  -2   0        914.42        898.86        24.94 o
   8  -2   0        947.17        946.02        29.76 o
   9  -2   0         86.76         99.87        11.71 o
  10  -2   0        947.71        989.53        48.02 o
  11  -2   0          7.37         10.75        21.69 o
  12  -2   0        170.49        209.41        26.68 o
  13  -2   0          2.68         39.98        22.26 o
   2  -1   0       7328.46       7690.74        63.99 o
   3  -1   0       2149.28       2302.15        44.38 o
   4  -1   0        100.15        123.51        11.67 o
   5  -1   0       3380.56       3214.29        96.21 o
   6  -1   0       1469.19       1554.92        36.10 o
   7  -1   0       1644.41       1743.35        37.69 o
   8  -1   0          4.95         19.38         7.80 o
   9  -1   0        752.41        727.93        27.61 o
  10  -1   0         57.51         47.70        15.93 o
  11  -1   0        746.59        755.04        44.96 o
  12  -1   0          0.81         -2.41        14.01 o
  13  -1   0         13.00         33.77        20.76 o
   2   0   0      59540.28      58475.33       341.43 o
   3   0   0        249.96        241.26        16.96 o
   4   0   0        159.42        122.43        14.36 o
   5   0   0         46.25         30.40         9.47 o
   6   0   0       1943.34       1922.65        48.86 o
   7   0   0         10.81         18.19        11.70 o
   8   0   0        204.98        193.84        17.46 o
   9   0   0          1.40         -3.54         7.16 o
  10   0   0       1416.83       1501.53        59.69 o
  11   0   0         62.17         47.20        19.48 o
  12   0   0        220.00        260.54        48.08 o
  13   0   0          4.94          6.23        17.88 o
   2   1   0       7334.03       7598.93        72.29 o
   3   1   0       2245.69       2379.43       113.21 o
   4   1   0        104.96        115.78        11.80 o
   5   1   0       3579.39       3453.39        58.91 o
   6   1   0       1462.02       1570.63        44.28 o
   7   1   0       1669.71       1773.97        44.59 o
   8   1   0          5.36         10.89         9.16 o
   9   1   0        756.30        736.46        29.92 o
  10   1   0         59.06         63.42        18.07 o
  11   1   0        751.57        710.42        45.34 o
  12   1   0          0.74         -0.84        19.15 o
  13   1   0          9.80          0.22        23.28 o
   1   2   0       6910.42       6314.53        46.32 o
   2   2   0       1001.15       1082.22        24.67 o
   3   2   0      11276.40      11193.28        80.84 o
   4   2   0       3433.19       3466.04        52.30 o
   5   2   0        139.23        106.18        12.18 o
   6   2   0       4720.06       4829.84        77.27 o
   7   2   0        908.02        879.70        42.30 o
   8   2   0        946.11        921.19        39.23 o
   9   2   0         90.73         85.12        14.59 o
  10   2   0        955.95        999.02        42.05 o
  11   2   0          6.13         -2.32        17.91 o
  12   2   0        176.49        190.04        31.70 o
  13   2   0          3.00         12.60        41.18 o
   1   3   0       8468.08       8642.12       101.56 o
   2   3   0       3047.37       2998.64        61.03 o
   3   3   0       3849.27       3771.63        71.47 o
   4   3   0       4037.72       4249.03        46.78 o
   5   3   0       4297.53       4599.27        54.10 o
   6   3   0       2064.38       2058.29        45.49 o
   7   3   0        991.00       1000.29        33.36 o
   8   3   0         46.76         51.10         9.81 o
   9   3   0        653.24        591.62        29.32 o
  10   3   0         75.73         74.54        26.36 o
  11   3   0        481.60        457.97        64.45 o
  12   3   0         45.63         48.18        21.27 o
  13   3   0        171.84        160.47        33.37 o
  14   3   0         29.82         40.75        27.68 o
   0   4   0        285.69        277.40        10.89 o
   1   4   0        308.26        288.87        22.35 o
   2   4   0       2322.69       2154.52        31.56 o
   3   4   0        437.89        459.98        14.63 o
   4   4   0       8558.83       9142.93        99.58 o
   5   4   0        181.91        159.87        22.00 o
   6   4   0       3708.64       3734.76        73.82 o
   7   4   0        776.78        729.00        42.57 o
   8   4   0        796.16        789.88        38.22 o
   9   4   0        430.28        417.32        29.50 o
  10   4   0        286.15        284.05        25.84 o
  11   4   0         21.34         19.58        30.67 o
  12   4   0        216.60        188.54        32.16 o
  13   4   0          4.90         77.86        25.92 o
  14   4   0         94.41        182.50        50.25 o
   1   5   0       3840.01       3848.96        79.82 o
   2   5   0        567.70        571.23        14.76 o
   3   5   0      16358.32      16842.88        89.16 o
   4   5   0        501.65        484.41        18.84 o
   5   5   0       4161.77       4106.02       172.62 o
   6   5   0         77.17         67.70        11.14 o
   7   5   0        711.76        661.86        41.25 o
   8   5   0        253.30        263.61        23.34 o
   9   5   0        351.27        401.07        28.68 o
  10   5   0         48.47         46.23        12.66 o
  11   5   0        143.82        106.16        38.44 o
  12   5   0         35.27         27.53        64.61 o
  13   5   0        249.26        267.24        42.06 o
  14   5   0         15.28         12.73        22.06 o
   0   6   0        235.68        245.42        15.52 o
   1   6   0       1369.17       1388.19        29.83 o
   2   6   0       9659.23       9616.12        65.47 o
   3   6   0        284.19        254.70         9.87 o
   4   6   0       2333.72       2265.94        36.87 o
   5   6   0        184.27        203.93        13.83 o
   6   6   0        119.47        106.36        11.09 o
   7   6   0         57.70         50.77        14.15 o
   8   6   0       1528.89       1509.15        51.84 o
   9   6   0        105.95         92.62        16.53 o
  10   6   0        175.46        170.56        19.93 o
  11   6   0         47.83          7.60        22.39 o
  12   6   0        185.58        163.74        44.98 o
  13   6   0          9.22         42.77        24.17 o
   1   7   0       2792.46       2787.58        87.41 o
   2   7   0         18.44         18.56         5.49 o
   3   7   0      11947.50      12195.01       108.85 o
   4   7   0        150.97        154.28        11.32 o
   5   7   0       1277.82       1327.74        34.20 o
   6   7   0         14.73         11.38         7.21 o
   7   7   0       3272.01       3199.23        63.68 o
   8   7   0        189.25        205.23        16.00 o
   9   7   0       1477.44       1474.56        41.42 o
  10   7   0         37.22         28.59        22.86 o
  11   7   0         31.75         25.26        26.27 o
  12   7   0          7.03        -30.35        30.35 o
  13   7   0        210.40        166.51        34.49 o
   0   8   0        217.94        193.86        15.77 o
   1   8   0         49.41         36.70        15.05 o
   2   8   0       4659.79       4530.82        69.92 o
   3   8   0        314.31        338.73        13.93 o
   4   8   0       1534.49       1684.49        44.70 o
   5   8   0         12.75         12.21         6.85 o
   6   8   0        430.90        439.84        23.80 o
   7   8   0          7.54          4.95         7.04 o
   8   8   0       1362.39       1360.37        53.24 o
   9   8   0         27.71         31.03        12.45 o
  10   8   0         84.67        119.38        34.08 o
  11   8   0          2.58        -24.93        24.93 o
  12   8   0        185.28        231.25        50.69 o
  13   8   0          8.96        -21.24        21.24 o
   1   9   0        861.02        794.80        23.73 o
   2   9   0        272.17        298.82        12.86 o
   3   9   0       2077.86       1885.44        74.91 o
   4   9   0       1705.99       1708.21        47.17 o
   5   9   0        250.74        275.33        21.94 o
   6   9   0        212.22        225.21        35.43 o
   7   9   0       1130.61       1100.01        39.80 o
   8   9   0        125.08        102.79        14.58 o
   9   9   0        450.28        479.17        32.69 o
  10   9   0          1.81        -16.85        21.37 o
  11   9   0        184.68        170.01        37.97 o
  12   9   0         47.65        124.38        37.28 o
   1  10   0        651.99        618.30        31.83 o
   2  10   0       3887.02       3997.92        83.93 o
   3  10   0        196.91        202.02         9.56 o
   4  10   0       2340.32       2392.00        63.46 o
   5  10   0         71.38         51.22        13.89 o
   6  10   0       1373.33       1422.09        72.17 o
   7  10   0        682.43        652.69        48.31 o
   8  10   0       1273.72       1330.08        51.99 o
   9  10   0         49.07         70.95        15.06 o
  10  10   0        180.85        154.67        34.45 o
  11  10   0          1.55        -28.75        28.75 o
   1  11   0       2747.72       2733.87        85.77 o
   2  11   0        824.83        848.69        41.46 o
   3  11   0       2824.89       2753.83        44.98 o
   4  11   0        149.11        187.73        18.80 o
   5  11   0        774.50        773.12        42.93 o
   6  11   0        203.23        221.45        20.23 o
   7  11   0        521.34        566.15        33.11 o
   8  11   0          7.41         22.72        11.51 o
   9  11   0        193.97        194.33        25.35 o
  10  11   0         31.64         48.75        24.34 o
   0  12   0       4049.81       4248.98       140.70 o
   1  12   0        137.98        128.62        20.55 o
   2  12   0       1461.31       1418.29        46.33 o
   3  12   0        229.56        254.00        17.86 o
   4  12   0       1039.84        952.18        53.14 o
   5  12   0         48.16         42.14         9.31 o
   6  12   0        649.50        682.64        33.59 o
   7  12   0         76.70         77.77        17.29 o
   8  12   0        190.20        209.70        40.58 o
   9  12   0         40.93         32.25        11.57 o
   1  13   0       1404.12       1377.45        60.59 o
   2  13   0         41.03         47.20        11.94 o
   3  13   0         59.41         59.26         8.98 o
   4  13   0         45.08         36.65         3.57 o
   5  13   0        893.91        893.58        25.44 o
   6  13   0         96.20         71.89        11.50 o
   7  13   0        396.19        395.79        27.86 o
   8  13   0         15.26         21.06        10.40 o
   0  14   0       1918.31       1930.52       104.93 o
   1  14   0        112.92        144.98        23.76 o
   2  14   0        230.79        237.09        22.37 o
   3  14   0          5.75         -3.45         6.66 o
   4  14   0        539.56        562.17        33.29 o
   5  14   0          9.14          6.64         4.59 o
   6  14   0        878.37        861.81        62.95 o
   7  14   0          2.85          0.49         7.90 o
   8  14   0        180.94        180.20        32.92 o
   1  15   0       1018.53       1016.26        57.23 o
   2  15   0         11.99         12.07        15.37 o
   3  15   0        357.69        360.69        23.15 o
   4  15   0         42.96         44.60         8.19 o
   5  15   0       1020.53       1097.61        60.53 o
   6  15   0         21.55         34.76        20.54 o
   7  15   0        100.86        112.00        27.27 o
   8  15   0         18.17        123.75        28.99 o
   0  16   0       1568.75       1555.19       103.30 o
   1  16   0         77.32         77.75        22.31 o
   2  16   0        547.45        595.71        46.17 o
   3  16   0        111.07         91.94        12.98 o
   4  16   0        655.63        639.07        26.14 o
   5  16   0        168.17        154.17        34.00 o
   6  16   0        401.25        457.51        54.66 o
   7  16   0         30.82         27.62        19.17 o
   8  16   0         50.12         46.90        21.70 o
   1  17   0        793.66        885.52        56.97 o
   2  17   0         64.96         90.42        33.17 o
   3  17   0        243.49        237.83        48.48 o
   4  17   0        120.14        107.65        33.78 o
   5  17   0        673.55        737.61        54.01 o
   6  17   0         22.08        -22.34        22.34 o
   7  17   0        138.20        128.50        31.80 o
   0  18   0        262.12        360.48        56.40 o
   1  18   0         56.77         40.81        29.99 o
   2  18   0        191.85        212.25        31.10 o
   3  18   0          8.67          0.22        15.72 o
   4  18   0        391.41        344.87        39.44 o
   5  18   0          0.18         18.52        17.36 o
   6  18   0        211.15        199.68        40.41 o
   7  18   0         32.77         66.97        28.94 o
   1  19   0        105.17        101.21        25.66 o
   2  19   0         34.26         16.95        25.54 o
   3  19   0        423.65        431.42        44.79 o
   4  19   0         33.32         80.81        24.68 o
   5  19   0        229.46        278.71        38.23 o
   6  19   0          1.62          0.73        21.29 o
   7  19   0        103.82        135.29        39.69 o
   0  20   0        113.99         98.83        38.32 o
   1  20   0         90.65         88.62        26.64 o
   2  20   0        271.55        324.06        40.49 o
   3  20   0          0.21        -12.31        17.71 o
   4  20   0        162.65        141.56        29.26 o
   5  20   0          4.43         11.77        22.25 o
   6  20   0         88.39        122.39        37.29 o
   7  20   0          9.75         61.56        31.95 o
   1  21   0        187.93        159.87        31.36 o
   2  21   0          5.83        -19.93        19.93 o
   3  21   0        180.39        212.22        34.21 o
   4  21   0          2.46        -12.22        18.57 o
   5  21   0         27.92         36.30        20.37 o
   6  21   0          2.36         22.74        21.04 o
   0  22   0        115.24        118.28        36.97 o
   1  22   0          2.41         49.52        22.31 o
   2  22   0        194.15        174.81        33.65 o
   3  22   0          2.34         27.49        21.07 o
   4  22   0         30.20         -7.89        19.38 o
   5  22   0          5.58        -10.39        18.90 o
   6  22   0         36.48         44.45        30.72 o
   1  23   0        149.16        230.80        40.47 o
   2  23   0          7.37         -2.56        19.32 o
   3  23   0        189.22        187.73        36.08 o
   4  23   0          7.61        -29.04        29.04 o
   5  23   0         16.55          0.42        23.64 o
   6  23   0          0.29          5.45        27.47 o
   0  24   0         37.95         59.66        36.24 o
   1  24   0         16.44         34.78        22.96 o
   2  24   0        114.97        101.78        48.02 o
   3  24   0          6.14          2.26        27.43 o
   4  24   0         24.86         -6.99        24.79 o
   5  24   0          2.56        -30.16        30.16 o
   0 -26   1          1.50         -9.60        35.65 o
   1 -26   1         24.05          6.57        28.19 o
  -1 -25   1         22.25         48.00        43.52 o
   0 -25   1         35.33         11.47        20.66 o
   1 -25   1          6.15         10.87        22.27 o
   2 -25   1         38.97         -2.85        25.94 o
  -5 -24   1          6.50          5.71        25.74 o
  -4 -24   1          2.64         51.95        35.64 o
  -3 -24   1         49.03         52.35        29.45 o
  -2 -24   1         32.41         11.42        20.05 o
  -1 -24   1         36.56         39.88        21.44 o
   0 -24   1          0.38          1.57        22.72 o
   1 -24   1         61.32         62.56        28.62 o
   2 -24   1          3.49        -30.83        30.83 o
  -6 -23   1         26.99         17.49        30.49 o
  -5 -23   1          2.96         24.59        25.73 o
  -4 -23   1         44.63         20.63        25.07 o
  -3 -23   1          0.18         18.46        19.95 o
  -2 -23   1        145.47        164.11        25.05 o
  -1 -23   1          8.12          8.35        13.31 o
   0 -23   1         79.11         89.67        28.37 o
   1 -23   1         28.44         42.31        22.89 o
   2 -23   1        209.85        199.03        50.32 o
   3 -23   1          7.65          5.65        22.34 o
   4 -23   1         87.76         48.60        26.14 o
   5 -23   1          7.45          9.54        23.88 o
   6 -23   1          8.94        -32.92        32.92 o
  -7 -22   1         82.02         51.40        27.85 o
  -6 -22   1          2.42         10.24        25.11 o
  -5 -22   1          9.90        -15.64        26.73 o
  -4 -22   1          1.38         -7.33        21.24 o
  -3 -22   1        212.05        210.42        27.65 o
  -2 -22   1          1.40          5.24        13.88 o
  -1 -22   1        127.76        178.40        32.50 o
   0 -22   1          1.11         -1.88        20.58 o
   1 -22   1        190.59        174.07        28.35 o
   2 -22   1          0.89        -16.96        16.96 o
   3 -22   1        131.82        106.37        45.93 o
   4 -22   1          1.72         10.34        18.58 o
   5 -22   1          3.43          7.05        21.91 o
   6 -22   1          7.13         21.17        27.54 o
   7 -22   1        135.37        149.55        52.79 o
  -7 -21   1          4.19         46.97        23.24 o
  -6 -21   1         27.66         -2.38        29.17 o
  -5 -21   1          1.29         25.57        26.83 o
  -4 -21   1        124.42         66.40        35.32 o
  -3 -21   1          5.21         18.91        15.26 o
  -2 -21   1        224.57        215.23        25.94 o
  -1 -21   1         15.82         20.57        18.92 o
   0 -21   1        103.71         91.26        17.02 o
   1 -21   1          7.55         17.51        12.09 o
   2 -21   1        285.30        291.23        26.71 o
   3 -21   1          2.78         21.91        16.60 o
   4 -21   1         30.46         42.24        22.97 o
   5 -21   1          7.03         29.91        17.97 o
   6 -21   1         12.98         -9.84        17.76 o
   7 -21   1          2.78         -0.51        25.30 o
   8 -21   1        167.52        165.14        52.96 o
  -9 -20   1         70.76         76.98        38.36 o
  -8 -20   1          4.69          7.73        38.64 o
  -7 -20   1        133.78        173.46        27.61 o
  -6 -20   1          2.61         11.23        15.56 o
  -5 -20   1        142.97        140.93        25.00 o
  -4 -20   1         20.79         26.36        16.99 o
  -3 -20   1        301.34        341.23        36.89 o
  -2 -20   1         38.48         41.14        17.52 o
  -1 -20   1        134.43        137.44        16.47 o
   0 -20   1          3.04          7.76        15.13 o
   1 -20   1        213.69        257.11        24.48 o
   2 -20   1         49.63         51.72        12.58 o
   3 -20   1        327.44        449.47        27.68 o
   4 -20   1         20.44         17.26        23.79 o
   5 -20   1         51.57         87.10        22.62 o
   6 -20   1          0.71         -5.63        21.63 o
   7 -20   1        139.07        116.27        29.45 o
   8 -20   1         28.70         78.17        31.08 o
   9 -20   1         94.94         32.35        34.90 o
  -9 -19   1          9.91         38.98        29.65 o
  -8 -19   1         86.96        131.52        24.40 o
  -7 -19   1         16.66         53.06        17.96 o
  -6 -19   1        115.19        132.76        27.29 o
  -5 -19   1         30.34         55.28        32.21 o
  -4 -19   1        167.40        171.52        36.25 o
  -3 -19   1         12.45          3.70         9.98 o
  -2 -19   1        194.49        227.82        17.29 o
  -1 -19   1        190.25        195.50        18.37 o
   0 -19   1        129.88        146.21        19.54 o
   1 -19   1         72.28         74.93        12.58 o
   2 -19   1        370.83        371.48        23.72 o
   3 -19   1          0.67          2.85        12.33 o
   4 -19   1        285.39        319.78        23.22 o
   5 -19   1          0.47          9.90        12.35 o
   6 -19   1        117.58        108.94        37.12 o
   7 -19   1          1.40        -12.04        14.64 o
   8 -19   1         98.98         75.82        41.79 o
   9 -19   1         34.23          9.53        28.02 o
 -10 -18   1         14.52         47.77        39.50 o
  -9 -18   1         75.88         40.34        63.63 o
  -8 -18   1          3.12         15.47        27.26 o
  -7 -18   1         82.06         78.18        18.58 o
  -6 -18   1         17.53         21.50        14.51 o
  -5 -18   1        444.46        432.01        45.47 o
  -4 -18   1        123.67        105.39        12.18 o
  -3 -18   1        301.95        315.35        19.44 o
  -2 -18   1         11.09         14.81         8.35 o
  -1 -18   1        378.37        397.80        18.79 o
   0 -18   1         62.24         69.37        14.34 o
   1 -18   1        761.37        743.96        30.71 o
   2 -18   1         81.44         98.35        13.59 o
   3 -18   1        696.54        692.76        32.06 o
   4 -18   1         77.34        114.28        15.31 o
   5 -18   1        445.24        417.90        30.82 o
   6 -18   1          5.39         12.96        38.95 o
   7 -18   1         94.40         73.93        20.27 o
   8 -18   1         13.68         10.62        65.11 o
   9 -18   1         76.32         67.65        31.61 o
 -10 -17   1         88.16         41.17        29.05 o
  -9 -17   1         28.93         51.87        20.31 o
  -8 -17   1         69.63         72.09        32.86 o
  -7 -17   1         74.91         57.73        20.03 o
  -6 -17   1        598.44        679.91        51.84 o
  -5 -17   1         66.08         50.70        12.01 o
  -4 -17   1        669.52        751.21        28.93 o
  -3 -17   1        186.68        142.40        18.61 o
  -2 -17   1         34.27         54.19         9.52 o
  -1 -17   1         65.63         56.99        12.53 o
   0 -17   1        164.71        166.54        15.00 o
   1 -17   1         60.24         52.69        10.45 o
   2 -17   1        140.64        157.89        16.29 o
   3 -17   1          4.94         -7.55         8.87 o
   4 -17   1        395.64        399.26        25.22 o
   5 -17   1          0.28         22.01        16.44 o
   6 -17   1        289.08        299.17        37.03 o
   7 -17   1         15.63         -3.46        14.66 o
   8 -17   1         39.31         49.66        22.98 o
   9 -17   1         24.66         18.82        19.66 o
  10 -17   1         87.44         56.70        40.73 o
 -10 -16   1         23.92         43.36        36.80 o
  -9 -16   1         96.31        157.13        25.44 o
  -8 -16   1          7.64         -1.79        15.76 o
  -7 -16   1        190.22        167.68        24.38 o
  -6 -16   1         66.19         53.30        19.68 o
  -5 -16   1        894.29        872.45        36.32 o
  -4 -16   1         70.27         67.10        10.09 o
  -3 -16   1        428.25        419.97        21.08 o
  -2 -16   1        465.57        438.26        21.26 o
  -1 -16   1       1082.23       1161.42        35.35 o
   0 -16   1       1180.53       1156.33        34.53 o
   1 -16   1        214.66        251.57        18.14 o
   2 -16   1         49.59         55.28        11.24 o
   3 -16   1         42.31         63.44        12.14 o
   4 -16   1          4.22          5.64        12.67 o
   5 -16   1        824.24        838.61        54.21 o
   6 -16   1         47.84         62.01        41.47 o
   7 -16   1         92.63        128.69        20.47 o
   8 -16   1          4.60          2.35        12.74 o
   9 -16   1        113.04        110.23        30.50 o
  10 -16   1         45.16         37.80        35.28 o
 -10 -15   1        211.90        259.14        40.81 o
  -9 -15   1          1.71         -3.49        13.82 o
  -8 -15   1         50.82         29.11        26.60 o
  -7 -15   1         13.54          4.04        22.32 o
  -6 -15   1        419.75        420.38        32.57 o
  -5 -15   1         24.57         24.82         9.06 o
  -4 -15   1        732.21        693.45        26.53 o
  -3 -15   1        147.13        136.35        14.25 o
  -2 -15   1       1964.97       1961.61        42.29 o
  -1 -15   1         51.23         48.18         9.26 o
   0 -15   1       2881.44       2842.06        72.48 o
   1 -15   1         27.17         29.36         9.89 o
   2 -15   1         95.16        123.60        16.62 o
   3 -15   1          4.48          4.33         8.27 o
   4 -15   1        916.21        873.62        51.18 o
   5 -15   1         27.25         26.20        51.44 o
   6 -15   1        889.17        933.54        60.10 o
   7 -15   1         22.83         32.19        14.30 o
   8 -15   1         59.85         65.36        18.21 o
   9 -15   1          1.71         -5.57        19.13 o
  10 -15   1        218.26        246.06        51.21 o
 -11 -14   1        207.15        220.35        59.32 o
 -10 -14   1          8.69         24.11        16.08 o
  -9 -14   1        110.92        119.36        22.59 o
  -8 -14   1          3.00         -2.99        13.90 o
  -7 -14   1        199.51        276.38        27.56 o
  -6 -14   1          3.54          5.67         7.90 o
  -5 -14   1        827.00        823.38        30.29 o
  -4 -14   1          1.50         -1.92         6.81 o
  -3 -14   1        188.55        195.21        14.17 o
  -2 -14   1        341.55        329.81        17.56 o
  -1 -14   1       1005.43       1047.83        31.79 o
   0 -14   1        633.23        638.94        18.11 o
   1 -14   1        373.40        418.37        21.84 o
   2 -14   1         23.99         18.88         8.27 o
   3 -14   1         71.15         62.51        13.22 o
   4 -14   1         53.70         43.49        36.11 o
   5 -14   1       1617.54       1651.25       124.43 o
   6 -14   1         41.48         56.27        12.53 o
   7 -14   1        321.52        346.56        30.74 o
   8 -14   1         13.54         15.50        13.16 o
   9 -14   1        206.43        251.83        37.22 o
  10 -14   1         10.78          4.76        29.79 o
 -11 -13   1         21.65         21.29        23.35 o
 -10 -13   1        359.67        382.38        35.74 o
  -9 -13   1         38.72         48.55        14.91 o
  -8 -13   1         95.47         99.97        19.79 o
  -7 -13   1         29.32         20.85        10.38 o
  -6 -13   1        675.94        685.15        26.22 o
  -5 -13   1        196.47        154.89        14.07 o
  -4 -13   1        668.14        701.40        27.84 o
  -3 -13   1        175.59        168.28        11.76 o
  -2 -13   1        789.89        824.05        24.03 o
  -1 -13   1        202.35        200.56        13.24 o
   0 -13   1       3115.91       3104.82        51.87 o
   1 -13   1        159.57        160.02        13.89 o
   2 -13   1        690.17        714.42        26.96 o
   3 -13   1          2.39        -10.61        10.61 o
   4 -13   1       1058.21        972.45        51.95 o
   5 -13   1         32.39         71.04        22.77 o
   6 -13   1       1099.42       1106.87        39.52 o
   7 -13   1         25.10         38.60        21.77 o
   8 -13   1        223.41        245.19        26.24 o
   9 -13   1         45.05         50.60        15.58 o
  10 -13   1        383.12        369.91        48.66 o
  11 -13   1         33.59         49.72        37.78 o
 -11 -12   1        295.95        301.14        99.67 o
 -10 -12   1         51.43         79.04        20.94 o
  -9 -12   1        285.85        326.91        45.33 o
  -8 -12   1          1.52          2.78         9.45 o
  -7 -12   1        451.36        468.37        26.32 o
  -6 -12   1          8.43         14.95        10.51 o
  -5 -12   1        645.75        658.30        25.90 o
  -4 -12   1        547.93        542.10        23.81 o
  -3 -12   1        839.83        869.56        23.91 o
  -2 -12   1        677.06        713.18        23.58 o
  -1 -12   1       2754.49       2766.98        40.95 o
   0 -12   1        112.09        104.72        10.56 o
   1 -12   1       2647.71       2639.15        40.63 o
   2 -12   1        100.10         96.12        11.92 o
   3 -12   1        759.12        788.98        29.79 o
   4 -12   1         20.78         28.49        14.17 o
   5 -12   1       1135.66       1213.09        47.60 o
   6 -12   1        264.11        299.94        20.90 o
   7 -12   1        347.29        363.18        29.08 o
   8 -12   1         38.72         15.87        12.47 o
   9 -12   1        168.79        183.95        23.62 o
  10 -12   1         21.82         37.08        23.71 o
  11 -12   1        254.71        310.92        46.87 o
 -11 -11   1          6.77         -1.62        21.26 o
 -10 -11   1        281.21        313.08        42.31 o
  -9 -11   1         48.87         63.62        17.98 o
  -8 -11   1        992.80       1021.22        40.49 o
  -7 -11   1        636.01        640.73        30.15 o
  -6 -11   1       2075.35       2057.55        42.70 o
  -5 -11   1         61.21         65.73        10.02 o
  -4 -11   1       1145.43       1180.24        27.33 o
  -3 -11   1        222.63        202.34        13.00 o
  -2 -11   1       1498.12       1489.86        30.02 o
  -1 -11   1        394.87        388.72        15.39 o
   0 -11   1       2312.59       2211.82        34.80 o
   1 -11   1        789.22        827.69        22.37 o
   2 -11   1       2425.87       2508.60        55.13 o
   3 -11   1         29.98         36.27         8.55 o
   4 -11   1       1545.45       1569.80        51.66 o
   5 -11   1         32.19         22.50        10.36 o
   6 -11   1        313.86        291.35        20.19 o
   7 -11   1         34.81         52.49        11.83 o
   8 -11   1        130.21        130.44        19.87 o
   9 -11   1        120.71        155.19        21.49 o
  10 -11   1        265.12        226.29        40.27 o
  11 -11   1         28.17         86.36        27.93 o
 -12 -10   1         40.90        111.66        46.54 o
 -11 -10   1        142.22        142.84        23.45 o
 -10 -10   1         50.34         33.61        16.15 o
  -9 -10   1        422.41        450.16        34.65 o
  -8 -10   1         16.12          0.16        11.90 o
  -7 -10   1       1464.18       1438.93        43.53 o
  -6 -10   1        659.40        630.20        23.78 o
  -5 -10   1        761.36        774.64        22.62 o
  -4 -10   1        293.77        293.28        12.81 o
  -3 -10   1       1268.81       1240.52        28.97 o
  -2 -10   1        250.04        258.31        12.78 o
  -1 -10   1       1214.79       1194.34        24.90 o
   0 -10   1         54.98         58.84         5.80 o
   1 -10   1       4598.60       4689.83        49.44 o
   2 -10   1        213.71        198.58        13.11 o
   3 -10   1       3311.51       3384.37        50.98 o
   4 -10   1       1119.93       1122.36        35.98 o
   5 -10   1        166.69        178.33        18.74 o
   6 -10   1          6.56          7.41        10.05 o
   7 -10   1        347.37        350.78        23.18 o
   8 -10   1         17.53         10.61        12.39 o
   9 -10   1        270.02        247.13        25.60 o
  10 -10   1          1.75          7.56        18.65 o
  11 -10   1        233.41        248.29        40.01 o
 -12  -9   1        163.40        225.52        41.80 o
 -11  -9   1          3.59          1.34        15.41 o
 -10  -9   1        128.25        112.65        20.05 o
  -9  -9   1        185.20        199.66        27.49 o
  -8  -9   1        659.71        659.48        31.56 o
  -7  -9   1         29.99         26.41         9.48 o
  -6  -9   1        197.32        194.27        14.26 o
  -5  -9   1        224.45        219.27        12.39 o
  -4  -9   1       1579.59       1550.51        36.50 o
  -3  -9   1         98.83        100.88         9.16 o
  -2  -9   1       2845.89       2913.75        47.85 o
  -1  -9   1        229.43        217.96        10.91 o
   0  -9   1        812.55        867.61        16.97 o
   1  -9   1       1204.82       1258.40        30.55 o
   2  -9   1       2824.39       2830.87        61.64 o
   3  -9   1        185.66        212.05        13.83 o
   4  -9   1        308.91        275.45        18.25 o
   5  -9   1          1.92          3.01         7.17 o
   6  -9   1       1287.01       1272.54        29.37 o
   7  -9   1        535.02        509.61        20.40 o
   8  -9   1       2107.11       2173.61        47.32 o
   9  -9   1          8.80          7.33         7.59 o
  10  -9   1        156.68        138.97        30.19 o
  11  -9   1          6.87         31.51        34.64 o
  12  -9   1        194.69        250.62        43.08 o
 -12  -8   1          0.83        -16.43        21.67 o
 -11  -8   1         58.17         41.09        27.74 o
 -10  -8   1          2.34        -13.40        13.40 o
  -9  -8   1        552.36        501.68        22.78 o
  -8  -8   1        152.94        127.31        11.16 o
  -7  -8   1        923.67        920.18        30.63 o
  -6  -8   1         43.74         40.56         8.30 o
  -5  -8   1        793.55        795.87        21.64 o
  -4  -8   1        344.91        348.31        15.96 o
  -3  -8   1       9723.47       9854.95        71.73 o
  -2  -8   1        106.49         97.77        17.41 o
  -1  -8   1       4199.05       4324.24        41.58 o
   0  -8   1        188.36        200.34         8.37 o
   1  -8   1       4183.08       4168.04        64.16 o
   2  -8   1        350.35        380.30        16.27 o
   3  -8   1       4899.33       4943.11        65.18 o
   4  -8   1        246.75        222.97        16.39 o
   5  -8   1        832.45        800.90        20.90 o
   6  -8   1        148.15        137.81        10.31 o
   7  -8   1       3911.18       4031.06        56.29 o
   8  -8   1         59.68         66.14        14.71 o
   9  -8   1        757.75        805.18        34.13 o
  10  -8   1          0.63         -5.92        17.56 o
  11  -8   1         21.87         43.18        31.05 o
  12  -8   1          8.82        -11.68        20.69 o
 -12  -7   1        239.34        268.66        41.75 o
 -11  -7   1         28.41         26.54        19.00 o
 -10  -7   1        103.14         85.34        34.98 o
  -9  -7   1         78.16         44.80         8.53 o
  -8  -7   1       2256.71       2269.02        38.60 o
  -7  -7   1         64.90         61.65         6.98 o
  -6  -7   1        290.14        279.73        16.21 o
  -5  -7   1        159.51        170.66        11.33 o
  -4  -7   1        736.41        706.61        21.38 o
  -3  -7   1        189.23        182.32        13.65 o
  -2  -7   1       4364.58       4493.04        52.83 o
  -1  -7   1         55.53         66.91         6.52 o
   0  -7   1        946.19        906.14        15.50 o
   1  -7   1       2158.16       2389.09        33.81 o
   2  -7   1      11872.21      11863.00        79.43 o
   3  -7   1        994.60       1019.52        29.19 o
   4  -7   1       2673.80       2663.18        38.80 o
   5  -7   1         49.81         44.11         6.85 o
   6  -7   1        517.12        537.23        18.65 o
   7  -7   1         16.61         13.28         7.24 o
   8  -7   1       1188.67       1224.65        37.38 o
   9  -7   1         11.20         -7.37        11.13 o
  10  -7   1         41.76         67.96        14.55 o
  11  -7   1          0.11         -2.28        18.72 o
  12  -7   1        105.97         92.82        28.39 o
 -12  -6   1         24.34        -18.72        21.52 o
 -11  -6   1         39.20         25.60        30.09 o
 -10  -6   1         16.00         14.47        11.02 o
  -9  -6   1       1159.75       1236.31        34.78 o
  -8  -6   1        107.75        103.60        10.51 o
  -7  -6   1       2717.15       2702.88        40.06 o
  -6  -6   1        163.74        148.58         9.69 o
  -5  -6   1       1262.20       1213.64        35.19 o
  -4  -6   1        248.26        246.84        12.76 o
  -3  -6   1       6533.68       6391.19        48.69 o
  -2  -6   1       1375.16       1367.45        39.05 o
  -1  -6   1       2592.54       2534.71        32.13 o
   0  -6   1        103.31        112.42         7.76 o
   1  -6   1        659.34        622.73        16.86 o
   2  -6   1         20.33         13.98         6.38 o
   3  -6   1       6013.72       6164.62        54.10 o
   4  -6   1       1188.06       1120.14        25.44 o
   5  -6   1        415.52        424.30        17.22 o
   6  -6   1         35.02         32.31         6.39 o
   7  -6   1       1311.05       1358.49        31.01 o
   8  -6   1         35.99         20.40         8.58 o
   9  -6   1        757.52        877.06        41.78 o
  10  -6   1         11.00        -13.46        13.46 o
  11  -6   1        130.88        195.77        33.97 o
  12  -6   1         32.08         22.20        22.80 o
 -13  -5   1          3.51         12.16        27.95 o
 -12  -5   1        125.55        122.67        30.89 o
 -11  -5   1         18.85         20.66        17.59 o
 -10  -5   1        288.59        299.33        25.49 o
  -9  -5   1        211.07        200.60        15.46 o
  -8  -5   1       2123.07       2146.01        39.55 o
  -7  -5   1        114.88        112.36         9.79 o
  -6  -5   1       2034.65       2008.76        52.98 o
  -5  -5   1        133.84        136.71         9.22 o
  -4  -5   1       8322.31       8484.79        87.98 o
  -3  -5   1        689.50        734.25        18.19 o
  -2  -5   1       8674.68       8581.16        68.53 o
  -1  -5   1       1964.06       1987.18        26.26 o
   0  -5   1        294.96        304.38        11.43 o
   1  -5   1       2906.01       2966.48        33.22 o
   2  -5   1       6214.17       6396.65        49.69 o
   3  -5   1        449.74        468.63        31.69 o
   4  -5   1       2872.87       2847.75        39.24 o
   5  -5   1        413.66        453.80        17.69 o
   6  -5   1       1248.17       1228.29        27.25 o
   7  -5   1        191.80        211.12        13.02 o
   8  -5   1       1038.07       1064.12        33.43 o
   9  -5   1        100.58         78.08        16.58 o
  10  -5   1        200.80        192.06        43.91 o
  11  -5   1         58.99         43.04        14.71 o
  12  -5   1        304.44        360.73        48.26 o
 -13  -4   1        214.76        254.50        48.00 o
 -12  -4   1         56.86         51.71        26.05 o
 -11  -4   1        309.53        363.94        30.79 o
 -10  -4   1         82.61         78.09        31.99 o
  -9  -4   1        646.60        657.05        28.98 o
  -8  -4   1          4.97         -6.44         6.44 o
  -7  -4   1       1140.97       1180.52        27.38 o
  -6  -4   1        174.92        167.64        13.49 o
  -5  -4   1       4373.95       4485.07        63.75 o
  -4  -4   1       2399.38       2558.15        43.87 o
  -3  -4   1       5557.79       5557.41        45.81 o
  -2  -4   1       3602.28       3800.23        40.62 o
  -1  -4   1       1258.97       1209.04        30.35 o
   0  -4   1        183.01        185.20        13.10 o
   1  -4   1       6951.98       7016.78        80.23 o
   2  -4   1        983.01       1042.86        24.16 o
   3  -4   1      14540.87      14361.22        86.25 o
   4  -4   1       1165.80       1179.07        25.25 o
   5  -4   1       3420.55       3343.23        46.64 o
   6  -4   1        630.10        615.02        22.41 o
   7  -4   1        873.83        852.47        28.06 o
   8  -4   1         45.77         41.13         8.85 o
   9  -4   1        324.12        320.68        22.70 o
  10  -4   1         65.15         69.32        30.79 o
  11  -4   1        187.53        217.38        26.42 o
  12  -4   1         24.74         64.96        31.74 o
 -13  -3   1         20.93         11.37        22.00 o
 -12  -3   1        273.20        319.08        54.99 o
 -11  -3   1         37.15         32.26        13.76 o
 -10  -3   1        305.10        350.19        28.70 o
  -9  -3   1         56.30         52.54        11.45 o
  -8  -3   1        265.77        221.92        17.03 o
  -7  -3   1        878.73        850.76        26.56 o
  -6  -3   1       2395.73       2377.32        41.40 o
  -5  -3   1        823.27        785.27        23.88 o
  -4  -3   1       7315.58       7336.65        71.61 o
  -3  -3   1       6239.62       6456.88        72.08 o
  -2  -3   1       9062.82       8776.99        50.54 o
  -1  -3   1       1849.98       1878.97        32.28 o
   0  -3   1       9676.13       9650.91       125.05 o
   1  -3   1         65.66         59.54         7.72 o
   2  -3   1       8087.91       8249.99        76.23 o
   3  -3   1         62.20         64.33         7.58 o
   4  -3   1       9074.67       9187.45        76.36 o
   5  -3   1        147.43        134.30        11.08 o
   6  -3   1       2658.59       2649.30        54.63 o
   7  -3   1        629.36        627.77        21.81 o
   8  -3   1        802.07        792.33        28.69 o
   9  -3   1        456.22        435.85        23.11 o
  10  -3   1        852.96        916.02        47.03 o
  11  -3   1         23.92         23.05        17.84 o
  12  -3   1        171.62        150.99        25.13 o
  13  -3   1          0.92         15.87        20.65 o
 -13  -2   1         93.06        101.22        29.91 o
 -12  -2   1         11.19          3.73        13.62 o
 -11  -2   1        712.32        802.27        47.27 o
 -10  -2   1        101.73         98.50        18.22 o
  -9  -2   1        612.25        642.20        32.96 o
  -8  -2   1        149.10        118.26        18.16 o
  -7  -2   1        809.38        793.99        25.09 o
  -6  -2   1       1582.07       1617.91        32.84 o
  -5  -2   1       1454.07       1366.93        31.64 o
  -4  -2   1        850.41        888.02        28.75 o
  -3  -2   1        984.53        941.67        22.50 o
  -2  -2   1        697.54        704.03        18.98 o
  -1  -2   1       8435.56       8770.05        73.91 o
   1  -2   1       5305.96       5308.27       115.39 o
   2  -2   1       1033.34        953.15        29.00 o
   3  -2   1       5184.71       5372.67        50.43 o
   4  -2   1        235.41        243.69        13.87 o
   5  -2   1      11303.56      11548.03       129.58 o
   6  -2   1       1505.81       1477.30        41.49 o
   7  -2   1       1569.84       1608.52        38.32 o
   8  -2   1         33.46         19.69         7.55 o
   9  -2   1       1009.49       1032.57        33.81 o
  10  -2   1        153.69        154.06        23.84 o
  11  -2   1        722.70        753.06        48.64 o
  12  -2   1         24.45         -6.20        15.18 o
  13  -2   1         61.36        132.29        47.30 o
 -13  -1   1          7.87         18.28        52.80 o
 -12  -1   1        223.49        220.99        27.12 o
 -11  -1   1         56.89         51.38        16.66 o
 -10  -1   1       1705.56       1755.31        82.33 o
  -9  -1   1         84.93         85.05        13.55 o
  -8  -1   1        540.03        554.38        27.55 o
  -7  -1   1        138.48        159.32        13.19 o
  -6  -1   1       4223.39       4234.17        56.27 o
  -5  -1   1         77.55         73.93         8.38 o
  -4  -1   1       1504.50       1431.88        26.69 o
  -3  -1   1       1976.40       2050.94        27.82 o
  -2  -1   1       1287.84       1245.33        55.24 o
   1  -1   1         37.39         55.83         7.78 o
   2  -1   1        103.27         89.81        11.00 o
   3  -1   1       2067.94       2009.67        44.70 o
   4  -1   1       3237.84       3201.06        63.46 o
   5  -1   1        318.97        312.74        18.85 o
   6  -1   1       3493.01       3525.03        51.55 o
   7  -1   1        649.40        652.53        24.65 o
   8  -1   1        511.46        516.78        26.46 o
   9  -1   1         19.05          9.25         7.95 o
  10  -1   1       1053.30       1082.33        43.20 o
  11  -1   1         39.17         42.98        17.48 o
  12  -1   1        173.61        161.04        28.34 o
  13  -1   1          0.89        -42.15        42.15 o
 -13   0   1         29.41         71.80        26.14 o
 -12   0   1         13.05         11.77        13.62 o
 -11   0   1        798.64        916.82        63.60 o
 -10   0   1         10.28          6.41        18.08 o
  -9   0   1        526.86        470.01        42.93 o
  -8   0   1         14.17          2.46         7.00 o
  -7   0   1       1838.40       1829.43        49.92 o
  -6   0   1        245.83        243.72        13.97 o
  -5   0   1      14742.30      14709.97       147.01 o
  -4   0   1         92.98        102.43         7.33 o
  -3   0   1      10831.16      10669.19        62.51 o
  -2   0   1         51.26         55.36         9.17 o
   1   0   1      12340.00      13126.15        78.79 o
   2   0   1       1081.59       1034.55        29.30 o
   3   0   1       9496.94       9895.89        73.60 o
   4   0   1          8.16         14.34         7.68 o
   5   0   1        301.44        233.60        14.45 o
   6   0   1        223.72        225.55        14.23 o
   7   0   1        666.97        676.92        27.70 o
   8   0   1          1.28          0.67         8.76 o
   9   0   1        695.84        708.14        32.54 o
  10   0   1         14.14          3.25        15.39 o
  11   0   1        565.09        538.02        42.78 o
  12   0   1          0.77        -14.44        17.98 o
  13   0   1          3.44         16.04        65.77 o
 -13   1   1          8.57         24.31        15.52 o
 -12   1   1        221.80        180.73        25.86 o
 -11   1   1         60.69         48.45        21.87 o
 -10   1   1       1698.47       1647.69        49.13 o
  -9   1   1         86.73         75.06        11.05 o
  -8   1   1        529.69        508.78        23.87 o
  -7   1   1        139.63        137.38        11.32 o
  -6   1   1       4218.21       4170.57        54.34 o
  -5   1   1         72.76         68.24        11.46 o
  -4   1   1       1580.19       1566.95        36.28 o
  -3   1   1       1980.68       1989.11        35.53 o
  -2   1   1       1233.78       1153.80        36.59 o
   1   1   1         39.52         53.30        10.03 o
   2   1   1        138.70        123.89         9.69 o
   3   1   1       2055.83       2132.31        66.89 o
   4   1   1       3091.39       3038.49        80.28 o
   5   1   1        315.71        312.14        16.56 o
   6   1   1       3492.82       3524.41        67.50 o
   7   1   1        642.88        634.55        26.52 o
   8   1   1        517.75        527.36        26.14 o
   9   1   1         18.27          8.16        10.34 o
  10   1   1       1055.31       1006.80        45.43 o
  11   1   1         37.25         50.48        27.47 o
  12   1   1        171.78        128.26        27.79 o
  13   1   1          0.94        -16.25        62.25 o
 -13   2   1         95.57         77.76        24.84 o
 -12   2   1         12.10         42.79        22.32 o
 -11   2   1        714.08        773.14        94.56 o
 -10   2   1        104.69         99.52        13.11 o
  -9   2   1        611.42        638.21        21.70 o
  -8   2   1        146.03        142.25        10.73 o
  -7   2   1        800.62        799.62        25.01 o
  -6   2   1       1579.12       1575.73        31.88 o
  -5   2   1       1502.84       1368.68        26.62 o
  -4   2   1        872.44        911.06        18.72 o
  -3   2   1        822.87        772.60        18.55 o
  -2   2   1        688.86        678.40        14.90 o
  -1   2   1       8330.37       8599.47       101.71 o
   0   2   1         25.76         15.88         6.22 o
   1   2   1       5327.30       5348.56        35.25 o
   2   2   1       1034.80       1026.51        21.63 o
   3   2   1       5056.55       5165.53        46.10 o
   4   2   1        243.88        263.42        14.94 o
   5   2   1      11175.41      11529.02       177.08 o
   6   2   1       1485.95       1444.82        36.39 o
   7   2   1       1569.92       1589.25        46.29 o
   8   2   1         33.95         29.89        11.56 o
   9   2   1        997.65        993.04        42.42 o
  10   2   1        154.51        162.82        19.83 o
  11   2   1        711.67        639.80        38.50 o
  12   2   1         23.92         10.14        17.06 o
  13   2   1         61.18         85.00        38.91 o
 -13   3   1         20.08         23.73        20.72 o
 -12   3   1        279.52        301.87        56.73 o
 -11   3   1         34.89         67.85        21.04 o
 -10   3   1        301.85        276.92        23.45 o
  -9   3   1         60.03         53.28         7.08 o
  -8   3   1        244.69        256.99        16.64 o
  -7   3   1        874.88        848.34        33.26 o
  -6   3   1       2420.22       2363.68        38.40 o
  -5   3   1        825.43        781.64        20.33 o
  -4   3   1       7417.94       7371.92        49.65 o
  -3   3   1       6258.43       6519.62        45.14 o
  -2   3   1       8996.50       8767.93        46.92 o
  -1   3   1       1855.92       1902.35        63.78 o
   0   3   1       9624.75       9648.54        52.12 o
   1   3   1         49.80         45.37         5.92 o
   2   3   1       8091.44       8182.53        59.28 o
   3   3   1         69.80         85.07         7.76 o
   4   3   1       8882.67       8911.74       134.32 o
   5   3   1        149.38        147.13        18.67 o
   6   3   1       2702.18       2686.54        89.39 o
   7   3   1        622.85        577.40        32.92 o
   8   3   1        841.27        837.17        33.65 o
   9   3   1        453.50        433.30        23.67 o
  10   3   1        850.04        909.80        42.84 o
  11   3   1         25.89        -15.57        19.88 o
  12   3   1        171.75        102.31        41.70 o
  13   3   1          0.71         23.56        29.63 o
  14   3   1         47.32        205.41        46.38 o
 -14   4   1         41.17         46.74        26.48 o
 -13   4   1        213.54        217.49        37.25 o
 -12   4   1         56.69         93.92        40.25 o
 -11   4   1        311.45        269.68        49.04 o
 -10   4   1         81.95         76.31        27.87 o
  -9   4   1        613.50        577.21        19.41 o
  -8   4   1          5.89          0.12         9.00 o
  -7   4   1       1106.73       1164.14        37.12 o
  -6   4   1        168.25        147.95        10.74 o
  -5   4   1       4489.26       4590.70        80.08 o
  -4   4   1       2406.56       2432.37        73.49 o
  -3   4   1       5601.44       5713.68        55.43 o
  -2   4   1       3581.27       3821.56        84.94 o
  -1   4   1       1235.99       1233.07        23.47 o
   0   4   1        178.78        172.28        13.58 o
   1   4   1       6937.38       6959.09        48.92 o
   2   4   1        975.45       1004.92        16.14 o
   3   4   1      14463.43      14311.16        75.69 o
   4   4   1       1166.43       1166.47        32.13 o
   5   4   1       3399.14       3333.88        59.49 o
   6   4   1        634.82        623.56        28.65 o
   7   4   1        951.08        936.79        73.55 o
   8   4   1         43.74         62.48        15.02 o
   9   4   1        335.94        330.32        29.22 o
  10   4   1         68.05         47.33        17.40 o
  11   4   1        177.94        173.03        30.82 o
  12   4   1         23.49         33.25        29.20 o
  13   4   1        144.36        192.36        54.12 o
  14   4   1         20.45         95.66        33.97 o
 -14   5   1        123.31        330.08        62.33 o
 -13   5   1          4.00         -9.66        25.94 o
 -12   5   1        123.00         81.21        33.96 o
 -11   5   1         20.38         -5.32        26.38 o
 -10   5   1        285.11        316.19        50.65 o
  -9   5   1        211.11        202.16        18.89 o
  -8   5   1       2126.53       2028.21        57.99 o
  -7   5   1        112.10         99.42        14.06 o
  -6   5   1       2056.77       2068.53        98.06 o
  -5   5   1        136.58        146.65         8.72 o
  -4   5   1       8390.01       8525.94        77.57 o
  -3   5   1        676.05        671.15        22.13 o
  -2   5   1       8609.91       8713.90       115.40 o
  -1   5   1       1974.52       1946.64        42.86 o
   0   5   1        257.08        238.38        12.66 o
   1   5   1       2902.64       2938.22        34.10 o
   2   5   1       6229.42       6326.44        39.45 o
   3   5   1        454.09        485.11        13.08 o
   4   5   1       2812.09       2784.79        39.59 o
   5   5   1        411.20        455.23        30.29 o
   6   5   1       1306.08       1279.95        44.41 o
   7   5   1        194.67        235.39        23.06 o
   8   5   1       1063.99       1145.71        49.74 o
   9   5   1        104.80         78.86        17.85 o
  10   5   1        198.79        201.57        24.67 o
  11   5   1         57.48         74.36        21.78 o
  12   5   1        303.02        297.58        39.80 o
  13   5   1          1.55        -13.06        20.72 o
 -13   6   1        216.28        171.34        47.89 o
 -12   6   1         23.58         30.95        30.57 o
 -11   6   1         41.46         40.26        25.66 o
 -10   6   1         15.00          3.25        22.99 o
  -9   6   1       1183.85       1107.75        70.53 o
  -8   6   1        103.34        112.02        11.03 o
  -7   6   1       2743.62       2621.51       117.81 o
  -6   6   1        156.96        148.54        21.33 o
  -5   6   1       1277.82       1189.41        57.57 o
  -4   6   1        249.68        267.01        16.05 o
  -3   6   1       6527.95       6495.19       126.15 o
  -2   6   1       1367.84       1456.92        40.46 o
  -1   6   1       2560.80       2491.21        55.36 o
   0   6   1        100.99        102.19        10.09 o
   1   6   1        701.82        666.93        25.35 o
   2   6   1         21.23         21.74         3.87 o
   3   6   1       6007.06       6022.61        44.29 o
   4   6   1       1187.93       1146.21        22.83 o
   5   6   1        402.12        377.38        17.64 o
   6   6   1         36.51         41.50        10.43 o
   7   6   1       1316.06       1403.80        51.88 o
   8   6   1         39.42         32.25        13.02 o
   9   6   1        749.77        776.45        43.59 o
  10   6   1         10.51         13.19        11.96 o
  11   6   1        127.82        118.94        35.22 o
  12   6   1         31.39         52.16        24.49 o
  13   6   1        309.98        266.55        41.69 o
 -13   7   1          9.26        -38.68        38.68 o
 -12   7   1        248.69        299.06        55.23 o
 -11   7   1         27.28        -19.12        26.18 o
 -10   7   1         97.59         95.36        30.95 o
  -9   7   1         81.14         61.12        24.06 o
  -8   7   1       2231.09       2077.54       160.40 o
  -7   7   1         67.62         58.49        21.43 o
  -6   7   1        287.46        252.74        21.57 o
  -5   7   1        162.47        168.12        14.40 o
  -4   7   1        713.55        730.78        27.40 o
  -3   7   1        191.10        191.92        14.84 o
  -2   7   1       4316.70       4405.34        55.02 o
  -1   7   1         54.85         63.32         8.73 o
   0   7   1        944.31        891.62        29.57 o
   1   7   1       2161.14       2364.54        48.69 o
   2   7   1      11959.25      11753.63        72.37 o
   3   7   1        985.48        997.22        18.43 o
   4   7   1       2700.17       2702.56        34.58 o
   5   7   1         49.78         42.45         7.65 o
   6   7   1        499.26        519.36        24.00 o
   7   7   1         16.95          1.49         8.55 o
   8   7   1       1187.65       1183.67        40.26 o
   9   7   1         10.88         20.37         9.54 o
  10   7   1         31.98         34.11        16.24 o
  11   7   1          0.14         -1.03        27.11 o
  12   7   1        100.23        150.72        31.94 o
  13   7   1          7.83         -4.07        20.51 o
 -13   8   1        266.88        341.16        61.36 o
 -12   8   1          0.54         -1.44        24.30 o
 -11   8   1         57.17         56.88        27.67 o
 -10   8   1          2.76         -4.06        21.51 o
  -9   8   1        543.74        477.70        32.05 o
  -8   8   1        158.47        179.87        21.96 o
  -7   8   1        928.67        960.99        47.61 o
  -6   8   1         45.42         44.08        12.58 o
  -5   8   1        802.73        801.46        30.95 o
  -4   8   1        346.91        377.97        21.12 o
  -3   8   1       9777.06       9953.85       177.84 o
  -2   8   1        104.94         97.22        10.28 o
  -1   8   1       4183.83       4361.90        55.75 o
   0   8   1        187.62        187.37        20.45 o
   1   8   1       4232.60       4195.60        67.58 o
   2   8   1        349.41        342.73        15.37 o
   3   8   1       4913.23       4811.16        80.48 o
   4   8   1        243.68        224.28        10.62 o
   5   8   1        816.87        801.20        25.35 o
   6   8   1        145.27        143.87        13.95 o
   7   8   1       3914.07       3928.33        68.65 o
   8   8   1         57.83         43.50         9.21 o
   9   8   1        774.85        762.88        33.91 o
  10   8   1          0.64        -10.08        10.84 o
  11   8   1         26.56         20.04        21.02 o
  12   8   1          9.05          8.66        15.91 o
 -12   9   1        157.87        108.68        34.80 o
 -11   9   1          3.92         -1.86        19.53 o
 -10   9   1        131.49        176.78        38.16 o
  -9   9   1        180.41        127.82        18.72 o
  -8   9   1        667.74        714.07        43.35 o
  -7   9   1         33.93         22.29        11.40 o
  -6   9   1        196.37        211.86        20.42 o
  -5   9   1        220.05        243.70        22.18 o
  -4   9   1       1574.79       1566.92        44.18 o
  -3   9   1         97.41        106.63        10.15 o
  -2   9   1       2829.69       2867.95        47.88 o
  -1   9   1        224.99        218.43        16.19 o
   0   9   1        833.88        846.93        28.65 o
   1   9   1       1210.99       1199.14        32.96 o
   2   9   1       2816.34       2779.74        43.24 o
   3   9   1        184.25        189.25        11.43 o
   4   9   1        317.91        309.62        12.23 o
   5   9   1          1.74          6.50         5.61 o
   6   9   1       1267.87       1307.24        37.84 o
   7   9   1        534.51        475.02        24.62 o
   8   9   1       2104.03       2137.09        53.38 o
   9   9   1         10.47          4.23        10.83 o
  10   9   1        164.53        215.31        40.05 o
  11   9   1          7.70         11.13        19.08 o
  12   9   1        201.52        181.31        33.75 o
 -12  10   1         40.83         10.75        31.79 o
 -11  10   1        140.55        119.88        34.70 o
 -10  10   1         49.07         40.00        21.67 o
  -9  10   1        419.25        483.06        36.17 o
  -8  10   1         16.38         49.76        15.18 o
  -7  10   1       1446.38       1497.07        66.97 o
  -6  10   1        663.67        630.97        36.09 o
  -5  10   1        739.26        787.21        39.64 o
  -4  10   1        291.80        293.18        25.84 o
  -3  10   1       1274.01       1158.75        35.92 o
  -2  10   1        247.39        285.66        16.41 o
  -1  10   1       1182.96       1109.67        48.95 o
   0  10   1         53.30         70.57        12.50 o
   1  10   1       4616.19       4562.39        66.27 o
   2  10   1        209.74        202.82        13.02 o
   3  10   1       3315.86       3197.91        54.65 o
   4  10   1       1120.22       1114.86        26.35 o
   5  10   1        189.51        181.07        10.57 o
   6  10   1          4.20         -1.34         7.23 o
   7  10   1        337.07        324.68        25.27 o
   8  10   1         18.64         18.33         8.38 o
   9  10   1        267.61        239.93        25.71 o
  10  10   1          1.31          2.92        17.54 o
  11  10   1        242.02        272.36        47.49 o
  12  10   1          7.23         19.80        28.68 o
 -11  11   1          6.17          3.17        19.63 o
 -10  11   1        287.66        296.88        44.74 o
  -9  11   1         49.75         41.49        21.57 o
  -8  11   1        992.41        988.06        56.82 o
  -7  11   1        641.70        689.25        49.02 o
  -6  11   1       2079.23       2111.79        67.78 o
  -5  11   1         58.97         59.62        20.21 o
  -4  11   1       1148.44       1193.29        32.86 o
  -3  11   1        220.06        191.52        10.34 o
  -2  11   1       1484.43       1408.85        47.61 o
  -1  11   1        401.67        403.75        22.54 o
   0  11   1       2316.60       2234.18        55.86 o
   1  11   1        790.15        841.09        29.83 o
   2  11   1       2422.01       2416.68        43.73 o
   3  11   1         28.93         30.12         8.05 o
   4  11   1       1552.66       1479.32        66.30 o
   5  11   1         31.42         35.03        17.21 o
   6  11   1        296.99        313.11        24.70 o
   7  11   1         32.78         22.53         8.07 o
   8  11   1        122.45        133.63        14.77 o
   9  11   1        118.56         91.18        17.78 o
  10  11   1        267.46        229.97        40.45 o
 -10  12   1         51.38         33.62        21.46 o
  -9  12   1        289.93        359.99        44.57 o
  -8  12   1          1.53          6.19        11.91 o
  -7  12   1        459.43        525.28        46.10 o
  -6  12   1          8.77         34.90        13.54 o
  -5  12   1        631.37        658.70        40.39 o
  -4  12   1        545.46        577.67        25.94 o
  -3  12   1        804.28        821.57        20.10 o
  -2  12   1        675.34        701.63        23.60 o
  -1  12   1       2754.25       2776.42        96.70 o
   0  12   1        111.36        102.73        15.03 o
   1  12   1       2655.24       2678.96        49.75 o
   2  12   1        102.55        108.99        11.37 o
   3  12   1        772.67        804.95        39.56 o
   4  12   1         17.95         15.27         6.29 o
   5  12   1       1144.15       1159.12        25.86 o
   6  12   1        265.61        269.64        21.72 o
   7  12   1        323.33        348.63        26.74 o
   8  12   1         38.17         27.36        11.84 o
   9  12   1        157.37        144.20        20.52 o
  -9  13   1         38.39         68.17        22.43 o
  -8  13   1        100.09        120.05        22.34 o
  -7  13   1         29.36         14.43        12.34 o
  -6  13   1        680.12        641.44        41.71 o
  -5  13   1        194.62        186.58        16.36 o
  -4  13   1        672.47        722.56        35.53 o
  -3  13   1        175.61        183.05        10.47 o
  -2  13   1        793.65        764.28        27.37 o
  -1  13   1        203.99        168.47        14.62 o
   0  13   1       3116.54       3166.14        61.79 o
   1  13   1        157.61        136.15        12.82 o
   2  13   1        690.65        721.74        27.88 o
   3  13   1          2.29         13.21         7.60 o
   4  13   1       1068.11        968.60        37.46 o
   5  13   1         33.74         24.95         4.59 o
   6  13   1       1109.37       1124.20        39.01 o
   7  13   1         25.09         22.79         9.28 o
   8  13   1        216.93        238.69        32.13 o
   9  13   1         44.71         33.65        19.18 o
  -8  14   1          2.71         -4.83        13.12 o
  -7  14   1        194.03        174.76        30.51 o
  -6  14   1          4.03         -4.98         8.46 o
  -5  14   1        825.24        825.32        32.51 o
  -4  14   1          1.22         -2.05         6.75 o
  -3  14   1        183.58        184.89        12.03 o
  -2  14   1        344.48        337.50        23.16 o
  -1  14   1       1015.03       1036.65        34.42 o
   0  14   1        633.07        600.31        28.87 o
   1  14   1        358.85        400.58        35.67 o
   2  14   1         24.75         22.01         8.82 o
   3  14   1         70.03         64.16        14.23 o
   4  14   1         53.90         39.38         9.32 o
   5  14   1       1628.01       1501.81       148.95 o
   6  14   1         42.88         15.78        19.78 o
   7  14   1        325.66        279.51        40.98 o
   8  14   1         13.28         70.01        29.06 o
  -8  15   1         52.23         62.37        20.64 o
  -7  15   1         12.66         36.72        17.33 o
  -6  15   1        410.63        475.76        42.52 o
  -5  15   1         25.82         41.51         9.62 o
  -4  15   1        718.23        613.01        44.41 o
  -3  15   1        148.17        141.50        15.64 o
  -2  15   1       1976.57       1821.29       138.73 o
  -1  15   1         51.93         63.28        11.95 o
   0  15   1       2888.86       3115.76        97.63 o
   1  15   1         27.60         20.64        17.37 o
   2  15   1        101.02        115.43        18.42 o
   3  15   1          4.46          4.85         8.47 o
   4  15   1        925.60        910.38        34.73 o
   5  15   1         27.40          9.25        22.54 o
   6  15   1        899.40        946.42        77.25 o
   7  15   1         22.01         26.00        19.19 o
   8  15   1         60.18         41.49        19.64 o
  -7  16   1        195.82        157.67        33.34 o
  -6  16   1         64.76         44.95        18.75 o
  -5  16   1        897.82        941.13        57.01 o
  -4  16   1         70.21         40.97         6.23 o
  -3  16   1        433.66        452.13        24.84 o
  -2  16   1        462.39        414.93        70.46 o
  -1  16   1       1100.33       1205.14        64.02 o
   0  16   1       1180.46       1171.21        70.75 o
   1  16   1        199.12        195.14        29.18 o
   2  16   1         50.61         43.96         9.88 o
   3  16   1         46.45         41.72        12.47 o
   4  16   1          3.62         23.44        18.74 o
   5  16   1        827.14        857.59        76.11 o
   6  16   1         46.40         41.34        25.83 o
   7  16   1         92.61         90.57        29.91 o
   8  16   1          4.72         25.93        21.58 o
  -7  17   1         74.83         33.53        20.89 o
  -6  17   1        602.90        534.50        45.53 o
  -5  17   1         66.74         13.84        17.58 o
  -4  17   1        665.70        675.87        50.50 o
  -3  17   1        188.83        199.93        29.19 o
  -2  17   1         29.98         71.68        22.04 o
  -1  17   1         65.06         77.74        27.19 o
   0  17   1        154.22        178.04        28.97 o
   1  17   1         60.20         84.29        24.56 o
   2  17   1        135.77        142.56        18.93 o
   3  17   1          4.97         -9.56        18.80 o
   4  17   1        387.15        383.20        40.49 o
   5  17   1          0.19        -24.36        24.36 o
   6  17   1        281.80        290.40        48.26 o
   7  17   1         14.99         53.95        24.50 o
   8  17   1         40.28         31.23        21.74 o
  -7  18   1         82.68         83.80        25.32 o
  -6  18   1         17.76         14.66        14.08 o
  -5  18   1        444.40        448.63        43.35 o
  -4  18   1        124.17        109.66        35.41 o
  -3  18   1        304.29        355.20        25.40 o
  -2  18   1         10.02         -7.17        25.96 o
  -1  18   1        379.62        414.11        42.11 o
   0  18   1         62.40         40.98        22.40 o
   1  18   1        768.64        792.69        56.70 o
   2  18   1         81.46         50.58        19.09 o
   3  18   1        694.25        748.96        55.73 o
   4  18   1         78.76         73.60        22.51 o
   5  18   1        437.81        417.07        59.30 o
   6  18   1          4.91         41.22        27.96 o
   7  18   1         95.95        101.64        35.29 o
  -7  19   1         16.51          1.07        17.08 o
  -6  19   1        112.03        118.46        24.59 o
  -5  19   1         30.48         36.65        18.68 o
  -4  19   1        169.25        217.43        31.54 o
  -3  19   1         11.93        -15.45        26.92 o
  -2  19   1        198.33        191.59        31.65 o
  -1  19   1        190.06        239.15        33.83 o
   0  19   1        129.72        139.06        29.33 o
   1  19   1         72.22        101.75        26.39 o
   2  19   1        367.56        327.01        39.17 o
   3  19   1          0.76        -16.22        18.73 o
   4  19   1        287.05        333.60        39.75 o
   5  19   1          0.38        -28.37        28.37 o
   6  19   1        121.90        132.40        39.67 o
   7  19   1          1.53        -16.61        28.51 o
  -6  20   1          2.73          7.16        15.76 o
  -5  20   1        143.34        188.99        31.41 o
  -4  20   1         21.27         -1.08        18.64 o
  -3  20   1        305.64        276.69        38.22 o
  -2  20   1         38.21         48.85        47.22 o
  -1  20   1        131.37        177.36        31.01 o
   0  20   1          2.90          7.84        36.38 o
   1  20   1        209.98        237.30        36.13 o
   2  20   1         49.55         61.06        23.33 o
   3  20   1        323.21        356.55        42.98 o
   4  20   1         20.23         28.99        21.38 o
   5  20   1         52.85         78.39        33.69 o
   6  20   1          0.79         35.08        29.91 o
   7  20   1        139.45        153.14        43.00 o
  -6  21   1         26.99         48.97        22.33 o
  -5  21   1          1.37          5.28        19.22 o
  -4  21   1        126.94         88.83        25.10 o
  -3  21   1          5.01          4.29        19.94 o
  -2  21   1        225.96        229.31        51.23 o
  -1  21   1         16.04          2.21        16.75 o
   0  21   1        105.26        134.69        29.53 o
   1  21   1          7.62         -3.18        22.80 o
   2  21   1        283.12        333.01        51.34 o
   3  21   1          2.72          2.69        19.25 o
   4  21   1         30.88          4.99        26.78 o
   5  21   1          7.16          0.13        21.17 o
   6  21   1         14.13        -24.10        24.10 o
   7  21   1          2.71         86.41        34.08 o
  -6  22   1          2.52         10.97        24.18 o
  -5  22   1          8.82          7.28        19.04 o
  -4  22   1          1.22         -7.13        20.65 o
  -3  22   1        213.97        252.02        40.38 o
  -2  22   1          1.35        -20.84        22.58 o
  -1  22   1        126.77        147.76        31.59 o
   0  22   1          1.12         -9.48        21.32 o
   1  22   1        189.85        233.91        43.65 o
   2  22   1          0.82         -4.25        21.50 o
   3  22   1        129.65        135.36        31.05 o
   4  22   1          1.66        -13.92        31.58 o
   5  22   1          5.75         28.50        27.81 o
   6  22   1          7.06         69.52        34.51 o
  -5  23   1          2.81         22.14        20.76 o
  -4  23   1         44.01         29.27        28.55 o
  -3  23   1          0.20         25.25        22.04 o
  -2  23   1        147.01        109.87        29.62 o
  -1  23   1          7.94         27.42        20.72 o
   0  23   1         77.93         91.71        82.62 o
   1  23   1         28.14         42.86        22.39 o
   2  23   1        210.05        266.48        88.90 o
   3  23   1          7.81         -0.70        18.53 o
   4  23   1         87.56         74.04        35.27 o
   5  23   1          7.33         51.40        33.32 o
   6  23   1          8.06         44.94        30.07 o
  -5  24   1          6.16        -29.21        29.21 o
  -4  24   1          2.40         24.96        35.34 o
  -3  24   1         48.37        102.59        43.45 o
  -2  24   1         32.50         56.76        35.85 o
  -1  24   1         37.12         24.41        32.80 o
   0  24   1          0.39        -12.07        31.35 o
   1  24   1         62.02         95.90        30.23 o
   2  24   1          3.67        -32.92        32.92 o
   3  24   1        107.78        101.78        45.80 o
   4  24   1          3.62          6.42        27.41 o
   5  24   1         13.13         22.57        27.40 o
   0 -25   2          1.07         -1.92        20.66 o
   1 -25   2         86.31         24.63        23.30 o
   2 -25   2          8.19         86.93        45.18 o
  -5 -24   2         14.64         64.97        36.40 o
  -4 -24   2         44.66         25.04        29.85 o
  -3 -24   2          1.69        -14.90        30.01 o
  -2 -24   2         86.15         50.00        23.02 o
  -1 -24   2          1.80          2.33        26.22 o
   0 -24   2         41.66         19.50        20.98 o
   1 -24   2         19.18         -2.62        26.91 o
   2 -24   2         78.10        111.21        43.14 o
   3 -24   2          0.65        -18.82        28.80 o
  -6 -23   2          0.66         -8.03        24.78 o
  -5 -23   2         24.46         27.24        30.91 o
  -4 -23   2          2.82          0.95        22.46 o
  -3 -23   2        100.97        115.66        29.07 o
  -2 -23   2         14.84         10.38        14.77 o
  -1 -23   2         71.71         37.36        16.97 o
   0 -23   2          1.75          1.39        19.09 o
   1 -23   2         61.02         22.18        31.99 o
   2 -23   2         15.05         28.91        27.38 o
   3 -23   2         81.31        109.91        41.67 o
  -7 -22   2          0.21        -32.76        32.76 o
  -6 -22   2         27.63        -31.28        31.28 o
  -5 -22   2          1.91         29.04        21.03 o
  -4 -22   2         47.21         18.74        18.19 o
  -3 -22   2          0.94        -23.20        23.20 o
  -2 -22   2        176.11        152.48        24.14 o
  -1 -22   2          5.86         19.23        14.00 o
   0 -22   2         82.40         57.74        23.76 o
   1 -22   2          2.61          1.11        37.12 o
   2 -22   2        263.09        297.78        35.96 o
   3 -22   2          4.38         11.10        25.80 o
   4 -22   2         36.14         19.41        24.22 o
   5 -22   2          0.59          5.02        28.27 o
   6 -22   2         35.87          6.51        22.39 o
   7 -22   2          1.84         39.40        31.34 o
  -8 -21   2          0.47        -13.57        24.62 o
  -7 -21   2         58.03         38.44        24.03 o
  -6 -21   2          3.46         -2.18        22.79 o
  -5 -21   2         40.39          6.19        29.12 o
  -4 -21   2          7.60         -0.24        23.87 o
  -3 -21   2        314.49        399.63        34.13 o
  -2 -21   2         14.72         15.47        13.93 o
  -1 -21   2        113.10        117.13        22.92 o
   0 -21   2          0.20         -9.17        14.64 o
   1 -21   2        119.47        196.91        30.35 o
   2 -21   2          0.50         -8.54        11.88 o
   3 -21   2        199.78        193.77        24.16 o
   4 -21   2          1.53          0.23        26.59 o
   5 -21   2         20.10         23.55        63.21 o
   6 -21   2          4.72        -32.21        32.21 o
   7 -21   2         98.74        136.16        33.89 o
   8 -21   2          5.29         14.95        28.63 o
  -9 -20   2         13.85         11.59        24.29 o
  -8 -20   2        102.08        104.36        40.63 o
  -7 -20   2          1.38         -8.30        14.99 o
  -6 -20   2         45.54         25.80        30.87 o
  -5 -20   2          7.10          7.07        30.15 o
  -4 -20   2        202.71        166.06        32.17 o
  -3 -20   2         27.51         44.33        24.81 o
  -2 -20   2        267.06        291.04        29.23 o
  -1 -20   2         12.44          7.87        20.33 o
   0 -20   2        139.87        203.66        43.54 o
   1 -20   2         36.77         55.25        12.91 o
   2 -20   2        332.05        379.92        25.24 o
   3 -20   2         13.42         14.78        10.85 o
   4 -20   2        111.31        126.39        24.01 o
   5 -20   2          1.90          1.96        17.47 o
   6 -20   2         46.54        -13.89        22.56 o
   7 -20   2          0.17         -2.60        17.65 o
   8 -20   2        126.93        143.16        35.86 o
  -9 -19   2         82.31         34.16        62.71 o
  -8 -19   2         13.29         51.89        19.47 o
  -7 -19   2        108.89         95.68        21.17 o
  -6 -19   2          2.41        -10.40        15.85 o
  -5 -19   2        165.23        114.60        34.09 o
  -4 -19   2         10.36         -3.99        11.16 o
  -3 -19   2        212.10        194.73        18.03 o
  -2 -19   2        120.65        140.78        21.02 o
  -1 -19   2        219.49        226.36        20.96 o
   0 -19   2         27.12         27.68        11.54 o
   1 -19   2        366.71        445.38        26.07 o
   2 -19   2        114.86        108.70        15.52 o
   3 -19   2        424.85        459.33        28.06 o
   4 -19   2         19.47         10.80        12.70 o
   5 -19   2         79.47         77.91        16.01 o
   6 -19   2          3.00         17.58        18.21 o
   7 -19   2         80.42         67.21        24.08 o
   8 -19   2         13.65        -26.09        26.09 o
   9 -19   2         93.18         50.22        40.13 o
 -10 -18   2         68.41         95.02        40.70 o
  -9 -18   2         32.54         79.66        25.67 o
  -8 -18   2         85.33        109.42        22.28 o
  -7 -18   2          5.40          0.84        14.93 o
  -6 -18   2        237.41        250.79        33.31 o
  -5 -18   2        145.14        141.81        29.31 o
  -4 -18   2        638.04        678.05        35.89 o
  -3 -18   2         15.80         20.86         9.88 o
  -2 -18   2        413.48        396.00        18.41 o
  -1 -18   2        106.00        120.19        13.44 o
   0 -18   2        346.74        353.07        26.58 o
   1 -18   2         96.14        109.23        14.23 o
   2 -18   2        461.77        458.99        26.59 o
   3 -18   2          8.43         27.97        11.70 o
   4 -18   2        373.50        401.69        36.41 o
   5 -18   2         10.74         -4.29        15.30 o
   6 -18   2        112.05        107.22        33.44 o
   7 -18   2          0.90          1.73        17.27 o
   8 -18   2         90.47        119.50        31.99 o
   9 -18   2         51.96         58.02        27.67 o
 -10 -17   2          6.85        -11.36        35.63 o
  -9 -17   2         76.97         38.86        18.65 o
  -8 -17   2          3.95         15.37        16.12 o
  -7 -17   2        107.83         75.67        21.03 o
  -6 -17   2         27.55         36.44        18.23 o
  -5 -17   2        570.31        620.15        37.02 o
  -4 -17   2        132.91        122.37        10.59 o
  -3 -17   2        270.15        238.15        14.76 o
  -2 -17   2          8.48          2.10         7.85 o
  -1 -17   2        144.53        132.39        11.61 o
   0 -17   2         37.70         48.05        10.22 o
   1 -17   2        167.91        197.28        17.29 o
   2 -17   2          3.47        -10.29        10.29 o
   3 -17   2        638.53        694.04        32.39 o
   4 -17   2         20.01         39.17        18.73 o
   5 -17   2        665.00        716.13        52.31 o
   6 -17   2         10.51         23.37        18.37 o
   7 -17   2         93.91         89.95        19.17 o
   8 -17   2          9.76        -23.08        23.08 o
   9 -17   2         54.18         37.92        23.26 o
 -10 -16   2        174.64        150.20        31.76 o
  -9 -16   2         18.52          4.18        17.33 o
  -8 -16   2         75.30         73.32        19.28 o
  -7 -16   2         82.29         65.83        31.95 o
  -6 -16   2        621.96        585.02        38.96 o
  -5 -16   2         40.03         47.95        11.72 o
  -4 -16   2        323.92        342.54        16.57 o
  -3 -16   2         10.64         10.58         7.29 o
  -2 -16   2         97.72         88.00        10.69 o
  -1 -16   2         10.90          8.11         6.71 o
   0 -16   2        430.02        432.61        22.48 o
   1 -16   2         13.80         29.22        10.01 o
   2 -16   2         32.51         31.87        12.15 o
   3 -16   2         22.09         32.84        11.06 o
   4 -16   2        631.37        593.62        44.81 o
   5 -16   2         80.15         48.14        22.01 o
   6 -16   2        665.30        614.66        51.59 o
   7 -16   2         38.94         33.92        24.74 o
   8 -16   2         70.99         35.32        21.02 o
   9 -16   2          4.50        -15.66        20.30 o
  10 -16   2        120.75         81.24        44.98 o
 -10 -15   2          7.91         18.29        15.70 o
  -9 -15   2         84.86         83.59        21.53 o
  -8 -15   2         40.93         14.45        33.87 o
  -7 -15   2        289.24        307.16        30.38 o
  -6 -15   2         19.64         16.41         7.77 o
  -5 -15   2        998.12        952.93        34.56 o
  -4 -15   2         39.26         36.95         5.80 o
  -3 -15   2        423.32        451.34        30.70 o
  -2 -15   2          7.43         -1.02         9.41 o
  -1 -15   2       3052.73       3142.87        65.23 o
   0 -15   2         43.37         53.82        10.56 o
   1 -15   2        829.08        844.05        31.24 o
   2 -15   2         66.16         58.60        11.33 o
   3 -15   2         36.38         58.26        14.07 o
   4 -15   2         32.90         24.01        29.81 o
   5 -15   2       1118.75       1115.59        61.53 o
   6 -15   2          4.08          3.95        19.45 o
   7 -15   2        198.09        196.70        23.16 o
   8 -15   2         12.67         14.47        20.33 o
   9 -15   2        141.19        174.37        35.16 o
  10 -15   2          7.41        -17.21        25.12 o
 -11 -14   2         13.30          3.04        29.27 o
 -10 -14   2        251.73        289.92        33.14 o
  -9 -14   2         10.62         -5.21        15.33 o
  -8 -14   2         37.79         35.40        15.12 o
  -7 -14   2          8.82        -14.07        21.04 o
  -6 -14   2        500.83        526.92        21.30 o
  -5 -14   2         21.42         13.40         4.35 o
  -4 -14   2        277.56        289.47        11.09 o
  -3 -14   2         71.94         65.48         8.00 o
  -2 -14   2       1010.38       1032.61        43.90 o
  -1 -14   2         66.87         65.89         8.93 o
   0 -14   2       2769.91       2821.60        52.15 o
   1 -14   2         13.86         12.50         8.81 o
   2 -14   2        260.91        239.00        17.84 o
   3 -14   2         60.37         55.22        13.49 o
   4 -14   2       1042.68       1003.52        54.26 o
   5 -14   2        127.35         98.93        35.58 o
   6 -14   2        840.91        848.62        42.37 o
   7 -14   2          4.30         15.25        12.39 o
   8 -14   2         57.17         63.00        27.71 o
   9 -14   2          4.22        -23.35        37.04 o
  10 -14   2        193.78        256.63        68.40 o
 -11 -13   2        137.44        174.39        57.95 o
 -10 -13   2          0.77        -18.21        18.21 o
  -9 -13   2        155.63        165.63        25.85 o
  -8 -13   2         20.93          9.14        12.91 o
  -7 -13   2        520.41        512.73        28.46 o
  -6 -13   2          6.69          4.36         5.72 o
  -5 -13   2       1239.71       1197.23        40.97 o
  -4 -13   2        409.48        400.54        12.58 o
  -3 -13   2        567.38        539.80        17.47 o
  -2 -13   2        200.98        216.97        22.47 o
  -1 -13   2       1676.23       1668.03        31.77 o
   0 -13   2        124.40        143.77        13.39 o
   1 -13   2       1141.68       1133.01        34.11 o
   2 -13   2         41.26         24.63         9.84 o
   3 -13   2        384.62        407.74        26.81 o
   4 -13   2          7.71          8.85        14.52 o
   5 -13   2       1231.78       1172.85        62.05 o
   6 -13   2         78.89         88.67        16.08 o
   7 -13   2        208.36        213.52        22.33 o
   8 -13   2         65.69         47.56        16.07 o
   9 -13   2        193.34        168.43        33.19 o
  10 -13   2          4.52         21.28        25.49 o
 -11 -12   2          7.98         10.67        19.35 o
 -10 -12   2        255.40        236.81        29.81 o
  -9 -12   2         40.76         39.94        16.25 o
  -8 -12   2        446.62        470.84        35.96 o
  -7 -12   2        280.34        311.50        17.68 o
  -6 -12   2       1574.78       1560.66        35.56 o
  -5 -12   2        162.50        154.35        11.85 o
  -4 -12   2        506.53        508.27        13.72 o
  -3 -12   2         56.15         61.77        10.22 o
  -2 -12   2        637.75        645.95        20.40 o
  -1 -12   2        577.38        590.02        18.53 o
   0 -12   2       2824.40       2642.29        74.24 o
   1 -12   2        515.07        529.80        19.59 o
   2 -12   2       1691.04       1719.25        43.20 o
   3 -12   2         35.52         68.36        13.94 o
   4 -12   2        833.64        887.05        49.06 o
   5 -12   2          2.77         11.89        15.44 o
   6 -12   2        439.24        412.61        32.28 o
   7 -12   2          7.70         11.11        13.46 o
   8 -12   2        135.80        163.65        20.82 o
   9 -12   2        160.95        146.98        31.72 o
  10 -12   2        254.83        266.06        42.34 o
  11 -12   2         14.27         36.47        29.62 o
 -11 -11   2        323.43        338.81        35.46 o
 -10 -11   2         75.10         70.42        19.53 o
  -9 -11   2        359.64        400.82        34.05 o
  -8 -11   2          6.94          2.42         9.57 o
  -7 -11   2        774.02        812.73        32.48 o
  -6 -11   2        165.49        174.18        12.58 o
  -5 -11   2        700.28        695.62        21.94 o
  -4 -11   2        332.58        339.47        12.97 o
  -3 -11   2         71.67         62.30         6.04 o
  -2 -11   2        396.38        409.31        14.66 o
  -1 -11   2        728.10        734.69        18.76 o
   0 -11   2         19.67         21.77         4.30 o
   1 -11   2       3054.68       3073.26        43.87 o
   2 -11   2         92.30        103.90        12.21 o
   3 -11   2       1512.40       1548.17        49.77 o
   4 -11   2        307.74        280.72        23.41 o
   5 -11   2        903.75        836.38        40.24 o
   6 -11   2        247.53        212.79        20.60 o
   7 -11   2        314.00        289.87        24.55 o
   8 -11   2          0.25         -9.90        13.72 o
   9 -11   2        226.22        244.68        37.42 o
  10 -11   2          0.75         15.63        21.97 o
  11 -11   2        364.01        328.42        49.28 o
 -12 -10   2        184.55        185.75        38.69 o
 -11 -10   2         13.82        -15.19        15.70 o
 -10 -10   2        182.41        138.29        21.97 o
  -9 -10   2        128.99        139.99        23.68 o
  -8 -10   2        534.43        492.91        27.48 o
  -7 -10   2         60.49         56.54        11.39 o
  -6 -10   2        840.27        845.48        25.73 o
  -5 -10   2         33.25         25.84         9.27 o
  -4 -10   2       1873.80       1842.22        32.09 o
  -3 -10   2          7.50          8.02         2.83 o
  -2 -10   2       2391.57       2193.48        45.90 o
  -1 -10   2        118.68        115.41         8.25 o
   0 -10   2       1560.72       1508.88        25.47 o
   1 -10   2        598.11        600.93        21.12 o
   2 -10   2       2201.19       2312.43        51.53 o
   3 -10   2        272.16        281.60        19.27 o
   4 -10   2        444.56        420.90        26.80 o
   5 -10   2        131.79        130.62        27.12 o
   6 -10   2        464.55        465.66        24.19 o
   7 -10   2        101.55         94.89        13.57 o
   8 -10   2        819.14        880.51        31.67 o
   9 -10   2          5.64          6.72        10.64 o
  10 -10   2        366.09        322.50        46.62 o
  11 -10   2         48.87         58.95        29.06 o
 -12  -9   2          6.85         30.33        24.20 o
 -11  -9   2         58.81         28.22        14.95 o
 -10  -9   2         36.44         29.44        15.55 o
  -9  -9   2        831.17        798.40        60.11 o
  -8  -9   2         18.42         29.73        10.43 o
  -7  -9   2        939.20        936.31        30.82 o
  -6  -9   2        190.19        174.56        11.99 o
  -5  -9   2        405.21        395.68        16.23 o
  -4  -9   2         60.83         74.87         7.96 o
  -3  -9   2       5050.00       4820.72        90.70 o
  -2  -9   2        389.26        377.66        12.69 o
  -1  -9   2       2321.24       2372.75        36.27 o
   0  -9   2       1423.49       1448.06        26.78 o
   1  -9   2       5678.44       6028.55        61.91 o
   2  -9   2        654.47        681.56        22.84 o
   3  -9   2       3653.97       3636.19        60.74 o
   4  -9   2        832.83        843.04        31.74 o
   5  -9   2        112.31        108.96        11.02 o
   6  -9   2        135.94        130.08        11.15 o
   7  -9   2       1460.31       1455.14        39.01 o
   8  -9   2         66.37         70.61        12.89 o
   9  -9   2        495.88        497.99        31.89 o
  10  -9   2         36.66         53.62        26.16 o
  11  -9   2        109.25        180.53        35.06 o
 -12  -8   2        134.84        107.93        30.76 o
 -11  -8   2         12.50        -17.67        17.67 o
 -10  -8   2        220.20        215.43        26.97 o
  -9  -8   2         18.23         29.87        15.00 o
  -8  -8   2       2128.32       2114.39        48.35 o
  -7  -8   2         28.45         36.71         9.32 o
  -6  -8   2        274.11        285.12        17.91 o
  -5  -8   2        187.07        182.59        13.27 o
  -4  -8   2       3199.26       3279.28        99.97 o
  -3  -8   2        390.14        353.84        27.81 o
  -2  -8   2       8107.96       8329.02        93.34 o
  -1  -8   2        292.17        298.80        18.46 o
   0  -8   2       3253.79       3343.84        40.62 o
   1  -8   2       1518.42       1612.77        31.17 o
   2  -8   2       8322.03       8512.32        74.77 o
   3  -8   2        284.68        293.91        18.29 o
   4  -8   2       1063.90       1092.23        31.68 o
   5  -8   2         29.00         47.89         8.44 o
   6  -8   2       1183.39       1178.18        30.33 o
   7  -8   2        740.77        772.46        28.44 o
   8  -8   2       1520.97       1537.31        41.70 o
   9  -8   2         45.47         43.23        13.88 o
  10  -8   2         36.71         21.02        20.19 o
  11  -8   2         14.91         19.51        26.35 o
 -12  -7   2          4.61        -18.53        24.68 o
 -11  -7   2         33.55         18.25        19.36 o
 -10  -7   2         24.03          8.78        15.23 o
  -9  -7   2        445.57        456.52        18.50 o
  -8  -7   2        262.16        249.20        13.40 o
  -7  -7   2        850.64        781.01        36.28 o
  -6  -7   2         61.12         48.60         8.98 o
  -5  -7   2        745.01        747.25        21.62 o
  -4  -7   2         37.30         49.19         6.28 o
  -3  -7   2      11407.65      11544.18       339.87 o
  -2  -7   2         84.72         93.05        12.78 o
  -1  -7   2       4991.25       4866.28        91.83 o
   0  -7   2        911.15        975.89        23.12 o
   1  -7   2        681.08        651.86        19.61 o
   2  -7   2       3933.94       4332.11        57.82 o
   3  -7   2       1739.08       1690.83        40.08 o
   4  -7   2        254.38        274.21        16.60 o
   5  -7   2        599.07        583.46        18.55 o
   6  -7   2        260.90        249.87        13.49 o
   7  -7   2       2810.80       2836.81        52.75 o
   8  -7   2        397.67        398.91        52.45 o
   9  -7   2        259.57        311.06        26.84 o
  10  -7   2          4.34         -0.88        11.61 o
  11  -7   2         43.73         85.97        27.85 o
  12  -7   2         17.35         45.73        23.95 o
 -13  -6   2         24.45         85.31        42.04 o
 -12  -6   2        164.37        186.62        46.10 o
 -11  -6   2          7.96          7.72        22.67 o
 -10  -6   2        119.50        131.22        15.58 o
  -9  -6   2        170.19        138.64        13.67 o
  -8  -6   2       1921.68       2013.32        38.81 o
  -7  -6   2         56.27         68.11        11.32 o
  -6  -6   2        532.04        523.28        16.04 o
  -5  -6   2        252.32        233.03        11.95 o
  -4  -6   2       2379.31       2299.32        58.15 o
  -3  -6   2         23.26         30.26         6.77 o
  -2  -6   2       4291.85       4228.02       173.43 o
  -1  -6   2        312.08        359.76        21.75 o
   0  -6   2        562.60        536.86        16.52 o
   1  -6   2       2600.93       2733.16        36.83 o
   2  -6   2       2003.52       1867.69        25.16 o
   3  -6   2         58.73         61.31        16.48 o
   4  -6   2       2379.78       2429.45        44.14 o
   5  -6   2         13.16          9.79         5.93 o
   6  -6   2       2624.88       2611.83        40.10 o
   7  -6   2        340.35        356.72        25.95 o
   8  -6   2       1502.59       1546.22        54.48 o
   9  -6   2         15.13         40.27        23.08 o
  10  -6   2         77.56         66.49        16.60 o
  11  -6   2          2.23         27.95        33.78 o
  12  -6   2        192.90        226.36        39.03 o
 -13  -5   2        287.87        314.99        66.93 o
 -12  -5   2         33.71         31.65        25.41 o
 -11  -5   2        112.90        133.05        30.74 o
 -10  -5   2          4.11         -3.68        13.70 o
  -9  -5   2       1343.56       1324.93        38.32 o
  -8  -5   2        533.81        547.85        26.28 o
  -7  -5   2       2952.37       2947.07        55.00 o
  -6  -5   2        806.08        791.20        24.87 o
  -5  -5   2       1871.26       1845.61        35.74 o
  -4  -5   2        690.77        706.81        13.82 o
  -3  -5   2       5893.68       5617.79        67.33 o
  -2  -5   2       2927.43       2969.21        35.84 o
  -1  -5   2       1500.65       1444.36        38.93 o
   0  -5   2        477.12        488.05        17.32 o
   1  -5   2       1137.96       1061.07        19.02 o
   2  -5   2          2.68          0.62         5.14 o
   3  -5   2       5868.97       5675.18        71.00 o
   4  -5   2       3963.08       3987.88        51.27 o
   5  -5   2       1846.08       1897.96        38.14 o
   6  -5   2        194.56        210.20        12.21 o
   7  -5   2       2395.56       2416.44        54.94 o
   8  -5   2        106.17         65.29        15.98 o
   9  -5   2        766.81        742.04        40.81 o
  10  -5   2          9.76         10.44        13.66 o
  11  -5   2        170.95        188.44        41.25 o
  12  -5   2         19.85          6.38        33.34 o
 -13  -4   2          4.88        -32.18        32.18 o
 -12  -4   2        219.12        247.59        50.04 o
 -11  -4   2          9.25         15.85        11.41 o
 -10  -4   2        403.28        391.75        29.57 o
  -9  -4   2         60.22         44.16        18.18 o
  -8  -4   2       1121.93       1103.93        35.42 o
  -7  -4   2        318.08        319.61        17.00 o
  -6  -4   2       1162.16       1190.83        29.58 o
  -5  -4   2        286.34        263.18        14.94 o
  -4  -4   2       5012.99       4736.60        76.92 o
  -3  -4   2        578.59        552.61        17.12 o
  -2  -4   2       3932.05       3873.77        38.92 o
  -1  -4   2       4506.72       4562.54        47.33 o
   0  -4   2        237.17        243.85        11.90 o
   1  -4   2       5545.97       5832.03        62.35 o
   2  -4   2       4907.70       4864.17        52.83 o
   3  -4   2        868.82        922.75        21.51 o
   4  -4   2       3340.00       3199.63        80.00 o
   5  -4   2        257.24        250.94        14.57 o
   6  -4   2        986.83        982.03        33.50 o
   7  -4   2        504.44        522.66        26.34 o
   8  -4   2        654.46        694.15        27.94 o
   9  -4   2         66.52         63.12        13.15 o
  10  -4   2        381.33        411.17        32.83 o
  11  -4   2         32.37         37.95        20.30 o
  12  -4   2        174.45        175.65        34.75 o
 -13  -3   2        116.29         64.16        28.69 o
 -12  -3   2         68.54         93.88        27.77 o
 -11  -3   2        511.83        547.19        46.77 o
 -10  -3   2        143.95        114.29        32.41 o
  -9  -3   2        414.73        429.63        32.23 o
  -8  -3   2          8.07          2.72         7.59 o
  -7  -3   2        736.14        746.32        26.17 o
  -6  -3   2        172.82        166.24        11.61 o
  -5  -3   2       3271.35       3132.61        46.75 o
  -4  -3   2        693.67        704.20        24.23 o
  -3  -3   2       4519.30       4553.05        40.71 o
  -2  -3   2       1742.52       1792.88        21.70 o
  -1  -3   2       9008.05       9096.23        76.16 o
   0  -3   2       1603.57       1515.51        35.62 o
   1  -3   2       8158.05       7871.10       119.88 o
   2  -3   2        184.46        179.94        21.60 o
   3  -3   2       6916.97       6963.27        84.01 o
   4  -3   2       2763.15       2744.26        79.17 o
   5  -3   2       3266.36       3451.07        76.02 o
   6  -3   2        434.43        427.51        25.88 o
   7  -3   2        429.04        430.35        23.23 o
   8  -3   2         29.01         25.54        13.75 o
   9  -3   2        451.91        452.76        27.01 o
  10  -3   2         62.98         79.87        21.91 o
  11  -3   2        343.98        375.17        34.31 o
  12  -3   2          9.51          6.50        24.38 o
 -13  -2   2          6.33         -2.67        21.93 o
 -12  -2   2        293.27        302.86        34.67 o
 -11  -2   2         65.13         15.60        19.83 o
 -10  -2   2        863.21        871.30        83.43 o
  -9  -2   2        105.65         79.03        13.63 o
  -8  -2   2        236.18        264.98        18.80 o
  -7  -2   2        464.48        470.32        19.15 o
  -6  -2   2       5015.74       5073.82        56.56 o
  -5  -2   2        803.69        797.58        21.41 o
  -4  -2   2       4952.67       4821.04        46.92 o
  -3  -2   2       7949.82       7944.23        65.35 o
  -2  -2   2      10361.24      10463.41        55.71 o
  -1  -2   2      10056.58       9944.19        66.52 o
   0  -2   2      36035.60      36751.45       116.45 o
   1  -2   2      18220.30      18329.17       115.49 o
   2  -2   2       5087.56       4896.30        65.39 o
   3  -2   2        829.68        863.96        26.60 o
   4  -2   2       3093.95       3007.78        66.44 o
   5  -2   2        225.00        239.56        22.45 o
   6  -2   2       1341.90       1343.29        44.42 o
   7  -2   2        240.27        260.11        18.42 o
   8  -2   2        515.65        528.96        27.05 o
   9  -2   2        303.02        254.12        20.81 o
  10  -2   2       1229.47       1287.03        70.18 o
  11  -2   2         53.37         54.12        21.37 o
  12  -2   2        187.97        153.99        30.03 o
 -13  -1   2         12.62         32.91        48.19 o
 -12  -1   2         11.45          8.80        14.68 o
 -11  -1   2        942.13        998.08        66.18 o
 -10  -1   2        100.89         67.75        31.14 o
  -9  -1   2        716.00        731.78        64.85 o
  -8  -1   2         27.11         30.57         8.49 o
  -7  -1   2       1186.09       1211.34        30.96 o
  -6  -1   2         71.15         83.21         8.34 o
  -5  -1   2       6598.94       6568.98        56.34 o
  -4  -1   2        202.04        216.67        10.36 o
  -3  -1   2       1009.86        961.89        26.97 o
  -2  -1   2      21721.32      21830.40        85.79 o
  -1  -1   2       4376.60       4483.51        43.46 o
   0  -1   2       2947.80       2543.40        31.94 o
   1  -1   2      11501.30      11906.71        94.87 o
   2  -1   2        894.02        925.25        30.44 o
   3  -1   2       2115.31       2103.45        41.58 o
   4  -1   2         66.64         66.15        10.60 o
   5  -1   2       4925.63       4882.93        97.06 o
   6  -1   2        372.77        333.98        18.69 o
   7  -1   2        594.21        608.27        26.45 o
   8  -1   2         19.67         11.33         9.13 o
   9  -1   2       1037.40       1015.40        38.75 o
  10  -1   2         88.33        109.49        34.98 o
  11  -1   2        538.26        594.31        50.23 o
  12  -1   2          7.98        -11.05        16.73 o
  13  -1   2         54.60         89.30        44.85 o
 -14   0   2          9.90        -35.28        35.28 o
 -13   0   2          6.50         17.80        19.58 o
 -12   0   2        240.96        153.77        41.17 o
 -11   0   2         16.82         42.53        28.63 o
 -10   0   2       1601.28       1595.36       107.49 o
  -9   0   2         11.98         25.69        13.66 o
  -8   0   2        340.68        344.46        28.93 o
  -7   0   2          0.09          1.72         4.21 o
  -6   0   2       3871.13       3661.11       101.52 o
  -5   0   2        264.54        268.20        11.20 o
  -4   0   2        826.89        725.22        33.68 o
  -3   0   2          3.25          3.48         2.85 o
  -2   0   2        711.18        693.60        13.21 o
  -1   0   2         71.96         68.77         8.58 o
   0   0   2        118.04        146.82         9.44 o
   1   0   2        185.88        188.89        14.74 o
   2   0   2       5698.54       5374.87        59.12 o
   3   0   2         86.16         64.87         8.79 o
   4   0   2      12544.38      12455.29       121.60 o
   5   0   2         15.00          9.75         8.24 o
   6   0   2       3543.47       3470.68        50.95 o
   7   0   2          1.26          6.21         8.98 o
   8   0   2        451.71        467.28        35.86 o
   9   0   2          0.00         -0.75        10.36 o
  10   0   2        650.17        594.24        50.51 o
  11   0   2          1.00          5.73        17.29 o
  12   0   2         68.97         70.47        21.95 o
  13   0   2          0.35          4.86        16.79 o
 -14   1   2          2.08          4.96        26.66 o
 -13   1   2         10.57         -3.78        17.28 o
 -12   1   2         10.78          3.29        18.32 o
 -11   1   2        932.13        921.46        86.69 o
 -10   1   2        103.41         81.57        35.77 o
  -9   1   2        698.56        582.00        18.67 o
  -8   1   2         26.29         28.16         9.17 o
  -7   1   2       1178.81       1210.90        46.31 o
  -6   1   2         71.76         57.29        11.61 o
  -5   1   2       6644.72       6722.14        84.50 o
  -4   1   2        190.46        196.90        10.69 o
  -3   1   2       1122.91       1077.19        21.89 o
  -2   1   2      21683.39      21855.29       117.88 o
  -1   1   2       4425.92       4637.96        69.41 o
   0   1   2       2948.29       2639.06       100.41 o
   1   1   2      11376.59      11692.36       124.00 o
   2   1   2        885.15        881.88        21.38 o
   3   1   2       2089.50       1980.79        51.68 o
   4   1   2         72.62         76.60         9.86 o
   5   1   2       4921.19       4874.64       115.52 o
   6   1   2        365.74        344.86        18.32 o
   7   1   2        624.42        595.70        28.06 o
   8   1   2         19.16         13.85         8.80 o
   9   1   2       1027.79        984.23        41.37 o
  10   1   2         90.90         71.20        46.98 o
  11   1   2        531.29        588.06        50.20 o
  12   1   2          7.17         24.50        40.11 o
  13   1   2         54.20         80.98        25.56 o
 -13   2   2          5.77         39.37        21.71 o
 -12   2   2        290.45        331.67        42.39 o
 -11   2   2         68.29         81.12        31.92 o
 -10   2   2        849.79        831.19        76.95 o
  -9   2   2        106.87        130.92        32.60 o
  -8   2   2        238.32        264.87        27.29 o
  -7   2   2        458.19        455.09        27.06 o
  -6   2   2       4959.08       5043.98        80.02 o
  -5   2   2        808.66        810.24        30.02 o
  -4   2   2       4948.33       4858.18        50.69 o
  -3   2   2       7978.29       8000.21        58.69 o
  -2   2   2      10276.28      10487.77        86.31 o
  -1   2   2      10065.36      10124.81        80.92 o
   0   2   2      36089.82      37068.65       140.25 o
   1   2   2      18220.65      18299.44       132.89 o
   2   2   2       5064.45       4894.21        48.53 o
   3   2   2        839.87        864.30        23.73 o
   4   2   2       3023.52       2945.75        92.62 o
   5   2   2        228.61        229.17        13.27 o
   6   2   2       1375.62       1311.84        33.04 o
   7   2   2        244.78        240.35        18.03 o
   8   2   2        521.56        556.76        28.82 o
   9   2   2        300.79        252.60        21.65 o
  10   2   2       1219.00       1315.68        70.74 o
  11   2   2         54.66         61.92        16.87 o
  12   2   2        189.53        187.39        31.89 o
  13   2   2          7.52        -20.20        20.20 o
 -13   3   2        112.42        173.30        47.54 o
 -12   3   2         68.02         68.26        23.02 o
 -11   3   2        511.98        455.87        61.32 o
 -10   3   2        147.63        196.78        41.65 o
  -9   3   2        411.41        369.36        48.92 o
  -8   3   2          7.00          1.72        15.21 o
  -7   3   2        751.21        850.19        43.13 o
  -6   3   2        162.87        172.24        16.85 o
  -5   3   2       3324.41       3280.75        47.42 o
  -4   3   2        708.10        740.18        21.17 o
  -3   3   2       4580.42       4635.27        54.47 o
  -2   3   2       1732.00       1743.71        22.85 o
  -1   3   2       9076.59       9281.11        96.36 o
   0   3   2       1607.59       1581.35        23.79 o
   1   3   2       8049.42       7788.63        49.59 o
   2   3   2        180.46        179.34        10.84 o
   3   3   2       6959.64       7032.24        85.33 o
   4   3   2       2750.26       2716.85        44.80 o
   5   3   2       3327.27       3421.37        66.16 o
   6   3   2        445.81        411.77        26.32 o
   7   3   2        482.56        505.28        38.22 o
   8   3   2         29.56         21.66        15.76 o
   9   3   2        448.98        471.03        31.85 o
  10   3   2         64.95         44.43        14.65 o
  11   3   2        336.44        336.35        29.86 o
  12   3   2          9.58         -4.91        17.08 o
  13   3   2         74.43         60.32        26.58 o
 -13   4   2          5.40         39.61        29.85 o
 -12   4   2        217.65        279.95        57.60 o
 -11   4   2          8.13         29.84        22.38 o
 -10   4   2        407.34        399.23        53.38 o
  -9   4   2         62.21         55.71        25.11 o
  -8   4   2       1137.32       1158.19        97.68 o
  -7   4   2        309.44        327.89        27.20 o
  -6   4   2       1135.87       1163.64        45.87 o
  -5   4   2        295.83        246.82        16.27 o
  -4   4   2       5044.31       4850.46        94.38 o
  -3   4   2        569.68        556.10        16.03 o
  -2   4   2       3888.23       3802.58        42.84 o
  -1   4   2       4489.79       4590.39        87.92 o
   0   4   2        229.62        224.86         9.34 o
   1   4   2       5532.07       5835.06        42.93 o
   2   4   2       4967.92       4951.13        43.87 o
   3   4   2        863.69        953.08        22.19 o
   4   4   2       3437.83       3459.32        45.01 o
   5   4   2        257.69        281.12        19.63 o
   6   4   2       1048.89       1045.32        34.24 o
   7   4   2        499.67        479.27        32.33 o
   8   4   2        651.49        691.57        41.91 o
   9   4   2         73.59         61.02        14.98 o
  10   4   2        365.05        374.84        30.06 o
  11   4   2         29.98         31.34        11.55 o
  12   4   2        171.75        125.54        28.65 o
  13   4   2         11.45         10.83        17.43 o
 -13   5   2        289.22        340.93        64.65 o
 -12   5   2         31.16         25.42        26.74 o
  -9   5   2       1369.97       1391.28        87.57 o
  -8   5   2        524.55        438.08        92.26 o
  -7   5   2       2980.61       3031.38       106.00 o
  -6   5   2        802.55        815.17        31.01 o
  -5   5   2       1840.92       1773.12        35.79 o
  -4   5   2        688.55        699.41        23.42 o
  -3   5   2       5824.70       5750.26       115.68 o
  -2   5   2       2915.63       2965.60        51.20 o
  -1   5   2       1468.33       1458.63        28.74 o
   0   5   2        473.58        504.54        13.59 o
   1   5   2       1066.01        991.03        22.76 o
   2   5   2          3.78         13.38         5.36 o
   3   5   2       5895.35       5836.43        48.94 o
   4   5   2       3966.80       4057.17        61.50 o
   5   5   2       1851.00       1935.39        48.14 o
   6   5   2        197.11        178.43        20.47 o
   7   5   2       2409.38       2487.87        62.92 o
   8   5   2        103.89         88.10        15.31 o
   9   5   2        752.56        792.73        54.49 o
  10   5   2         10.06         -8.45        15.53 o
  11   5   2        172.48        165.43        37.32 o
  12   5   2         20.56         36.48        24.48 o
  13   5   2        198.97        177.49        35.50 o
 -13   6   2         23.71         37.88        33.76 o
 -12   6   2        167.52        232.42        49.59 o
  -7   6   2         57.29         57.39         7.31 o
  -6   6   2        525.58        516.83        20.23 o
  -5   6   2        258.14        247.26        18.47 o
  -4   6   2       2350.95       2332.39        43.30 o
  -3   6   2         23.92         49.52         9.20 o
  -2   6   2       4295.55       4247.21        38.94 o
  -1   6   2        305.90        310.00        16.42 o
   0   6   2        528.72        483.06        16.71 o
   1   6   2       2594.85       2710.41        38.55 o
   2   6   2       2001.97       1889.31        25.36 o
   3   6   2         59.83         53.89         5.99 o
   4   6   2       2415.31       2472.08        34.83 o
   5   6   2         13.13         18.06         6.90 o
   6   6   2       2622.87       2682.77        71.15 o
   7   6   2        333.04        321.58        28.23 o
   8   6   2       1485.16       1519.07        52.45 o
   9   6   2         17.89         12.28        11.37 o
  10   6   2         78.54         99.05        21.54 o
  11   6   2          2.28         -3.22        19.42 o
  12   6   2        200.84        218.33        37.46 o
  13   6   2         40.81        104.89        37.56 o
 -13   7   2        255.77        176.58        49.48 o
 -12   7   2          4.38         14.31        24.54 o
  -7   7   2        810.80        818.28        30.91 o
  -6   7   2         63.53         68.11        11.43 o
  -5   7   2        732.18        747.51        30.21 o
  -4   7   2         34.92         46.39        13.94 o
  -3   7   2      11382.09      11798.19       104.06 o
  -2   7   2         82.31         83.94         7.97 o
  -1   7   2       4928.19       4864.05       119.39 o
   0   7   2        916.47        967.67        22.18 o
   1   7   2        652.70        586.52        27.06 o
   2   7   2       3925.97       4257.23        40.40 o
   3   7   2       1816.44       1815.17        30.93 o
   4   7   2        252.67        278.89        12.39 o
   5   7   2        589.02        589.17        20.00 o
   6   7   2        261.80        253.47        19.03 o
   7   7   2       2717.43       2885.91        63.66 o
   8   7   2        406.53        368.02        34.53 o
   9   7   2        240.87        273.53        25.10 o
  10   7   2          4.59         10.07        11.07 o
  11   7   2         52.72         51.10        40.46 o
  12   7   2         17.12         28.96        40.23 o
  13   7   2        220.89        259.83        56.38 o
 -13   8   2          7.32        123.66        41.01 o
 -12   8   2        133.15        193.31        45.94 o
  -8   8   2       2130.30       1842.80        47.80 o
  -7   8   2         26.80         24.91         9.16 o
  -6   8   2        289.72        288.87        19.77 o
  -5   8   2        184.43        176.24        14.92 o
  -4   8   2       3216.22       3370.79        98.30 o
  -3   8   2        385.46        432.99        22.56 o
  -2   8   2       8135.33       8253.56        65.21 o
  -1   8   2        290.04        307.05        17.80 o
   0   8   2       3194.71       3290.37        60.39 o
   1   8   2       1513.69       1602.49        36.20 o
   2   8   2       8305.84       8427.12        69.94 o
   3   8   2        285.11        288.78        11.34 o
   4   8   2       1070.87       1091.15        23.36 o
   5   8   2         29.00         37.03         6.77 o
   6   8   2       1137.10       1178.65        38.54 o
   7   8   2        746.55        727.57        56.11 o
   8   8   2       1509.78       1474.15        48.01 o
   9   8   2         47.09         25.28        11.26 o
  10   8   2         51.84         43.40        16.37 o
  11   8   2         14.45         56.09        24.14 o
  12   8   2        108.01        112.31        29.86 o
 -13   9   2        112.08        148.80        48.88 o
 -12   9   2          7.40         14.85        24.54 o
  -8   9   2         18.58         14.21         7.85 o
  -7   9   2        940.92        989.17        37.65 o
  -6   9   2        194.18        184.06        17.97 o
  -5   9   2        407.78        374.64        25.25 o
  -4   9   2         67.25         73.13        11.38 o
  -3   9   2       5085.11       5058.86        64.14 o
  -2   9   2        389.85        397.40        15.90 o
  -1   9   2       2319.25       2347.26        51.03 o
   0   9   2       1418.41       1529.54        46.22 o
   1   9   2       5719.12       5950.44        71.67 o
   2   9   2        648.94        700.32        23.80 o
   3   9   2       3675.41       3541.58        83.31 o
   4   9   2        829.54        863.10        20.74 o
   5   9   2        131.86        154.61        11.74 o
   6   9   2        138.11        135.21        14.23 o
   7   9   2       1477.81       1551.47        57.80 o
   8   9   2         64.89         64.63        12.89 o
   9   9   2        511.27        539.31        38.75 o
  10   9   2         36.50         34.06        12.96 o
  11   9   2        105.97        129.40        27.52 o
  12   9   2          0.52          1.11        26.26 o
 -12  10   2        183.55        152.08        43.89 o
  -8  10   2        531.26        525.99        33.55 o
  -7  10   2         61.80         59.13        13.05 o
  -6  10   2        845.13        891.79        80.58 o
  -5  10   2         36.71         34.61        12.64 o
  -4  10   2       1894.45       1875.65        50.34 o
  -3  10   2          7.98          6.75         3.21 o
  -2  10   2       2404.88       2316.04        41.91 o
  -1  10   2        114.07        103.12        14.38 o
   0  10   2       1533.13       1509.77        36.28 o
   1  10   2        593.64        577.16        23.73 o
   2  10   2       2227.62       2314.99        44.04 o
   3  10   2        269.85        261.93        14.72 o
   4  10   2        454.51        431.13        14.51 o
   5  10   2        130.63        123.23        10.47 o
   6  10   2        466.00        533.22        26.32 o
   7  10   2        103.92        106.68        22.99 o
   8  10   2        828.72        899.14        37.88 o
   9  10   2          7.20         13.57        28.26 o
  10  10   2        359.09        375.32        30.39 o
  11  10   2         48.87         84.42        38.65 o
 -11  11   2        328.83        320.75        53.03 o
  -8  11   2          6.58         24.29        10.77 o
  -7  11   2        768.04        870.44        41.30 o
  -6  11   2        169.66        185.73        28.13 o
  -5  11   2        710.95        760.09        39.81 o
  -4  11   2        325.98        334.44        20.90 o
  -3  11   2         90.94         72.08         7.05 o
  -2  11   2        393.62        413.60        17.77 o
  -1  11   2        721.06        707.18        34.40 o
   0  11   2         18.39         10.70        12.40 o
   1  11   2       3052.97       3109.03        46.68 o
   2  11   2         91.94         96.98        10.84 o
   3  11   2       1506.33       1526.66        37.87 o
   4  11   2        304.43        270.68        19.31 o
   5  11   2        902.97        865.80        31.34 o
   6  11   2        253.24        223.66        25.42 o
   7  11   2        313.89        299.67        21.31 o
   8  11   2          0.22         -4.13         7.44 o
   9  11   2        237.83        263.41        27.86 o
  10  11   2          0.59         76.67        33.18 o
  11  11   2        366.17        431.31        75.44 o
  -8  12   2        433.03        430.91        36.20 o
  -7  12   2        284.34        291.61        26.73 o
  -6  12   2       1554.22       1578.66        59.99 o
  -5  12   2        159.73        144.88        27.39 o
  -4  12   2        496.58        491.31        26.00 o
  -3  12   2         55.18         54.98         7.56 o
  -2  12   2        626.29        628.64        22.41 o
  -1  12   2        574.86        549.14        26.85 o
   0  12   2       2842.80       2902.85        49.42 o
   1  12   2        508.21        512.41        21.34 o
   2  12   2       1691.35       1716.92        37.33 o
   3  12   2         36.69         35.49         8.00 o
   4  12   2        816.91        874.34        33.73 o
   5  12   2          3.17          0.81         4.17 o
   6  12   2        428.25        470.58        18.80 o
   7  12   2          7.12          7.00         7.36 o
   8  12   2        134.59        158.63        20.98 o
   9  12   2        159.29        129.12        33.19 o
  10  12   2        255.15        276.77        55.19 o
  11  12   2         15.54         64.45        31.72 o
  -8  13   2         21.57         26.99        12.08 o
  -7  13   2        516.79        498.78        35.34 o
  -6  13   2          7.43          4.49        12.73 o
  -5  13   2       1247.41       1279.21        43.02 o
  -4  13   2        406.61        413.95        24.87 o
  -3  13   2        572.66        557.55        19.58 o
  -2  13   2        199.19        222.17        14.44 o
  -1  13   2       1688.42       1644.40        46.92 o
   0  13   2        123.72        122.69        14.85 o
   1  13   2       1132.57       1137.48        30.48 o
   2  13   2         40.51         43.49         7.87 o
   3  13   2        373.75        381.64        20.40 o
   4  13   2          9.15          9.55        12.38 o
   5  13   2       1218.30       1256.20        46.13 o
   6  13   2         79.18         73.25         9.17 o
   7  13   2        212.58        211.28        20.08 o
   8  13   2         65.62         48.68        24.66 o
   9  13   2        191.93        176.30        36.39 o
  10  13   2          4.17         25.86        27.64 o
  -7  14   2          9.65         -7.78        13.10 o
  -6  14   2        495.16        517.57        29.30 o
  -5  14   2         22.30         26.42         9.82 o
  -4  14   2        281.68        269.94        31.41 o
  -3  14   2         73.41         68.08         8.54 o
  -2  14   2       1023.12       1023.72        29.91 o
  -1  14   2         67.53         53.03        17.05 o
   0  14   2       2791.83       2760.15        64.08 o
   1  14   2         12.79          3.04         6.72 o
   2  14   2        251.61        248.83        15.87 o
   3  14   2         59.60         69.54        13.64 o
   4  14   2       1025.59        934.33        42.97 o
   5  14   2        129.17        136.84        21.88 o
   6  14   2        842.59        947.87        77.55 o
   7  14   2          3.94        -10.44        20.57 o
   8  14   2         57.61         45.44        23.90 o
   9  14   2          4.04          3.74        15.28 o
  10  14   2        192.70        187.54        52.19 o
  -7  15   2        292.21        288.35        52.93 o
  -6  15   2         18.39          2.22        24.48 o
  -5  15   2        983.69       1067.88        40.12 o
  -4  15   2         40.73         36.82        13.53 o
  -3  15   2        410.30        406.38        25.57 o
  -2  15   2          7.83          2.17         7.31 o
  -1  15   2       3081.73       3039.57        71.79 o
   0  15   2         43.41         49.73        12.36 o
   1  15   2        837.93        844.74        28.26 o
   2  15   2         65.84         41.31         8.13 o
   3  15   2         34.04         23.27         8.29 o
   4  15   2         33.80         42.26        12.27 o
   5  15   2       1116.43       1261.87        91.19 o
   6  15   2          3.94        -26.83        26.83 o
   7  15   2        201.81        194.50        38.29 o
   8  15   2         12.55         22.42        24.83 o
  -7  16   2         81.02         67.88        19.20 o
  -6  16   2        634.57        648.79        47.23 o
  -5  16   2         39.12         48.95        17.72 o
  -4  16   2        323.75        425.34        78.03 o
  -3  16   2         11.24          4.29         5.56 o
  -2  16   2         96.11        105.29        19.47 o
  -1  16   2         11.22         10.25         7.93 o
   0  16   2        440.10        477.67        29.86 o
   1  16   2         12.20         -5.66         9.11 o
   2  16   2         24.15         20.92         9.47 o
   3  16   2         23.07          3.82         9.84 o
   4  16   2        637.27        609.11        67.23 o
   5  16   2         77.86         98.74        36.60 o
   6  16   2        676.33        646.27        70.40 o
   7  16   2         38.66          9.63        23.46 o
   8  16   2         73.89         82.59        30.35 o
  -7  17   2        112.70        119.76        23.81 o
  -6  17   2         27.08         15.73        14.19 o
  -5  17   2        567.19        639.23        49.28 o
  -4  17   2        133.02        166.90        28.15 o
  -3  17   2        261.39        243.28        19.12 o
  -2  17   2          8.11          3.88         6.81 o
  -1  17   2        132.20        139.69        16.57 o
   0  17   2         37.06         14.67        19.39 o
   1  17   2        155.38        176.37        21.47 o
   2  17   2          2.94         -1.62         9.51 o
   3  17   2        631.24        667.91        71.98 o
   4  17   2         20.12         46.76        26.85 o
   5  17   2        666.93        676.87        72.00 o
   6  17   2         10.42          9.37        19.99 o
   7  17   2         94.15         76.17        29.26 o
   8  17   2         10.14         35.54        25.65 o
  -7  18   2          5.45          1.22        25.18 o
  -6  18   2        237.97        213.98        30.58 o
  -5  18   2        146.42        137.14        27.72 o
  -4  18   2        633.47        615.92        55.83 o
  -3  18   2         16.28          6.96        16.27 o
  -2  18   2        412.20        402.46        28.06 o
  -1  18   2        104.71        144.51        27.66 o
   0  18   2        344.76        313.51        37.77 o
   1  18   2         96.22         62.61        21.23 o
   2  18   2        468.11        475.85        46.07 o
   3  18   2          7.78         -3.39        24.18 o
   4  18   2        377.26        379.36        57.24 o
   5  18   2         10.81          9.56        23.38 o
   6  18   2        109.31        135.41        37.88 o
   7  18   2          1.16         36.25        25.54 o
   8  18   2         89.30         74.81        30.35 o
  -7  19   2        110.49        102.87        39.30 o
  -6  19   2          2.36          6.63        37.26 o
  -5  19   2        170.04        138.82        29.00 o
  -4  19   2          9.40         30.88        17.64 o
  -3  19   2        218.94        224.58        34.03 o
  -2  19   2        119.70        115.60        17.36 o
  -1  19   2        217.46        200.41        22.95 o
   0  19   2         27.26         54.39        21.29 o
   1  19   2        372.60        465.88        46.09 o
   2  19   2        115.05        104.90        26.92 o
   3  19   2        429.62        422.81        62.45 o
   4  19   2         19.35        -12.16        22.70 o
   5  19   2         78.78         96.10        35.01 o
   6  19   2          3.45         37.80        31.84 o
   7  19   2         79.43        105.66        37.40 o
  -7  20   2          1.31         85.37        38.00 o
  -6  20   2         45.39         41.94        18.76 o
  -5  20   2          6.41          7.54        19.65 o
  -4  20   2        202.22        261.87        36.72 o
  -3  20   2         26.81         20.34        18.81 o
  -2  20   2        264.52        359.66        47.21 o
  -1  20   2         12.07          4.51        13.30 o
   0  20   2        136.56        123.42        28.31 o
   1  20   2         36.82         40.54        21.18 o
   2  20   2        334.71        486.83        74.29 o
   3  20   2         13.56          2.61        28.75 o
   4  20   2        111.04         73.82        32.37 o
   5  20   2          1.90         49.62        30.06 o
   6  20   2         44.66          2.77        20.57 o
   7  20   2          0.14         -8.08        20.94 o
  -6  21   2          3.53        -19.87        21.51 o
  -5  21   2         40.32         28.00        18.19 o
  -4  21   2          6.91         43.24        18.43 o
  -3  21   2        318.35        313.46        46.48 o
  -2  21   2         14.46         -5.90        26.48 o
  -1  21   2        113.51        135.17        54.24 o
   0  21   2          0.21          0.43        20.84 o
   1  21   2        123.20        203.61        63.78 o
   2  21   2          0.52         31.06        35.46 o
   3  21   2        201.72        167.14        45.08 o
   4  21   2          1.63         25.82        28.36 o
   5  21   2         19.92         52.98        27.35 o
   6  21   2          4.54         -5.73        23.32 o
   7  21   2        100.00         99.30        37.23 o
  -5  22   2          2.02        -20.27        20.27 o
  -4  22   2         46.32         91.24        28.47 o
  -3  22   2          1.01          2.69        21.62 o
  -2  22   2        175.01        175.32        59.71 o
  -1  22   2          5.94         25.07        19.53 o
   0  22   2         80.47         61.96        24.11 o
   1  22   2          2.72         29.05        30.41 o
   2  22   2        263.94        316.81        79.59 o
   3  22   2          4.41         18.46        25.07 o
   4  22   2         33.70         50.22        30.72 o
   5  22   2          0.56        -41.53        41.53 o
   6  22   2         38.70         76.73        28.38 o
  -5  23   2         23.58         22.83        23.97 o
  -4  23   2          3.08         -8.62        26.30 o
  -3  23   2         99.41         82.24        26.12 o
  -2  23   2         14.99        -16.24        31.15 o
  -1  23   2         70.45         46.24        20.67 o
   0  23   2          1.81        -31.47        44.30 o
   1  23   2         59.76        104.52        30.17 o
   2  23   2         14.99         71.01        34.49 o
   3  23   2         80.18         85.68        39.37 o
   4  23   2          3.73         36.30        30.39 o
   5  23   2         26.64         56.50        33.64 o
   6  23   2          4.90         52.24        31.59 o
  -4  24   2         45.20         23.10        27.03 o
  -3  24   2          1.60        -29.24        29.24 o
  -2  24   2         87.48        125.23        44.26 o
  -1  24   2          1.65         27.94        34.76 o
   0  24   2         44.61         77.99        41.28 o
   1  24   2         19.26         62.04        36.55 o
   2  24   2         76.03         71.90        39.94 o
   3  24   2          0.67        -40.44        40.44 o
  -4  25   2          0.52        -28.15        28.15 o
  -3 -25   3          3.87         32.12        25.71 o
   0 -25   3         45.94         33.24        30.09 o
   1 -25   3          9.13         33.76        32.25 o
   2 -25   3         59.29        101.94        44.42 o
  -4 -24   3          4.75         15.02        23.89 o
  -3 -24   3         83.92         23.92        32.63 o
  -2 -24   3          3.39          0.54        24.95 o
  -1 -24   3         52.22         25.58        21.16 o
   0 -24   3         13.03         93.17        43.64 o
   1 -24   3        110.34        141.26        46.27 o
   2 -24   3          4.67         37.09        34.64 o
  -5 -23   3          3.00         -1.38        29.92 o
  -4 -23   3        103.40        108.00        40.67 o
  -3 -23   3          3.63          1.43        57.38 o
  -2 -23   3        113.98        112.82        30.67 o
  -1 -23   3          0.46        -17.42        17.42 o
   0 -23   3         38.42          3.49        18.89 o
   1 -23   3          3.90         -8.60        41.19 o
   2 -23   3         82.69         75.89        41.71 o
  -7 -22   3         54.33         69.78        39.31 o
  -6 -22   3          0.35        -19.73        19.73 o
  -5 -22   3          3.36         -6.32        33.99 o
  -4 -22   3         16.09          7.41        21.19 o
  -3 -22   3        146.99        110.64        29.28 o
  -2 -22   3          2.28        -10.88        15.78 o
  -1 -22   3         65.09         63.27        24.56 o
   0 -22   3         11.49         -7.20        31.70 o
   1 -22   3        101.82        117.63        29.15 o
   2 -22   3          2.73          4.43        16.35 o
   3 -22   3        122.70        139.37        40.96 o
  -8 -21   3        178.45        163.94        55.10 o
  -7 -21   3         10.26         36.86        33.99 o
  -6 -21   3         15.27         30.07        20.06 o
  -5 -21   3          9.79         -0.32        46.04 o
  -4 -21   3         83.85         74.85        27.46 o
  -3 -21   3          6.91         32.10        32.09 o
  -2 -21   3        227.05        231.25        29.64 o
  -1 -21   3          2.98         10.20        18.54 o
   0 -21   3        106.04         95.08        30.03 o
   1 -21   3          4.19         -9.00        17.19 o
   2 -21   3        276.50        354.89        99.86 o
   3 -21   3         14.97          6.40        24.31 o
   4 -21   3        143.74        105.46        19.43 o
   5 -21   3          8.11         34.37        20.73 o
   6 -21   3         58.70         45.99        23.45 o
   7 -21   3          0.78         -5.38        22.52 o
  -9 -20   3        123.02        131.44        47.43 o
  -8 -20   3          3.28         -3.56        24.81 o
  -7 -20   3         72.10         95.79        30.93 o
  -6 -20   3          2.75        -17.98        17.98 o
  -5 -20   3         80.14         25.51        33.68 o
  -4 -20   3         20.66         -3.59        17.89 o
  -3 -20   3        376.52        463.65        35.85 o
  -2 -20   3         43.82         54.66        21.58 o
  -1 -20   3        182.99        200.66        33.37 o
   0 -20   3         41.35         41.55        21.47 o
   1 -20   3        191.45        202.54        40.40 o
   2 -20   3          4.87          5.35        11.86 o
   3 -20   3        203.63        197.07        20.92 o
   4 -20   3         18.64         33.07        13.83 o
   5 -20   3         30.76         22.46        13.95 o
   6 -20   3         12.92         -9.39        19.83 o
   7 -20   3        116.86         93.23        51.40 o
   8 -20   3          3.95         -3.70        51.77 o
  -9 -19   3         18.87         13.35        17.92 o
  -8 -19   3         68.75         62.35        18.63 o
  -7 -19   3          0.69          0.14        12.89 o
  -6 -19   3        104.47         74.74        22.65 o
  -5 -19   3         14.06         28.45        23.67 o
  -4 -19   3        330.68        329.10        32.60 o
  -3 -19   3         43.39         21.21        16.69 o
  -2 -19   3        194.10        279.80        37.31 o
  -1 -19   3         84.43         90.07        23.02 o
   0 -19   3        145.18        170.36        22.78 o
   1 -19   3         52.10         38.12        14.42 o
   2 -19   3        355.60        368.86        25.66 o
   3 -19   3         23.46         35.94        14.31 o
   4 -19   3        209.30        186.38        38.52 o
   5 -19   3          0.47         -2.76        15.61 o
   6 -19   3         39.49         30.55        19.72 o
   7 -19   3          1.72         -5.39        17.00 o
   8 -19   3         83.06         60.18        37.30 o
 -10 -18   3         12.21         -6.36        27.26 o
  -9 -18   3         37.06         11.83        44.70 o
  -8 -18   3          0.63         -1.12        16.82 o
  -7 -18   3        123.76        129.45        22.15 o
  -6 -18   3         11.11         -1.00        15.67 o
  -5 -18   3        314.87        289.74        29.00 o
  -4 -18   3         36.47         35.40        11.81 o
  -3 -18   3        266.08        299.12        24.80 o
  -2 -18   3        137.80        158.03        17.41 o
  -1 -18   3        146.47        150.70        16.53 o
   0 -18   3         11.77         10.90        16.64 o
   1 -18   3         86.97         91.38        16.74 o
   2 -18   3          3.67         21.45        10.40 o
   3 -18   3        330.74        371.57        26.09 o
   4 -18   3         40.03         30.10        14.04 o
   5 -18   3        193.92        189.54        32.91 o
   6 -18   3         18.79         -5.71        21.90 o
   7 -18   3         93.30         55.88        24.42 o
   8 -18   3         41.65         58.22        29.25 o
 -10 -17   3         51.24          3.63        50.35 o
  -9 -17   3          8.49         -0.46        14.59 o
  -8 -17   3         52.91         33.90        23.27 o
  -7 -17   3         16.30         23.69        27.05 o
  -6 -17   3        404.84        405.89        36.44 o
  -5 -17   3         40.21         56.67        19.78 o
  -4 -17   3        664.95        687.45        32.09 o
  -3 -17   3         18.70         20.68         9.81 o
  -2 -17   3        950.54        999.89        39.87 o
  -1 -17   3          6.80          6.81         4.78 o
   0 -17   3        755.95        800.92        31.55 o
   1 -17   3         81.25         94.21        13.88 o
   2 -17   3        112.53        112.04        14.87 o
   3 -17   3         27.64         29.89        11.60 o
   4 -17   3        491.10        447.10        40.86 o
   5 -17   3         11.75         -2.92        16.71 o
   6 -17   3        193.38        153.90        33.02 o
   7 -17   3          0.20         -7.54        19.98 o
   8 -17   3        137.03         82.44        26.49 o
   9 -17   3         35.02         29.19        23.53 o
 -10 -16   3         11.35        -19.97        20.49 o
  -9 -16   3         54.59         40.69        18.18 o
  -8 -16   3          4.52         -8.27        15.39 o
  -7 -16   3        184.28        189.11        28.53 o
  -6 -16   3         14.34          1.32        20.76 o
  -5 -16   3        501.46        548.27        29.84 o
  -4 -16   3          1.01         -3.34        10.42 o
  -3 -16   3         65.17         68.25        14.11 o
  -2 -16   3          8.35         -2.36         9.57 o
  -1 -16   3        705.17        700.59        22.61 o
   0 -16   3         39.32         56.42        13.13 o
   1 -16   3        541.03        582.01        27.97 o
   2 -16   3         11.99          5.61        10.07 o
   3 -16   3        468.80        470.47        37.92 o
   4 -16   3         72.48         81.70        21.98 o
   5 -16   3        822.53        822.48        56.11 o
   6 -16   3         47.40         46.35        21.92 o
   7 -16   3        141.92        106.41        27.67 o
   8 -16   3          1.06        -21.72        30.51 o
   9 -16   3        109.57        126.51        33.96 o
 -11 -15   3          9.99          3.22        26.90 o
 -10 -15   3        149.29        141.06        27.04 o
  -9 -15   3          1.09        -15.40        15.40 o
  -8 -15   3         42.94         10.71        16.84 o
  -7 -15   3         37.41          6.11        14.26 o
  -6 -15   3        808.62        779.43        44.15 o
  -5 -15   3          4.94         19.68         9.57 o
  -4 -15   3        139.11        181.66        16.54 o
  -3 -15   3        127.84        111.70        16.89 o
  -2 -15   3         23.46         21.28         7.43 o
  -1 -15   3        111.46        104.56        11.06 o
   0 -15   3        968.94        995.78        33.17 o
   1 -15   3         30.81         27.95         9.40 o
   2 -15   3         97.35        101.81        14.66 o
   3 -15   3          8.46         21.11        12.71 o
   4 -15   3        651.06        659.60        46.85 o
   5 -15   3          7.77          1.94        21.41 o
   6 -15   3        567.59        506.15        57.64 o
   7 -15   3         25.32          4.10        21.30 o
   8 -15   3         36.58         19.57        34.81 o
   9 -15   3          2.56        -12.46        39.37 o
 -11 -14   3        175.79        228.65        37.56 o
 -10 -14   3          1.99         -7.03        14.41 o
  -9 -14   3        157.81        155.98        31.34 o
  -8 -14   3         25.79          7.24        17.91 o
  -7 -14   3        582.12        612.55        40.27 o
  -6 -14   3         21.89         35.96        11.90 o
  -5 -14   3       1343.68       1358.32        36.82 o
  -4 -14   3          2.97          0.23         8.06 o
  -3 -14   3        518.24        496.61        31.05 o
  -2 -14   3         46.64         37.96         5.13 o
  -1 -14   3       3216.25       3237.01        46.44 o
   0 -14   3         71.95         55.35        10.01 o
   1 -14   3       1124.93       1115.44        36.04 o
   2 -14   3          7.51          6.12        10.61 o
   3 -14   3         68.21        117.19        20.90 o
   4 -14   3          7.82         16.65        16.62 o
   5 -14   3        809.50        842.04        54.84 o
   6 -14   3          7.79          4.90        10.15 o
   7 -14   3        149.55        143.69        19.30 o
   8 -14   3         33.99         -1.14        18.96 o
   9 -14   3        136.43        132.72        31.72 o
  10 -14   3         26.07         16.13        24.92 o
 -11 -13   3          6.09         -1.48        23.94 o
 -10 -13   3        273.96        263.83        33.01 o
  -9 -13   3         16.73         14.02        20.14 o
  -8 -13   3        324.59        312.13        51.75 o
  -7 -13   3        193.98        172.79        28.03 o
  -6 -13   3       1227.25       1238.99        50.25 o
  -5 -13   3         15.52         12.76         6.44 o
  -4 -13   3        258.26        233.73        15.96 o
  -3 -13   3        105.36        120.52        16.30 o
  -2 -13   3        908.55        884.34        31.27 o
  -1 -13   3         34.47         17.66         9.73 o
   0 -13   3       2666.28       2656.19        50.09 o
   1 -13   3         69.30         60.52        11.02 o
   2 -13   3        467.52        455.31        27.46 o
   3 -13   3          1.19         12.40        13.64 o
   4 -13   3        648.60        645.86        44.32 o
   5 -13   3         77.94         66.13        20.25 o
   6 -13   3        513.20        513.06        31.80 o
   7 -13   3          5.75         16.03         9.46 o
   8 -13   3        100.54        115.68        30.06 o
   9 -13   3         41.01         20.33        43.17 o
  10 -13   3        274.96        266.62        83.04 o
 -11 -12   3        194.83        228.91        32.41 o
 -10 -12   3         29.52         22.68        19.20 o
  -9 -12   3        127.22        128.61        22.18 o
  -8 -12   3          8.07         10.94        13.89 o
  -7 -12   3        446.81        421.99        18.51 o
  -6 -12   3         81.99         69.07        13.91 o
  -5 -12   3       1018.83       1017.76        42.04 o
  -4 -12   3        340.86        332.04        19.99 o
  -3 -12   3        173.69        174.71        18.55 o
  -2 -12   3        148.06        132.12        16.69 o
  -1 -12   3       1367.15       1355.54        26.85 o
   0 -12   3         45.02         44.14         4.55 o
   1 -12   3       2156.23       2209.25        65.34 o
   2 -12   3         20.27         19.99        10.81 o
   3 -12   3        907.23        848.10        45.86 o
   4 -12   3         47.90         -2.82        14.39 o
   5 -12   3        659.93        609.26        72.18 o
   6 -12   3         92.76         80.34        14.75 o
   7 -12   3        182.05        182.15        21.10 o
   8 -12   3         68.06         80.11        24.71 o
   9 -12   3        294.33        344.23       102.00 o
  10 -12   3          7.19         23.89        63.41 o
 -12 -11   3        141.20        143.95        39.91 o
 -11 -11   3          5.08         10.94        21.77 o
 -10 -11   3        127.15        153.17        25.40 o
  -9 -11   3        169.60        199.71        26.36 o
  -8 -11   3         73.64         39.40        14.45 o
  -7 -11   3         29.89         40.03        12.82 o
  -6 -11   3        393.81        370.73        16.70 o
  -5 -11   3         96.73         98.53        14.67 o
  -4 -11   3       1051.74       1073.25        36.54 o
  -3 -11   3          3.91          0.36         7.96 o
  -2 -11   3        822.37        817.40        38.99 o
  -1 -11   3        130.61        118.84         9.61 o
   0 -11   3       1816.62       1777.06        29.46 o
   1 -11   3        770.45        746.22        25.41 o
   2 -11   3       2354.34       2362.77        50.88 o
   3 -11   3         51.14         48.74        20.55 o
   4 -11   3        487.23        439.94        36.56 o
   5 -11   3         58.41         32.56        16.60 o
   6 -11   3        648.18        700.54        33.68 o
   7 -11   3        109.43        125.07        16.10 o
   8 -11   3        528.46        566.07        53.01 o
   9 -11   3         29.94          2.74        19.06 o
  10 -11   3        299.09        279.91        42.25 o
  11 -11   3         27.59         64.89        75.92 o
 -12 -10   3         25.01        -24.00        24.00 o
 -11 -10   3        232.41        246.67        31.38 o
 -10 -10   3         40.42         68.46        19.33 o
  -9 -10   3        788.12        871.07        60.72 o
  -8 -10   3         72.87         67.94        13.83 o
  -7 -10   3        873.61        890.35        35.60 o
  -6 -10   3         70.63         73.07         9.84 o
  -5 -10   3       1092.78       1026.19        39.60 o
  -4 -10   3         26.69         33.12         6.41 o
  -3 -10   3       2417.15       2268.93        49.40 o
  -2 -10   3        544.59        539.72        28.11 o
  -1 -10   3       1031.57       1002.83        42.16 o
   0 -10   3         15.59         13.12         6.27 o
   1 -10   3       3483.59       3573.31        57.08 o
   2 -10   3        275.37        290.70        17.14 o
   3 -10   3       2853.20       2995.62        67.42 o
   4 -10   3        419.76        446.95        63.56 o
   5 -10   3        765.85        766.74        48.16 o
   6 -10   3        431.82        403.91        21.44 o
   7 -10   3       1048.24       1022.82        32.64 o
   8 -10   3         64.44         44.97         9.40 o
   9 -10   3        395.96        335.35        42.16 o
  10 -10   3         15.34         -6.60        23.51 o
  11 -10   3        163.83        153.49        54.78 o
 -12  -9   3        129.29        115.16        29.13 o
 -11  -9   3         10.81        -10.75        16.97 o
 -10  -9   3        299.93        278.37        31.76 o
  -9  -9   3         23.80         37.05        20.57 o
  -8  -9   3       1675.65       1617.69        53.02 o
  -7  -9   3        212.69        206.82        16.30 o
  -6  -9   3        492.81        490.63        17.74 o
  -5  -9   3        144.87        121.57         8.45 o
  -4  -9   3       2239.87       2128.66        58.73 o
  -3  -9   3        212.16        217.31        20.89 o
  -2  -9   3       3696.44       3669.26        68.06 o
  -1  -9   3         43.16         77.12        11.24 o
   0  -9   3       1039.96       1037.01        27.33 o
   1  -9   3         86.99         84.19         6.94 o
   2  -9   3       5875.27       5992.32        76.26 o
   3  -9   3       1829.13       1808.75        45.37 o
   4  -9   3        889.81        851.58        45.10 o
   5  -9   3        209.10        194.53        14.64 o
   6  -9   3        145.94        155.62        13.43 o
   7  -9   3        169.70        215.76        15.48 o
   8  -9   3        467.43        512.04        49.71 o
   9  -9   3         19.29          7.49        11.46 o
  10  -9   3        138.68        131.49        31.43 o
  11  -9   3          3.13         19.56        27.79 o
 -12  -8   3          8.74          8.81        27.26 o
 -11  -8   3         40.94         -7.59        16.95 o
 -10  -8   3         54.03         40.54        15.40 o
  -9  -8   3        844.11        812.53        41.48 o
  -8  -8   3         15.82         15.00        11.06 o
  -7  -8   3        750.76        712.64        31.28 o
  -6  -8   3         44.92         33.11         6.37 o
  -5  -8   3        159.45        166.16         9.66 o
  -4  -8   3         12.11         10.65         3.30 o
  -3  -8   3       4238.09       4356.59        80.24 o
  -2  -8   3        137.97        119.79        15.98 o
  -1  -8   3         30.38         15.79         9.90 o
   0  -8   3       1905.25       2082.94        38.07 o
   1  -8   3        773.44        761.41        20.38 o
   2  -8   3        632.30        645.35        23.54 o
   3  -8   3       2710.07       2742.34        46.25 o
   4  -8   3        660.17        658.94        27.17 o
   5  -8   3        189.56        203.08        19.46 o
   6  -8   3        133.30        125.82        11.77 o
   7  -8   3        928.93        965.67        42.22 o
   8  -8   3         30.54         16.86        23.49 o
   9  -8   3        207.79        253.42        26.22 o
  10  -8   3         24.50         66.47        29.69 o
  11  -8   3         99.60        147.28        45.83 o
 -12  -7   3         95.98         98.51        28.00 o
 -11  -7   3         10.04        -13.18        21.79 o
 -10  -7   3        332.18        387.44        41.56 o
  -9  -7   3          5.39          6.30         5.36 o
  -8  -7   3       2157.86       2108.99        34.29 o
  -7  -7   3          4.40          5.83         3.01 o
  -6  -7   3        587.61        494.26        40.79 o
  -5  -7   3         23.02         24.01         5.21 o
  -4  -7   3       5628.22       5551.26       107.05 o
  -3  -7   3         38.63         41.48         9.12 o
  -2  -7   3       4670.90       4690.23        81.35 o
  -1  -7   3        131.17        136.08        31.40 o
   0  -7   3        186.88        177.87         9.78 o
   1  -7   3        251.62        243.04        11.50 o
   2  -7   3       3790.77       3698.85        40.42 o
   3  -7   3         98.65         90.53         9.02 o
   4  -7   3       2179.06       2092.69        46.22 o
   5  -7   3          7.90         10.19         5.11 o
   6  -7   3       2744.72       2694.38        44.41 o
   7  -7   3        318.89        300.00        25.57 o
   8  -7   3       1725.26       1739.44        60.21 o
   9  -7   3         57.94         36.68        14.94 o
  10  -7   3          2.62         -7.43        11.83 o
  11  -7   3         12.48         17.74        23.30 o
 -13  -6   3        210.70        248.83        59.21 o
 -12  -6   3         42.33         29.46        26.89 o
 -11  -6   3         26.88         -7.69        15.68 o
 -10  -6   3         35.31         15.04        13.39 o
  -9  -6   3        500.94        479.84        17.63 o
  -8  -6   3         85.92         71.67         9.63 o
  -7  -6   3        898.55        880.83        23.91 o
  -6  -6   3         72.13         67.72         9.66 o
  -5  -6   3       1699.31       1685.08        41.50 o
  -4  -6   3         24.07         26.80         6.13 o
  -3  -6   3      12112.22      12444.96        77.81 o
  -2  -6   3        259.90        229.32        16.68 o
  -1  -6   3       2587.81       2583.59        45.64 o
   0  -6   3        216.24        233.02        12.84 o
   1  -6   3       1947.41       1735.42        37.14 o
   2  -6   3        379.23        379.20        13.89 o
   3  -6   3       3147.76       3024.92        60.05 o
   4  -6   3        302.30        292.64        13.39 o
   5  -6   3       1373.87       1290.31        40.25 o
   6  -6   3         38.89         42.02        14.10 o
   7  -6   3       2928.66       2979.67        74.14 o
   8  -6   3        125.24        149.45        20.68 o
   9  -6   3        227.77        239.82        25.80 o
  10  -6   3         16.18         57.19        16.08 o
  11  -6   3         35.45         39.74        21.66 o
  12  -6   3          5.86         17.77        29.71 o
 -13  -5   3         43.02         21.92        32.68 o
 -12  -5   3        203.66        228.10        38.19 o
 -11  -5   3         45.03         78.75        34.14 o
 -10  -5   3        105.27         39.28        37.48 o
  -9  -5   3        114.59        108.07        16.11 o
  -8  -5   3        908.32        871.75        32.05 o
  -7  -5   3        293.32        291.55        18.22 o
  -6  -5   3       1000.17       1024.55        23.49 o
  -5  -5   3        713.19        664.21        18.54 o
  -4  -5   3       4446.82       4313.94        74.12 o
  -3  -5   3       1260.04       1311.61        24.85 o
  -2  -5   3       5164.39       5080.49        78.88 o
  -1  -5   3        609.76        604.71        21.73 o
   0  -5   3       1197.30       1150.37        23.44 o
   1  -5   3        559.62        543.69        18.08 o
   2  -5   3       4137.08       3984.53        54.53 o
   3  -5   3       1312.61       1405.49        35.80 o
   4  -5   3       3569.96       3660.88        67.06 o
   5  -5   3         11.01         -8.72        13.39 o
   6  -5   3       1707.03       1687.37        52.93 o
   7  -5   3        716.02        697.12        37.18 o
   8  -5   3       1123.36       1136.24        49.51 o
   9  -5   3         23.33         26.46        14.47 o
  10  -5   3        163.51        185.99        24.92 o
  11  -5   3         18.44         25.67        16.86 o
  12  -5   3        145.64        228.18        59.73 o
 -13  -4   3        262.20        237.09        58.89 o
 -12  -4   3         14.71         10.58        21.42 o
 -11  -4   3        349.67        387.05        65.17 o
 -10  -4   3        202.54        156.37        27.10 o
  -9  -4   3        742.17        758.29        34.84 o
  -8  -4   3        477.35        456.99        23.25 o
  -7  -4   3       1300.05       1320.73        36.18 o
  -6  -4   3       1006.19       1015.93        27.74 o
  -5  -4   3        417.30        398.79        14.25 o
  -4  -4   3        423.64        397.27        20.34 o
  -3  -4   3       1596.00       1534.59        31.81 o
  -2  -4   3        232.62        231.14        11.51 o
  -1  -4   3       5546.90       5656.32        76.83 o
   0  -4   3       2139.11       2125.93        38.79 o
   1  -4   3       4329.14       4091.86        71.75 o
   2  -4   3         17.82         12.10         8.56 o
   3  -4   3       5399.20       5318.04        69.11 o
   4  -4   3       1043.85       1084.32        34.65 o
   5  -4   3       2084.92       2044.27        53.53 o
   6  -4   3        625.62        621.38        32.73 o
   7  -4   3       1039.67       1004.85        44.11 o
   8  -4   3          9.65         20.41        13.16 o
   9  -4   3        670.05        659.91        33.19 o
  10  -4   3          4.57         25.48        14.95 o
  11  -4   3        280.47        289.04        36.35 o
  12  -4   3         22.07         60.28        39.87 o
 -13  -3   3          2.53        -11.67        21.27 o
 -12  -3   3        284.12        309.89        43.74 o
 -11  -3   3         78.91         37.46        25.89 o
 -10  -3   3        807.48        770.21        80.55 o
  -9  -3   3        159.73        190.29        17.29 o
  -8  -3   3       1017.79       1017.48        32.22 o
  -7  -3   3        617.45        602.52        24.09 o
  -6  -3   3       2240.02       2296.94        39.85 o
  -5  -3   3        199.70        207.07        12.18 o
  -4  -3   3       1845.29       1785.23        28.90 o
  -3  -3   3         27.86         33.17         5.03 o
  -2  -3   3       5910.41       5965.62        61.36 o
  -1  -3   3         19.18          6.70         7.04 o
   0  -3   3      17416.49      17562.70       102.87 o
   1  -3   3       5345.71       5348.43        52.95 o
   2  -3   3       5073.34       4984.30        63.54 o
   3  -3   3       1936.62       1990.56        43.43 o
   4  -3   3       1959.94       1985.32        46.98 o
   5  -3   3         29.32         42.23        15.94 o
   6  -3   3        827.45        784.32        37.02 o
   7  -3   3        141.01        106.97        17.15 o
   8  -3   3        491.02        526.90        27.75 o
   9  -3   3        144.37        145.54        22.11 o
  10  -3   3        656.17        686.40        51.86 o
  11  -3   3         41.65          5.42        17.60 o
  12  -3   3        200.28        305.50        41.25 o
 -13  -2   3         29.16         29.23        31.01 o
 -12  -2   3         38.79          7.87        27.22 o
 -11  -2   3        586.58        619.87        74.55 o
 -10  -2   3        161.02        158.25        39.06 o
  -9  -2   3        562.34        539.40        34.49 o
  -8  -2   3         45.33         42.03         8.48 o
  -7  -2   3       2257.58       2266.22        42.90 o
  -6  -2   3        177.31        192.45        12.49 o
  -5  -2   3      11376.70      11569.33       111.51 o
  -4  -2   3       3475.53       3359.60        35.74 o
  -3  -2   3       4110.89       4090.78        31.72 o
  -2  -2   3       1266.71       1284.55        25.64 o
  -1  -2   3       5694.01       5963.77       150.43 o
   0  -2   3       1153.41       1037.72        31.92 o
   1  -2   3       4161.68       4073.18        56.68 o
   2  -2   3        814.62        763.19        25.93 o
   3  -2   3        834.51        788.66        34.32 o
   4  -2   3       1608.36       1599.52        42.91 o
   5  -2   3       1986.89       1863.49        49.64 o
   6  -2   3        113.82        117.88        16.22 o
   7  -2   3        309.09        296.38        19.79 o
   8  -2   3         14.60          6.46         9.53 o
   9  -2   3        630.67        606.93        34.17 o
  10  -2   3          6.13         14.43        18.40 o
  11  -2   3        424.97        468.47        82.06 o
  12  -2   3         23.52          7.28        30.89 o
 -14  -1   3         23.04         -0.80        24.00 o
 -13  -1   3          9.61         20.88        20.18 o
 -12  -1   3        190.35        235.54        50.32 o
 -11  -1   3         19.59         28.19        29.11 o
 -10  -1   3        811.34        822.42        78.77 o
  -9  -1   3         89.70         91.35        15.74 o
  -8  -1   3        302.51        271.80        16.71 o
  -7  -1   3        599.91        579.50        19.01 o
  -6  -1   3       3915.64       3838.98        47.12 o
  -5  -1   3        565.60        572.66        17.51 o
  -4  -1   3       1280.69       1243.21        22.97 o
  -3  -1   3       1410.44       1405.71        18.28 o
  -2  -1   3       3016.49       3000.50        41.39 o
  -1  -1   3      10781.71      11214.36       102.44 o
   0  -1   3       5553.06       5569.25        59.28 o
   1  -1   3        206.05        197.93        17.38 o
   2  -1   3        543.91        512.27        26.39 o
   3  -1   3        730.94        753.36        24.52 o
   4  -1   3       3883.80       4037.55        68.15 o
   5  -1   3        263.73        295.15        19.17 o
   6  -1   3       1868.53       1842.51        46.25 o
   7  -1   3          9.39         16.05        13.75 o
   8  -1   3        289.90        280.51        22.14 o
   9  -1   3         90.93         68.39        33.92 o
  10  -1   3        889.71        915.82        81.72 o
  11  -1   3         23.41         57.91        21.44 o
  12  -1   3         82.26         93.03        25.86 o
 -14   0   3          5.43        127.09        42.72 o
 -13   0   3         58.69         52.00        22.91 o
 -12   0   3         14.57        -15.33        23.94 o
 -11   0   3        943.89       1128.14        94.75 o
 -10   0   3         42.35          8.35        24.49 o
  -9   0   3        650.52        617.24        64.88 o
  -8   0   3          0.15         -1.76        17.13 o
  -7   0   3        733.98        772.95        35.39 o
  -6   0   3        380.75        409.06        22.04 o
  -5   0   3       1399.83       1313.91        34.89 o
  -4   0   3         10.30         10.12         4.09 o
  -3   0   3        283.03        260.74        10.45 o
  -2   0   3         23.24         33.02         5.89 o
  -1   0   3      31744.45      32097.54       175.33 o
   0   0   3        154.47        144.35         9.78 o
   1   0   3      11102.97      10623.19        76.01 o
   2   0   3          0.22         -3.42        10.99 o
   3   0   3       4292.66       4539.24        58.41 o
   4   0   3        376.61        372.29        19.70 o
   5   0   3       8968.74       9160.64       111.07 o
   6   0   3         41.48         50.59         9.62 o
   7   0   3        536.79        512.01        26.06 o
   8   0   3          7.02         12.50        12.20 o
   9   0   3        973.03        977.39        40.45 o
  10   0   3         74.04         87.90        23.67 o
  11   0   3        417.86        473.87        61.65 o
  12   0   3          3.35         40.67        21.03 o
  13   0   3         46.96         56.63        28.76 o
 -14   1   3         21.85         28.25        33.90 o
 -13   1   3          8.77        -12.59        19.65 o
 -12   1   3        184.41        112.39        37.48 o
 -11   1   3         20.35         23.35        24.62 o
 -10   1   3        809.84        743.37        72.18 o
  -9   1   3         92.30         85.59        27.69 o
  -8   1   3        317.77        267.10        39.77 o
  -7   1   3        587.50        606.91        31.49 o
  -6   1   3       3950.95       3955.29        72.49 o
  -5   1   3        552.74        565.29        15.60 o
  -4   1   3       1308.30       1261.63        21.66 o
  -3   1   3       1395.74       1395.00        26.06 o
  -2   1   3       3015.97       2960.42        30.12 o
  -1   1   3      10768.54      11330.38        72.61 o
   0   1   3       5569.93       5593.44        58.98 o
   1   1   3        213.24        191.92        10.44 o
   2   1   3        597.97        583.64        20.45 o
   3   1   3        735.64        728.97        24.17 o
   4   1   3       3963.04       4194.10        54.26 o
   5   1   3        259.09        285.22        13.06 o
   6   1   3       1883.62       1811.08        57.87 o
   7   1   3          8.37          8.98         6.59 o
   8   1   3        293.08        309.05        21.03 o
   9   1   3         91.99         93.33        22.64 o
  10   1   3        874.92        874.21        59.35 o
  11   1   3         23.08         10.75        36.71 o
  12   1   3         84.54         58.96        36.50 o
  13   1   3         13.72        -10.08        18.77 o
 -14   2   3          0.19        -32.71        32.71 o
 -13   2   3         27.74         42.02        43.06 o
 -12   2   3         37.01         47.50        32.72 o
 -11   2   3        588.65        569.78        67.28 o
 -10   2   3        162.68        145.67        35.56 o
  -9   2   3        576.17        561.20        58.80 o
  -8   2   3         44.54         48.47        22.94 o
  -7   2   3       2261.95       2276.90        59.33 o
  -6   2   3        186.09        176.36        19.44 o
  -5   2   3      11234.46      11144.66       116.49 o
  -4   2   3       3475.63       3402.29        44.17 o
  -3   2   3       4061.91       4014.83        45.10 o
  -2   2   3       1260.05       1268.06        20.15 o
  -1   2   3       5601.71       5913.01        45.38 o
   0   2   3       1155.11       1036.26        23.58 o
   1   2   3       4119.87       4095.75        55.71 o
   2   2   3        809.20        780.23        22.94 o
   3   2   3        803.81        804.42        25.17 o
   4   2   3       1608.62       1609.77        37.71 o
   5   2   3       1924.86       1906.12        45.20 o
   6   2   3        113.11         82.76        10.31 o
   7   2   3        323.56        303.72        18.28 o
   8   2   3         16.06         14.11         8.47 o
   9   2   3        636.93        620.20        48.96 o
  10   2   3          6.96         11.74        17.70 o
  11   2   3        419.41        408.08        36.58 o
  12   2   3         23.14         13.22        28.57 o
  13   2   3         47.25         60.74        24.48 o
 -13   3   3          3.00         40.78        37.37 o
 -12   3   3        272.63        267.26        50.35 o
 -11   3   3         82.40         63.52        31.09 o
 -10   3   3        818.49        723.37        41.52 o
  -9   3   3        158.54        146.51        24.62 o
  -8   3   3       1059.21        929.53        57.77 o
  -7   3   3        611.81        541.88        50.49 o
  -6   3   3       2248.89       2321.49        43.01 o
  -5   3   3        204.51        214.41        14.59 o
  -4   3   3       1885.50       1808.57        33.32 o
  -3   3   3         26.93         39.75         9.29 o
  -2   3   3       5923.40       5993.02        52.98 o
  -1   3   3         14.13         12.57         7.21 o
   0   3   3      17547.79      17839.73       116.93 o
   1   3   3       5366.58       5523.18        54.39 o
   2   3   3       5060.07       5123.98        60.86 o
   3   3   3       1943.80       2003.70        38.77 o
   4   3   3       1934.35       1954.66        41.07 o
   5   3   3         30.37         37.93         8.28 o
   6   3   3        806.88        831.64        45.48 o
   7   3   3        136.61        134.89        24.33 o
   8   3   3        488.04        475.41        40.21 o
   9   3   3        151.63        150.32        27.44 o
  10   3   3        657.74        652.44        40.74 o
  11   3   3         39.70         35.03        14.28 o
  12   3   3        195.05        225.15        36.03 o
  13   3   3         23.28         87.13        38.12 o
 -13   4   3        258.98        314.83        64.09 o
 -12   4   3         13.26         30.67        23.68 o
 -11   4   3        339.40        336.79        50.84 o
 -10   4   3        207.29        167.50        35.68 o
  -9   4   3        746.29        417.91       183.50 o
  -8   4   3        471.29        462.82        46.80 o
  -7   4   3       1322.93       1401.61        77.85 o
  -6   4   3       1002.33       1028.33        29.86 o
  -5   4   3        366.69        354.04        17.06 o
  -4   4   3        417.57        415.51        18.57 o
  -3   4   3       1611.94       1578.08        30.47 o
  -2   4   3        243.14        242.33        13.80 o
  -1   4   3       5581.93       5750.24        57.80 o
   0   4   3       2152.20       2148.12        30.40 o
   1   4   3       4336.32       4141.70        43.08 o
   2   4   3         15.93         18.97         7.33 o
   3   4   3       5387.41       5340.20        67.10 o
   4   4   3       1049.55       1116.89        46.61 o
   5   4   3       2042.99       2073.75        37.80 o
   6   4   3        622.03        636.38        32.72 o
   7   4   3       1016.01       1034.38        43.36 o
   8   4   3         10.54          1.70        12.12 o
   9   4   3        658.32        677.88        39.94 o
  10   4   3          4.91        -12.09        13.03 o
  11   4   3        282.38        275.80        28.78 o
  12   4   3         21.78         32.77        19.93 o
  13   4   3        116.79         70.59        26.47 o
 -13   5   3         42.30         88.39        39.36 o
 -11   5   3         43.15         19.47        20.25 o
 -10   5   3         91.05         95.40        28.87 o
  -9   5   3        121.31        142.92        30.59 o
  -8   5   3        903.04        986.48        64.21 o
  -7   5   3        295.82        312.91        35.48 o
  -6   5   3        992.89        975.95        33.09 o
  -5   5   3        715.73        670.50        25.46 o
  -4   5   3       4444.95       4321.10       114.66 o
  -3   5   3       1270.38       1283.87        25.22 o
  -2   5   3       5198.94       5227.05        61.58 o
  -1   5   3        593.79        589.35        16.69 o
   0   5   3       1213.60       1217.04        23.34 o
   1   5   3        547.79        548.12        17.55 o
   2   5   3       4092.59       4081.08        45.72 o
   3   5   3       1317.88       1466.03        30.11 o
   4   5   3       3567.79       3644.38        50.26 o
   5   5   3         11.22          7.40         6.30 o
   6   5   3       1692.58       1640.92        50.74 o
   7   5   3        713.93        705.50        36.23 o
   8   5   3       1131.87       1163.02        59.10 o
   9   5   3         19.40          5.51        12.38 o
  10   5   3        173.33        192.00        24.35 o
  11   5   3         18.82         28.86        13.23 o
  12   5   3        148.09        120.95        29.85 o
  13   5   3         32.93         31.45        23.34 o
 -13   6   3        213.36        132.47        44.32 o
  -9   6   3        479.62        443.93        47.54 o
  -8   6   3         89.62        104.08        24.30 o
  -7   6   3        894.40        896.29        39.32 o
  -6   6   3         70.69         70.79        11.54 o
  -5   6   3       1732.96       1755.74        40.58 o
  -4   6   3         26.99         26.89         7.53 o
  -3   6   3      12198.98      12604.36       105.94 o
  -2   6   3        259.96        223.37        16.28 o
  -1   6   3       2654.60       2513.35        56.81 o
   0   6   3        215.95        226.97        11.19 o
   1   6   3       1960.59       1778.40        31.24 o
   2   6   3        376.19        377.33        14.60 o
   3   6   3       3187.01       3104.49        40.11 o
   4   6   3        307.70        319.24        14.34 o
   5   6   3       1380.25       1400.28        31.27 o
   6   6   3         42.94         41.80        11.67 o
   7   6   3       2904.33       3046.31        73.37 o
   8   6   3        124.32        116.71        18.25 o
   9   6   3        228.68        228.88        24.47 o
  10   6   3         16.67          6.55        12.05 o
  11   6   3         40.47         78.10        27.99 o
  12   6   3          6.47         10.82        21.76 o
  13   6   3        180.36        171.25        51.10 o
 -13   7   3         19.32         46.70        30.78 o
  -7   7   3          5.20          9.68        15.89 o
  -6   7   3        572.19        581.60        48.35 o
  -5   7   3         24.71         36.35        14.01 o
  -4   7   3       5616.81       5870.13       265.51 o
  -3   7   3         39.88         32.85         7.34 o
  -2   7   3       4703.83       4771.88        61.71 o
  -1   7   3        134.49        127.65         7.86 o
   0   7   3        184.08        156.21         9.84 o
   1   7   3        248.47        245.20        12.72 o
   2   7   3       3787.66       3688.22        40.28 o
   3   7   3         98.02        119.99         9.30 o
   4   7   3       2221.04       2210.92        36.17 o
   5   7   3          7.59         12.10         6.78 o
   6   7   3       2752.38       2763.21        48.94 o
   7   7   3        322.13        341.41        26.21 o
   8   7   3       1701.49       1750.62        59.19 o
   9   7   3         59.13         33.90        13.78 o
  10   7   3          5.05          3.88        12.73 o
  11   7   3         12.15         55.50        25.00 o
  12   7   3        196.49        154.01        32.28 o
 -13   8   3        186.55        294.91        61.02 o
  -7   8   3        746.32        726.84        59.28 o
  -6   8   3         46.93         30.90        19.07 o
  -5   8   3        165.48        146.13        28.62 o
  -4   8   3         11.40          8.14         7.21 o
  -3   8   3       4223.13       4299.52        50.94 o
  -2   8   3        138.81        154.53        13.45 o
  -1   8   3         21.81          8.80         3.61 o
   0   8   3       1894.64       2032.04        60.23 o
   1   8   3        712.63        691.25        20.91 o
   2   8   3        634.24        686.78        20.66 o
   3   8   3       2709.92       2750.12        39.66 o
   4   8   3        657.96        650.12        19.07 o
   5   8   3        229.53        245.28        14.82 o
   6   8   3        136.69        143.80        12.46 o
   7   8   3        929.70        992.83        36.39 o
   8   8   3         32.46         14.52        12.05 o
   9   8   3        210.44        293.61        31.87 o
  10   8   3         24.21         15.98        11.95 o
  11   8   3        104.14        126.84        28.55 o
  12   8   3         10.85        -31.07        31.07 o
 -13   9   3          8.45         57.50        34.79 o
  -7   9   3        212.86        176.24        35.33 o
  -6   9   3        487.69        539.24        51.57 o
  -5   9   3        142.67        127.03        15.91 o
  -4   9   3       2227.80       2193.68        52.11 o
  -3   9   3        208.79        220.38        11.51 o
  -2   9   3       3726.79       3696.70        51.13 o
  -1   9   3         41.43         75.08         9.69 o
   0   9   3       1023.40        995.47        25.51 o
   1   9   3         85.11         85.42         9.01 o
   2   9   3       5896.37       6029.40        60.64 o
   3   9   3       1827.41       1847.42        28.46 o
   4   9   3        884.48        899.90        21.95 o
   5   9   3        209.37        196.20        13.14 o
   6   9   3        127.34        138.85        12.15 o
   7   9   3        176.60        203.65        17.89 o
   8   9   3        456.52        488.66        32.34 o
   9   9   3         20.22         10.26        14.36 o
  10   9   3        134.75        113.89        19.45 o
  11   9   3          3.31         18.74        19.48 o
  -8  10   3         74.81         65.80        25.43 o
  -7  10   3        869.37        894.50        70.13 o
  -6  10   3         73.11         83.00        13.24 o
  -5  10   3       1097.28       1144.72        45.09 o
  -4  10   3         26.88         15.13         8.95 o
  -3  10   3       2420.76       2283.93        37.93 o
  -2  10   3        551.36        527.45        20.88 o
  -1  10   3       1026.82       1034.62        33.35 o
   0  10   3         17.16         20.02         5.92 o
   1  10   3       3473.05       3572.85        53.89 o
   2  10   3        273.68        278.42        14.50 o
   3  10   3       2849.93       3033.05        46.15 o
   4  10   3        420.89        444.22        16.91 o
   5  10   3        760.49        796.46        24.93 o
   6  10   3        432.27        413.31        19.28 o
   7  10   3       1040.12       1070.11        43.82 o
   8  10   3         66.32         74.97        15.82 o
   9  10   3        397.47        373.06        29.63 o
  10  10   3         15.64         30.21        13.70 o
  11  10   3        155.00        146.74        48.10 o
  -8  11   3         82.67         48.14        23.01 o
  -7  11   3         29.57         17.06         8.29 o
  -6  11   3        408.39        416.19        28.79 o
  -5  11   3         96.94         72.12        12.23 o
  -4  11   3       1062.04       1127.20        39.01 o
  -3  11   3          4.25          4.51         5.14 o
  -2  11   3        823.84        857.23        35.27 o
  -1  11   3        127.66        111.62        11.72 o
   0  11   3       1781.84       1763.01        36.21 o
   1  11   3        770.39        759.59        24.18 o
   2  11   3       2325.97       2341.03        43.75 o
   3  11   3         49.76         42.23         7.87 o
   4  11   3        481.04        488.59        16.15 o
   5  11   3         59.40         49.74         8.53 o
   6  11   3        663.32        684.51        24.27 o
   7  11   3        109.76         93.52        15.77 o
   8  11   3        538.04        608.23        35.51 o
   9  11   3         30.23         18.96        11.08 o
  10  11   3        299.96        259.41        41.95 o
  11  11   3         27.28         38.79        31.69 o
  -8  12   3          7.12         -1.30        21.06 o
  -7  12   3        427.22        451.83        73.16 o
  -6  12   3         84.26         84.33        16.44 o
  -5  12   3       1008.20       1030.27        38.77 o
  -4  12   3        337.68        348.02        23.28 o
  -3  12   3        179.19        186.39        12.83 o
  -2  12   3        146.67        167.99        13.34 o
  -1  12   3       1370.68       1417.70        37.48 o
   0  12   3         47.28         42.18         7.24 o
   1  12   3       2165.02       2180.73        41.57 o
   2  12   3         19.62         10.33         6.95 o
   3  12   3        904.95        904.49        32.11 o
   4  12   3         50.13         30.22         8.56 o
   5  12   3        659.25        671.87        23.60 o
   6  12   3         95.24         75.07        10.84 o
   7  12   3        188.83        211.70        20.67 o
   8  12   3         67.01         57.30        20.96 o
   9  12   3        301.11        307.99        38.02 o
  10  12   3          6.68         84.08        40.10 o
  -8  13   3        321.48        351.21        53.05 o
  -7  13   3        196.58        197.19        23.61 o
  -6  13   3       1232.99       1259.34        44.59 o
  -5  13   3         13.99         20.75        13.79 o
  -4  13   3        270.39        255.13        20.96 o
  -3  13   3        102.84        109.46        10.50 o
  -2  13   3        903.20        897.11        36.69 o
  -1  13   3         31.60         25.16         8.81 o
   0  13   3       2667.22       2626.95        44.74 o
   1  13   3         67.91         59.82         9.75 o
   2  13   3        462.68        466.16        23.37 o
   3  13   3          0.97         -8.99         8.99 o
   4  13   3        652.78        704.26        40.32 o
   5  13   3         77.77         63.81        14.33 o
   6  13   3        514.38        475.24        24.99 o
   7  13   3          5.61          8.53        17.84 o
   8  13   3        105.66         86.47        23.22 o
   9  13   3         40.41         15.52        17.28 o
  10  13   3        274.10        251.55        60.72 o
  -8  14   3         25.04         79.87        30.63 o
  -7  14   3        593.63        570.64        38.44 o
  -6  14   3         21.17         16.45        12.20 o
  -5  14   3       1339.03       1347.15        46.72 o
  -4  14   3          3.39          5.30        10.46 o
  -3  14   3        510.82        483.92        20.71 o
  -2  14   3         47.11         40.54        10.80 o
  -1  14   3       3215.22       3182.57        59.15 o
   0  14   3         71.77         50.07        20.23 o
   1  14   3       1127.43       1157.62        32.26 o
   2  14   3          7.28          5.12         7.55 o
   3  14   3         68.25         62.89        11.77 o
   4  14   3          7.83          0.05         9.80 o
   5  14   3        801.98        857.02        44.65 o
   6  14   3          8.12        -26.15        26.15 o
   7  14   3        149.60        119.69        26.08 o
   8  14   3         33.53         14.25        19.29 o
   9  14   3        134.66        110.64        30.35 o
  -8  15   3         41.74         43.48        28.99 o
  -7  15   3         35.93         23.84        14.14 o
  -6  15   3        804.47        850.67        83.47 o
  -5  15   3          4.76          3.21        13.38 o
  -4  15   3        131.63        154.64        18.30 o
  -3  15   3        130.32        116.57        12.28 o
  -2  15   3         12.59         19.51         8.51 o
  -1  15   3        112.88         94.53        12.55 o
   0  15   3        995.80        946.85        35.17 o
   1  15   3         30.88         45.27         9.58 o
   2  15   3         98.79        101.98        12.95 o
   3  15   3          8.37         10.03        12.71 o
   4  15   3        640.21        650.59        41.34 o
   5  15   3          6.95         46.58        27.33 o
   6  15   3        563.81        526.72        63.57 o
   7  15   3         24.82         23.80        18.88 o
   8  15   3         38.37         12.08        18.34 o
   9  15   3          2.97         30.85        19.55 o
  -8  16   3          4.05        -26.65        26.65 o
  -7  16   3        186.51        159.79        23.51 o
  -6  16   3         13.48          6.03        17.95 o
  -5  16   3        514.58        526.46        43.50 o
  -4  16   3          0.73         18.17        46.89 o
  -3  16   3         67.63         75.24         9.82 o
  -2  16   3          8.93          0.30         7.24 o
  -1  16   3        702.19        694.05        29.95 o
   0  16   3         39.29         42.04        10.66 o
   1  16   3        544.33        556.09        23.88 o
   2  16   3         11.53         -0.76         7.78 o
   3  16   3        463.42        423.62        35.49 o
   4  16   3         72.35         78.51        30.42 o
   5  16   3        822.35        921.26        84.50 o
   6  16   3         47.74         75.08        33.29 o
   7  16   3        147.63        161.17        29.27 o
   8  16   3          1.14          5.06        16.62 o
   9  16   3        111.13         48.32        33.94 o
  -8  17   3         52.67         59.20        33.82 o
  -7  17   3         16.41         20.09        26.80 o
  -6  17   3        403.64        419.17        39.17 o
  -5  17   3         41.17         48.92        18.56 o
  -4  17   3        666.53        660.45        49.57 o
  -3  17   3         19.32         10.37        13.37 o
  -2  17   3        946.79        952.53        41.25 o
  -1  17   3          5.59         10.95         8.32 o
   0  17   3        753.72        757.59        33.45 o
   1  17   3         80.03         76.00        14.40 o
   2  17   3        109.94        119.92        14.45 o
   3  17   3         27.75         90.03        34.03 o
   4  17   3        490.99        427.97        60.51 o
   5  17   3         11.14        -16.38        22.58 o
   6  17   3        200.37        171.05        31.29 o
   7  17   3          0.26         17.54        35.20 o
   8  17   3        137.04         87.83        25.91 o
  -8  18   3          0.80         -9.86        26.69 o
  -7  18   3        125.52        140.74        45.06 o
  -6  18   3         10.71         19.47        17.36 o
  -5  18   3        317.43        292.29        40.31 o
  -4  18   3         37.57         35.63        16.88 o
  -3  18   3        262.50        276.50        34.90 o
  -2  18   3        136.14        132.71        18.16 o
  -1  18   3        143.26        160.15        20.46 o
   0  18   3         11.33        -11.94        13.59 o
   1  18   3         89.52         99.11        24.47 o
   2  18   3          3.63         17.40        18.11 o
   3  18   3        334.93        367.20        59.19 o
   4  18   3         37.91          4.87        23.59 o
   5  18   3        193.79        196.91        48.27 o
   6  18   3         18.99          4.07        18.58 o
   7  18   3         91.86         88.43        52.72 o
   8  18   3         42.81         42.73        23.29 o
  -8  19   3         68.32         72.80        36.30 o
  -7  19   3          0.72         50.48        29.94 o
  -6  19   3        106.96        108.22        25.22 o
  -5  19   3         14.22         33.48        21.95 o
  -4  19   3        331.31        395.73        43.04 o
  -3  19   3         42.51         30.92        19.26 o
  -2  19   3        190.62        218.75        22.93 o
  -1  19   3         84.41         97.24        17.46 o
   0  19   3        140.43        123.47        24.97 o
   1  19   3         51.31          6.00        25.49 o
   2  19   3        365.55        403.72        43.73 o
   3  19   3         22.31         32.13        22.80 o
   4  19   3        210.52        204.94        33.75 o
   5  19   3          0.45        -22.18        22.18 o
   6  19   3         39.00         33.60        21.40 o
   7  19   3          1.58         19.26        31.37 o
   8  19   3         80.26        113.49        40.54 o
  -8  20   3          3.44         51.53        35.82 o
  -7  20   3         70.59         -6.15        25.01 o
  -6  20   3          3.02         18.92        31.62 o
  -5  20   3         80.51         83.38        27.47 o
  -4  20   3         20.78         24.58        27.27 o
  -3  20   3        374.04        440.89        46.20 o
  -2  20   3         43.72         29.79        19.49 o
  -1  20   3        178.57        148.07        21.03 o
   0  20   3         41.97         42.43        23.45 o
   1  20   3        194.63        208.31        42.32 o
   2  20   3          4.86        -19.38        19.38 o
   3  20   3        203.22        199.30        31.86 o
   4  20   3         18.94        -19.56        19.56 o
   5  20   3         28.98         88.42        26.59 o
   6  20   3         12.82         23.13        21.65 o
   7  20   3        113.49        151.88        47.01 o
  -6  21   3         15.20        -35.04        35.04 o
  -5  21   3         10.28          2.10        17.60 o
  -4  21   3         82.45         91.40        24.79 o
  -3  21   3          6.74         31.07        20.88 o
  -2  21   3        228.86        219.51        35.80 o
  -1  21   3          2.81         -0.54        18.69 o
   0  21   3        108.58        118.12        36.40 o
   1  21   3          4.45        -10.16        25.35 o
   2  21   3        280.27        303.10        39.70 o
   3  21   3         15.04         46.80        23.09 o
   4  21   3        143.21        110.69        30.67 o
   5  21   3          8.00        -10.48        19.37 o
   6  21   3         57.37          8.85        28.12 o
   7  21   3          0.67         -4.41        23.75 o
  -5  22   3          2.12        -17.58        22.92 o
  -4  22   3         16.56         47.05        22.25 o
  -3  22   3        147.58        161.15        35.27 o
  -2  22   3          2.33          3.98        18.05 o
  -1  22   3         65.23         43.41        60.59 o
   0  22   3         11.80         15.89        30.13 o
   1  22   3        102.21         78.14        22.63 o
   2  22   3          2.84         -6.53        17.75 o
   3  22   3        123.98        129.56        52.34 o
   4  22   3          1.67         -2.25        18.49 o
   5  22   3         20.30         65.98        59.63 o
   6  22   3          0.38        -27.67        27.67 o
  -4  23   3        103.80        132.69        39.26 o
  -3  23   3          3.56         18.31        26.29 o
  -2  23   3        115.88        172.75        36.05 o
  -1  23   3          0.45        -22.00        35.61 o
   0  23   3         37.63          4.57        30.40 o
   1  23   3          3.67         -8.77        29.53 o
   2  23   3         81.20         70.64        24.52 o
   3  23   3          1.84         33.36        21.03 o
   4  23   3         42.51         55.23        25.90 o
   5  23   3          0.86          8.78        27.36 o
  -4  24   3          4.71          4.41        23.75 o
   3  24   3         52.03         60.52        38.01 o
   4  24   3          3.92          6.01        29.90 o
  -2 -25   4         16.58         30.71        25.74 o
  -1 -25   4         26.38        -13.20        23.38 o
  -3 -24   4          4.66          5.30        23.87 o
  -2 -24   4         48.28         51.90        33.73 o
  -1 -24   4          5.09        -31.84        31.84 o
   0 -24   4         62.16         83.49        53.13 o
   1 -24   4          9.51          9.07        28.47 o
   2 -24   4        117.42        230.19        60.99 o
  -4 -23   4          3.16         31.11        28.26 o
  -3 -23   4         76.93         53.43        36.45 o
  -2 -23   4          0.76        -23.09        23.09 o
  -1 -23   4         41.89         61.69        24.95 o
   0 -23   4         21.72         15.85        20.29 o
   1 -23   4        129.78        127.12        30.76 o
   2 -23   4          5.24         -5.32        29.80 o
  -5 -22   4         11.06        -25.62        27.11 o
  -4 -22   4         93.18         80.29        27.22 o
  -3 -22   4          2.79         39.35        36.71 o
  -2 -22   4        155.58        192.99        36.65 o
  -1 -22   4          1.83        -13.88        27.26 o
   0 -22   4         71.50         64.53        38.79 o
   1 -22   4          0.46        -19.33        19.38 o
   2 -22   4        157.63        188.95        62.70 o
   3 -22   4          1.78         15.63        19.41 o
  -7 -21   4         50.79          2.41        30.36 o
  -6 -21   4          2.51        -27.46        27.46 o
  -5 -21   4         26.05         23.17        38.75 o
  -4 -21   4          3.63         -4.68        22.12 o
  -3 -21   4        199.54        175.96        34.01 o
  -2 -21   4          8.14         28.14        21.33 o
  -1 -21   4        107.31         82.30        27.10 o
   0 -21   4         16.11         -0.28        19.10 o
   1 -21   4        187.87        173.64        30.76 o
   2 -21   4          6.65         -7.01        14.41 o
   3 -21   4        137.82         64.58        28.93 o
   4 -21   4          1.49          4.05        27.19 o
   5 -21   4         28.14          8.42        25.82 o
   6 -21   4          7.89          6.30        30.51 o
   7 -21   4         53.47        114.35        39.61 o
  -8 -20   4        185.30        217.44        57.41 o
  -7 -20   4          2.70        -22.71        55.05 o
  -6 -20   4         78.68         51.51        19.07 o
  -5 -20   4         72.52         91.91        50.47 o
  -4 -20   4        193.18        214.72        37.60 o
  -3 -20   4          0.53          1.02        28.16 o
  -2 -20   4        182.53        204.11        34.56 o
  -1 -20   4         29.15         31.03        19.00 o
   0 -20   4         55.33         28.56        31.30 o
   1 -20   4          7.35         -3.33        14.44 o
   2 -20   4        266.14        316.58        32.32 o
   3 -20   4         16.26         -1.78        16.26 o
   4 -20   4        123.03        112.67        31.27 o
   5 -20   4          2.15         11.94        29.52 o
   6 -20   4         42.92         11.49        22.16 o
   7 -20   4          2.01         26.94        20.99 o
   8 -20   4        111.84        158.70        52.19 o
  -9 -19   4         72.64         79.03        26.13 o
  -8 -19   4          4.51          6.72        19.33 o
  -7 -19   4         64.21         61.15        15.82 o
  -6 -19   4          1.11          7.26        13.01 o
  -5 -19   4         79.91         79.49        34.70 o
  -4 -19   4         11.24         10.74        42.52 o
  -3 -19   4        322.13        354.69        45.73 o
  -2 -19   4        109.83        103.33        26.90 o
  -1 -19   4         94.41         59.42        31.68 o
   0 -19   4          7.69          3.85        19.64 o
   1 -19   4         90.52         79.67        17.79 o
   2 -19   4          1.44          2.79        12.60 o
   3 -19   4        231.16        267.63        32.42 o
   4 -19   4          6.27          4.87        17.08 o
   5 -19   4        118.36        124.97        45.02 o
   6 -19   4         36.38         24.74        18.35 o
   7 -19   4         96.14         56.61        26.73 o
   8 -19   4          8.38          4.86        25.44 o
 -10 -18   4         71.95         45.92        23.36 o
  -9 -18   4          9.29        -27.04        27.04 o
  -8 -18   4         42.36         37.91        20.85 o
  -7 -18   4         27.44         -2.94        12.76 o
  -6 -18   4        153.62        156.72        21.24 o
  -5 -18   4          2.83         25.25        14.52 o
  -4 -18   4        233.90        243.44        25.62 o
  -3 -18   4         10.22         24.37        13.03 o
  -2 -18   4        352.61        351.22        40.70 o
  -1 -18   4          6.64         -7.91        18.20 o
   0 -18   4        314.62        372.69        34.12 o
   1 -18   4         32.17         22.70        10.95 o
   2 -18   4        249.22        285.17        23.24 o
   3 -18   4         26.84         52.95        15.30 o
   4 -18   4        350.89        382.90        50.01 o
   5 -18   4          7.62          9.77        15.98 o
   6 -18   4        101.85        103.84        28.42 o
   7 -18   4         18.26         37.83        22.61 o
   8 -18   4        112.46         68.19        27.23 o
 -10 -17   4         32.59         26.70        20.55 o
  -9 -17   4         23.10         13.80        40.18 o
  -8 -17   4          5.13        -13.87        26.66 o
  -7 -17   4        277.34        260.98        26.27 o
  -6 -17   4         14.78         14.81        13.26 o
  -5 -17   4        661.59        702.21        60.03 o
  -4 -17   4        108.00        144.71        17.41 o
  -3 -17   4        370.88        364.70        28.13 o
  -2 -17   4          4.17          2.52         9.97 o
  -1 -17   4        579.28        542.82       137.19 o
   0 -17   4         56.06         51.93        10.30 o
   1 -17   4        117.75        141.91        20.23 o
   2 -17   4         13.53         24.69        11.30 o
   3 -17   4        101.01        114.05        31.69 o
   4 -17   4         55.06         81.42        21.61 o
   5 -17   4        293.77        275.23        35.58 o
   6 -17   4         15.49          2.61        22.22 o
   7 -17   4         71.58         53.79        45.87 o
   8 -17   4         13.51         12.73        42.31 o
   9 -17   4        106.34         61.43        40.91 o
 -11 -16   4          9.86         60.12        37.70 o
 -10 -16   4         99.06        132.64        31.94 o
  -9 -16   4          2.98        -15.08        15.08 o
  -8 -16   4         19.27         -7.18        14.47 o
  -7 -16   4         33.22         24.16        14.80 o
  -6 -16   4        442.76        442.18        30.98 o
  -5 -16   4         19.43         36.20        15.36 o
  -4 -16   4        341.97        342.02        22.24 o
  -3 -16   4         48.68         51.46        13.43 o
  -2 -16   4        697.89        684.78        42.33 o
  -1 -16   4         86.95         65.83        11.02 o
   0 -16   4        970.51       1000.70        34.41 o
   1 -16   4         37.37         25.64        10.72 o
   2 -16   4        141.36        131.29        16.99 o
   3 -16   4         32.23         50.67        15.95 o
   4 -16   4        543.66        597.15        56.69 o
   5 -16   4          6.68          5.13        16.37 o
   6 -16   4        223.20        172.74        30.86 o
   7 -16   4          8.84         41.50        20.43 o
   8 -16   4         79.07        101.65        69.32 o
   9 -16   4         24.52         28.79        56.54 o
 -11 -15   4        192.90        229.37        57.67 o
 -10 -15   4         16.25         28.78        22.19 o
  -9 -15   4         59.01         78.90        21.15 o
  -8 -15   4          7.72         -4.38        15.51 o
  -7 -15   4        124.62        116.41        18.85 o
  -6 -15   4          1.40         14.54        11.81 o
  -5 -15   4        354.31        375.98        19.23 o
  -4 -15   4          6.66         -7.88         7.88 o
  -3 -15   4         43.91         26.75        11.41 o
  -2 -15   4         16.60          2.60        10.81 o
  -1 -15   4        832.02        876.89        33.04 o
   0 -15   4          4.33         13.47         8.59 o
   1 -15   4        727.60        738.13        31.49 o
   2 -15   4          4.96          3.70        10.87 o
   3 -15   4        682.81        594.17        55.87 o
   4 -15   4         54.64         82.92        23.55 o
   5 -15   4        975.57        978.09        61.21 o
   6 -15   4          2.85         11.75        27.81 o
   7 -15   4        119.55        110.97        29.27 o
   8 -15   4          1.49        -10.07        20.88 o
   9 -15   4         83.56         12.59        29.51 o
 -11 -14   4          7.46         17.29        29.77 o
 -10 -14   4        177.54        218.79        31.00 o
  -9 -14   4          0.47          1.10        16.95 o
  -8 -14   4        206.38        153.73        21.62 o
  -7 -14   4         12.61         -6.34        15.44 o
  -6 -14   4       1424.17       1450.25        43.37 o
  -5 -14   4         35.80         31.32         7.31 o
  -4 -14   4        246.15        290.89        28.79 o
  -3 -14   4        120.20        106.80        22.81 o
  -2 -14   4         79.98         70.89        31.77 o
  -1 -14   4        176.70        192.06        17.12 o
   0 -14   4        774.28        683.87        39.23 o
   1 -14   4          3.02         -8.02         9.26 o
   2 -14   4         62.37         64.18        14.86 o
   3 -14   4          8.55         -4.96        15.05 o
   4 -14   4        626.94        634.51        46.47 o
   5 -14   4         24.93         27.39        19.43 o
   6 -14   4        476.37        506.71        31.39 o
   7 -14   4          2.96        -11.57        17.45 o
   8 -14   4         57.02         84.02        24.85 o
   9 -14   4          7.46        -11.34        20.82 o
  10 -14   4        140.42        134.98        49.53 o
 -12 -13   4         21.62        -25.13        26.95 o
 -11 -13   4        353.53        369.21        48.32 o
 -10 -13   4         31.30         42.29        18.86 o
  -9 -13   4        152.66        165.65        26.08 o
  -8 -13   4          8.52         -5.01        14.68 o
  -7 -13   4        653.04        705.92        54.88 o
  -6 -13   4          0.56          4.40         8.86 o
  -5 -13   4       1229.46       1229.16        30.19 o
  -4 -13   4        131.45        119.11        17.25 o
  -3 -13   4        259.82        284.87        27.36 o
  -2 -13   4          0.56        -10.30        11.93 o
  -1 -13   4       2623.50       2550.93        94.98 o
   0 -13   4        198.70        170.87        10.54 o
   1 -13   4       1076.70       1038.08        39.53 o
   2 -13   4          3.41          3.72        12.07 o
   3 -13   4        179.10        213.64        40.86 o
   4 -13   4         16.29         19.59        23.17 o
   5 -13   4        673.23        707.22        50.92 o
   6 -13   4         29.35         14.74        10.54 o
   7 -13   4        148.80        128.94        26.92 o
   8 -13   4         50.28         70.53        24.86 o
   9 -13   4        173.81        224.39        49.20 o
  10 -13   4         13.69         10.95        21.69 o
 -12 -12   4        157.23        150.74        48.12 o
 -11 -12   4         15.86          1.37        16.92 o
 -10 -12   4        201.35        217.82        30.93 o
  -9 -12   4         49.13         50.44        17.61 o
  -8 -12   4         91.19         69.31        28.01 o
  -7 -12   4         84.19        101.07        23.61 o
  -6 -12   4        344.92        320.97        22.06 o
  -5 -12   4          2.23          2.16         6.54 o
  -4 -12   4        542.59        515.26        42.26 o
  -3 -12   4         38.46         24.00        11.94 o
  -2 -12   4       1438.92       1492.60        51.68 o
  -1 -12   4          4.45        -10.81        15.22 o
   0 -12   4       2398.52       2357.19        37.08 o
   1 -12   4        190.64        126.82        16.18 o
   2 -12   4        682.61        601.17        37.70 o
   3 -12   4         18.90         26.35        14.99 o
   4 -12   4        509.50        508.58        40.73 o
   5 -12   4         51.09         29.71        45.54 o
   6 -12   4        504.30        463.59        26.52 o
   7 -12   4         19.95          9.41        20.92 o
   8 -12   4        193.84        245.63        38.02 o
   9 -12   4         58.58         38.13        27.43 o
  10 -12   4        284.04        296.31        52.94 o
 -12 -11   4         24.33          8.66        24.94 o
 -11 -11   4         87.87         53.11        18.06 o
 -10 -11   4         33.88         61.07        18.74 o
  -9 -11   4        288.80        335.21        41.25 o
  -8 -11   4         58.86         22.51        18.93 o
  -7 -11   4        410.09        411.76        18.52 o
  -6 -11   4         17.57         22.21         7.31 o
  -5 -11   4        925.09        908.54        34.23 o
  -4 -11   4        186.30        194.41        19.49 o
  -3 -11   4       1404.38       1316.71        46.70 o
  -2 -11   4        335.15        290.62        23.30 o
  -1 -11   4        920.99        908.79        41.65 o
   0 -11   4         12.10         -3.65         6.57 o
   1 -11   4       1588.05       1468.41        51.86 o
   2 -11   4          6.81          9.48         7.54 o
   3 -11   4       1452.32       1500.42        61.34 o
   4 -11   4         68.65         55.93        17.50 o
   5 -11   4        676.86        637.55        47.11 o
   6 -11   4        189.44        173.31        14.05 o
   7 -11   4        565.11        616.36        37.16 o
   8 -11   4         43.50         37.93        14.17 o
   9 -11   4        350.08        410.69        49.10 o
  10 -11   4          0.87        -19.60        43.45 o
 -12 -10   4         81.42         -3.46        23.71 o
 -11 -10   4          8.44         -8.08        16.44 o
 -10 -10   4        202.01        224.38        36.52 o
  -9 -10   4         17.68         27.53        42.11 o
  -8 -10   4        945.14        966.26        66.40 o
  -7 -10   4        267.20        253.31        15.06 o
  -6 -10   4        410.54        421.72        33.34 o
  -5 -10   4        251.25        245.82        17.74 o
  -4 -10   4       1301.70       1303.72        35.29 o
  -3 -10   4          1.65          5.18         7.68 o
  -2 -10   4       1511.56       1606.20        43.40 o
  -1 -10   4        176.00        190.15        19.12 o
   0 -10   4       1383.08       1462.39        32.40 o
   1 -10   4        180.69        138.51        13.87 o
   2 -10   4       3560.01       3444.41        96.62 o
   3 -10   4        545.16        549.64        37.62 o
   4 -10   4        458.32        457.88        37.55 o
   5 -10   4         85.61         81.57        10.48 o
   6 -10   4        179.90        180.22        21.78 o
   7 -10   4        261.49        317.11        27.25 o
   8 -10   4        269.25        277.22        27.83 o
   9 -10   4         28.56         19.30        29.14 o
  10 -10   4        115.06         93.16        30.75 o
 -12  -9   4         15.77        -26.86        26.86 o
 -11  -9   4         77.53         94.14        19.38 o
 -10  -9   4         45.62         29.46        18.18 o
  -9  -9   4        846.76        851.74        60.48 o
  -8  -9   4         46.56         41.93        11.02 o
  -7  -9   4        834.91        818.88        29.27 o
  -6  -9   4         35.88         41.06         5.49 o
  -5  -9   4        636.76        639.83        23.66 o
  -4  -9   4        109.89        110.35        10.85 o
  -3  -9   4       3554.88       3528.69        87.73 o
  -2  -9   4        249.37        263.94        23.93 o
  -1  -9   4       1297.20       1292.87        43.19 o
   0  -9   4         65.67         57.50         8.76 o
   1  -9   4       2263.36       2238.92        34.73 o
   2  -9   4         46.49         43.13         7.39 o
   3  -9   4       2469.45       2521.61        50.01 o
   4  -9   4        131.73        135.38        17.25 o
   5  -9   4        406.90        371.11        17.46 o
   6  -9   4        464.71        467.54        31.65 o
   7  -9   4        559.63        536.95        34.40 o
   8  -9   4         51.03         39.68        14.93 o
   9  -9   4        139.86        133.40        26.94 o
  10  -9   4          5.49        -48.16        48.16 o
  11  -9   4        160.82        127.63        32.87 o
 -12  -8   4         60.91         53.48        35.13 o
 -11  -8   4          6.15        -23.72        23.72 o
 -10  -8   4        220.52        207.91        32.80 o
  -9  -8   4          1.93         -4.02        22.43 o
  -8  -8   4       1461.31       1458.51        42.67 o
  -7  -8   4        111.82         87.54        11.35 o
  -6  -8   4        276.22        264.39        14.27 o
  -5  -8   4         39.95         31.34         5.02 o
  -4  -8   4       2378.63       2359.31        42.22 o
  -3  -8   4         67.19         75.03        12.04 o
  -2  -8   4       1799.19       1833.46        57.11 o
  -1  -8   4          3.38          3.54         9.77 o
   0  -8   4          3.64          7.58         7.11 o
   1  -8   4        199.68        203.10        14.28 o
   2  -8   4       3709.70       3672.50        78.53 o
   3  -8   4        218.15        209.44        13.56 o
   4  -8   4       2189.95       2196.33        58.35 o
   5  -8   4        200.56        151.43        21.52 o
   6  -8   4       1629.94       1781.20        58.30 o
   7  -8   4         48.33         65.71        16.80 o
   8  -8   4       1050.95       1047.71        72.83 o
   9  -8   4          9.29         13.62        13.92 o
  10  -8   4        107.17        132.07        29.50 o
  11  -8   4          0.33         -6.37        34.40 o
 -12  -7   4         23.82         10.52        19.86 o
 -11  -7   4         35.38         -2.45        25.73 o
 -10  -7   4         30.36         14.37        18.85 o
  -9  -7   4       1039.24       1030.31        46.50 o
  -8  -7   4         10.37         10.85         8.25 o
  -7  -7   4        528.39        499.07        17.91 o
  -6  -7   4        121.91        132.62         9.25 o
  -5  -7   4        114.86        104.23         6.43 o
  -4  -7   4        141.77        146.61         9.31 o
  -3  -7   4       4740.50       4617.46        89.93 o
  -2  -7   4        129.90        120.96        13.28 o
  -1  -7   4        181.98        168.13        14.96 o
   0  -7   4         68.89         73.92        10.25 o
   1  -7   4       3255.81       3233.79        51.32 o
   2  -7   4        271.97        325.84        15.55 o
   3  -7   4       3637.53       3683.77        51.33 o
   4  -7   4        110.74         83.77        10.68 o
   5  -7   4        241.78        246.18        22.29 o
   6  -7   4        335.31        343.43        27.23 o
   7  -7   4       1354.22       1240.98        51.22 o
   8  -7   4         31.41         40.75        18.62 o
   9  -7   4        221.76        284.20        40.00 o
  10  -7   4          4.84          7.16        15.24 o
  11  -7   4         74.74        128.81        49.14 o
 -12  -6   4        118.93        117.34        47.70 o
 -11  -6   4         61.22         43.54        22.08 o
 -10  -6   4        397.99        406.87        43.55 o
  -9  -6   4         32.59         49.38        18.67 o
  -8  -6   4       1546.27       1584.04        35.22 o
  -7  -6   4        108.32         88.16         9.00 o
  -6  -6   4        599.45        591.95        19.34 o
  -5  -6   4         56.59         53.45         4.97 o
  -4  -6   4       6103.62       6115.85        55.92 o
  -3  -6   4        168.17        163.58        10.49 o
  -2  -6   4       7005.93       7119.97        88.02 o
  -1  -6   4        184.51        176.87        14.54 o
   0  -6   4       2447.84       2411.76        42.77 o
   1  -6   4        168.51        227.19        15.10 o
   2  -6   4       6556.69       6341.29        92.41 o
   3  -6   4        472.74        461.89        23.25 o
   4  -6   4       1172.12       1200.20        34.59 o
   5  -6   4         18.85          6.52        11.99 o
   6  -6   4        775.46        729.70        37.72 o
   7  -6   4         53.09         52.04        17.37 o
   8  -6   4        879.65        923.72        48.21 o
   9  -6   4         54.03         47.08        15.96 o
  10  -6   4         12.91         24.51        27.08 o
  11  -6   4         28.10         30.57        27.95 o
 -13  -5   4        259.42        307.71        66.45 o
 -12  -5   4         52.46         79.42        37.04 o
 -11  -5   4        130.27        130.43        26.30 o
 -10  -5   4        240.41        188.84        31.10 o
  -9  -5   4        239.92        253.14        15.88 o
  -8  -5   4        113.79         99.85        10.29 o
  -7  -5   4        730.71        688.11        22.88 o
  -6  -5   4         31.24         38.81         6.80 o
  -5  -5   4       2515.17       2493.99        33.75 o
  -4  -5   4         35.21         36.43         7.59 o
  -3  -5   4       7891.26       7878.21        78.04 o
  -2  -5   4        291.98        283.13        14.94 o
  -1  -5   4       1741.10       1702.58        40.59 o
   0  -5   4        504.72        525.91        19.72 o
   1  -5   4       1236.91       1288.05        28.83 o
   2  -5   4         40.50         33.84         6.79 o
   3  -5   4       1691.97       1581.90        49.32 o
   4  -5   4         93.87         80.15        14.08 o
   5  -5   4       1316.65       1278.18        38.51 o
   6  -5   4        282.93        271.85        24.53 o
   7  -5   4       1762.67       1712.58        59.62 o
   8  -5   4        114.54        189.35        28.67 o
   9  -5   4        256.86        277.12        33.38 o
  10  -5   4          1.52         -5.43        17.94 o
  11  -5   4         79.32         68.46        29.68 o
 -13  -4   4         26.13         11.16        29.42 o
 -12  -4   4        324.97        297.96        58.11 o
 -11  -4   4         30.89         30.66        25.02 o
 -10  -4   4        128.69        131.58        27.06 o
  -9  -4   4        446.28        390.41        27.57 o
  -8  -4   4        226.11        225.26        14.40 o
  -7  -4   4        384.52        395.87        17.64 o
  -6  -4   4       2002.66       1961.76        33.29 o
  -5  -4   4        523.39        530.02        17.66 o
  -4  -4   4       3415.41       3246.41        41.15 o
  -3  -4   4        154.87        147.17        10.96 o
  -2  -4   4       3834.74       3580.80        50.31 o
  -1  -4   4        120.97        132.60        12.95 o
   0  -4   4       5232.83       4964.37        63.16 o
   1  -4   4       2356.17       2416.57        38.22 o
   2  -4   4       1976.68       1853.05        53.27 o
   3  -4   4       1612.28       1663.41        76.69 o
   4  -4   4       1493.03       1490.16        52.10 o
   5  -4   4         23.82         23.60        12.54 o
   6  -4   4       1419.24       1448.13        62.57 o
   7  -4   4        208.00        192.36        26.97 o
   8  -4   4       1128.50       1093.84        60.86 o
   9  -4   4         33.39         46.18        23.42 o
  10  -4   4        387.94        398.06        42.55 o
  11  -4   4         18.73         12.57        17.94 o
  12  -4   4        121.23        145.23        51.99 o
 -13  -3   4        153.02        182.67        52.93 o
 -12  -3   4         26.20         30.73        34.45 o
 -11  -3   4        428.93        456.37        67.71 o
 -10  -3   4        229.02        188.66        42.55 o
  -9  -3   4        610.09        670.41        43.58 o
  -8  -3   4        654.63        644.50        27.32 o
  -7  -3   4       2051.21       2092.84        50.38 o
  -6  -3   4        547.49        518.61        17.33 o
  -5  -3   4       3191.78       3227.76        38.17 o
  -4  -3   4        953.20        929.06        20.20 o
  -3  -3   4        514.66        482.68        14.59 o
  -2  -3   4       1017.47       1004.76        28.34 o
  -1  -3   4       2018.01       2078.13        51.25 o
   0  -3   4        225.05        249.42        30.28 o
   1  -3   4       4233.52       4140.30        83.29 o
   2  -3   4         35.57         33.25         7.95 o
   3  -3   4       2627.46       2616.27        54.90 o
   4  -3   4       1395.95       1468.90        52.37 o
   5  -3   4       1875.76       1898.62        47.01 o
   6  -3   4        140.66        121.90        52.43 o
   7  -3   4        905.56        922.22        53.35 o
   8  -3   4         60.90         87.35        15.92 o
   9  -3   4        760.37        691.00        52.06 o
  10  -3   4          4.10         43.85        33.32 o
  11  -3   4        243.16        276.66        37.63 o
  12  -3   4         13.87         16.79        16.52 o
 -13  -2   4          6.54        -29.43        29.43 o
 -12  -2   4        210.38        174.69        46.73 o
 -11  -2   4         18.53         12.89        25.89 o
 -10  -2   4        913.58        861.73        83.09 o
  -9  -2   4         59.69         54.99         8.14 o
  -8  -2   4       1169.99       1164.29        28.12 o
  -7  -2   4       1199.98       1193.89        28.04 o
  -6  -2   4       4355.57       4321.96        48.70 o
  -5  -2   4         60.18         62.62         6.94 o
  -4  -2   4       3071.47       3065.96        30.29 o
  -3  -2   4        170.52        179.65         9.55 o
  -2  -2   4       1757.65       1770.05        38.69 o
  -1  -2   4        679.63        687.23        24.92 o
   0  -2   4       2947.98       2905.85        41.30 o
   1  -2   4        782.42        727.01        23.09 o
   2  -2   4       1464.90       1487.08        48.33 o
   3  -2   4         74.68         75.57        12.59 o
   4  -2   4       2999.08       2822.52        61.19 o
   5  -2   4         64.23         76.93        12.26 o
   6  -2   4       1179.35       1145.05        44.59 o
   7  -2   4         35.55         27.21        10.32 o
   8  -2   4        330.80        350.46        24.60 o
   9  -2   4         25.73         33.18        18.59 o
  10  -2   4        529.04        574.70        69.96 o
  11  -2   4         31.76         41.60        21.11 o
  12  -2   4        120.38        103.01        48.04 o
 -14  -1   4          1.19         -2.53        21.31 o
 -13  -1   4         28.18         93.23        37.04 o
 -12  -1   4          6.34         11.04        23.22 o
 -11  -1   4        766.79        929.48        88.65 o
 -10  -1   4         69.24         78.38        17.35 o
  -9  -1   4        536.52        555.35        36.74 o
  -8  -1   4         67.55         75.24        19.58 o
  -7  -1   4       1459.25       1505.93        40.15 o
  -6  -1   4        158.31        175.00        20.68 o
  -5  -1   4       3432.95       3386.75        46.59 o
  -4  -1   4        703.82        757.18        17.13 o
  -3  -1   4        915.36        900.05        18.64 o
  -2  -1   4       2310.29       2446.00        38.91 o
  -1  -1   4      19637.61      19271.55       110.74 o
   0  -1   4        812.17        794.54        22.01 o
   1  -1   4       5707.12       5602.61        66.46 o
   2  -1   4          6.66          5.49        10.81 o
   3  -1   4       1910.18       1868.47        47.25 o
   4  -1   4         96.46        102.88        11.67 o
   5  -1   4       3897.84       3928.70        67.23 o
   6  -1   4         68.53        100.24        20.22 o
   7  -1   4        243.23        259.19        22.91 o
   8  -1   4         20.38         12.70         7.76 o
   9  -1   4        624.02        649.89        51.18 o
  10  -1   4         77.41         68.59        27.79 o
  11  -1   4        410.78        457.30        71.20 o
  12  -1   4         10.61          2.73        37.01 o
 -14   0   4          3.74         17.21        30.59 o
 -13   0   4          5.50          2.62        21.49 o
 -12   0   4        275.10        300.44        54.68 o
 -11   0   4         28.81         67.69        30.15 o
 -10   0   4        621.29        617.88        37.97 o
  -9   0   4          0.13         25.60        33.56 o
  -8   0   4        238.31        227.43        21.83 o
  -7   0   4          9.93         12.67         7.55 o
  -6   0   4       1359.17       1383.89        32.48 o
  -5   0   4         68.75         75.35         6.97 o
  -4   0   4        834.93        897.12        18.95 o
  -3   0   4        244.14        247.49        12.76 o
  -2   0   4       1954.55       2019.24        28.71 o
  -1   0   4         51.72         51.87         8.46 o
   0   0   4      22002.20      22685.22       164.39 o
   1   0   4         20.90         30.26         8.24 o
   2   0   4       1651.67       1669.95        56.53 o
   3   0   4        106.89         94.05        11.28 o
   4   0   4       4166.66       4223.83        58.80 o
   5   0   4         20.21         13.31         7.38 o
   6   0   4       1764.21       1698.13        39.84 o
   7   0   4          4.19         21.92        16.62 o
   8   0   4        159.35        141.39        14.62 o
   9   0   4         43.33         10.03        31.95 o
  10   0   4        945.48        991.50        65.76 o
  11   0   4         18.40         19.75        19.23 o
  12   0   4         94.75         93.14        26.53 o
  13   0   4         21.16         -3.27        13.55 o
 -14   1   4          1.26        -14.95        24.54 o
 -13   1   4         24.39         -5.23        34.81 o
 -12   1   4          6.78         53.21        33.56 o
 -11   1   4        764.32        761.99        78.38 o
 -10   1   4         70.69         59.03        18.83 o
  -9   1   4        526.96        548.45        31.26 o
  -8   1   4         66.11         43.67        11.06 o
  -7   1   4       1446.24       1470.23        39.70 o
  -6   1   4        152.66        162.89        10.36 o
  -5   1   4       3414.75       3227.69        66.26 o
  -4   1   4        700.95        819.62        23.01 o
  -3   1   4        958.00        903.84        21.33 o
  -2   1   4       2332.39       2475.86        31.84 o
  -1   1   4      19683.95      19611.30        84.98 o
   0   1   4        815.21        801.03        26.82 o
   1   1   4       5711.58       5768.90        68.40 o
   2   1   4          6.08         13.14         5.67 o
   3   1   4       1905.02       1836.83        40.86 o
   4   1   4        100.60         89.30        10.86 o
   5   1   4       3923.88       4020.00        60.95 o
   6   1   4         66.42         38.68        16.30 o
   7   1   4        264.65        203.49        44.22 o
   8   1   4         20.54         27.11        18.38 o
   9   1   4        640.37        735.25        54.20 o
  10   1   4         74.89         94.72        35.12 o
  11   1   4        410.71        439.26        48.30 o
  12   1   4         10.05         10.45        18.92 o
  13   1   4         51.12         13.83        21.38 o
 -14   2   4         27.05         25.54        24.94 o
 -13   2   4          5.56        -27.95        27.95 o
 -12   2   4        205.60        189.93        45.59 o
 -11   2   4         20.23         13.90        22.11 o
 -10   2   4        924.63        775.49       121.78 o
  -9   2   4         59.26         83.21        26.25 o
  -8   2   4       1173.49       1162.14        38.00 o
  -7   2   4       1186.68       1190.63        41.89 o
  -6   2   4       4324.54       4351.95        45.83 o
  -5   2   4         64.85         65.32         8.80 o
  -4   2   4       3006.27       3080.98        60.15 o
  -3   2   4        176.36        205.90        14.90 o
  -2   2   4       1755.80       1807.09        25.74 o
  -1   2   4        684.11        660.53        18.22 o
   0   2   4       2944.28       2862.72        49.59 o
   1   2   4        790.47        745.56        21.47 o
   2   2   4       1439.00       1448.74        34.24 o
   3   2   4         74.85         77.69        11.25 o
   4   2   4       3017.73       3034.80        55.24 o
   5   2   4         62.55         73.91        12.25 o
   6   2   4       1201.95       1180.53        56.73 o
   7   2   4         33.85         37.75        16.83 o
   8   2   4        343.40        339.50        37.04 o
   9   2   4         26.54         13.12        18.94 o
  10   2   4        523.16        539.71        83.28 o
  11   2   4         31.22         31.81        17.21 o
  12   2   4        113.23        124.07        42.72 o
  13   2   4          7.61         18.09        33.16 o
 -13   3   4        154.13        131.38        37.70 o
 -12   3   4         25.85         21.14        25.22 o
 -11   3   4        430.37        395.18        54.75 o
 -10   3   4        232.86        245.19        40.33 o
  -9   3   4        628.00        517.97        62.06 o
  -8   3   4        644.99        605.16        53.62 o
  -7   3   4       2085.46       2168.23        54.13 o
  -6   3   4        534.71        507.07        23.78 o
  -5   3   4       3133.57       3213.91        49.20 o
  -4   3   4        979.04       1028.01        26.87 o
  -3   3   4        520.67        450.10        21.99 o
  -2   3   4       1027.57       1045.90        22.54 o
  -1   3   4       1976.16       2009.48        34.32 o
   0   3   4        220.65        247.04        15.65 o
   1   3   4       4274.97       4245.65        54.71 o
   2   3   4         37.65         54.57         9.03 o
   3   3   4       2592.49       2681.28        48.73 o
   4   3   4       1398.86       1416.27        38.22 o
   5   3   4       1867.93       1953.13        42.67 o
   6   3   4        135.80        107.33        20.11 o
   7   3   4        923.60        891.40        65.93 o
   8   3   4         63.02         76.51        23.34 o
   9   3   4        752.61        819.05        56.44 o
  10   3   4          4.47          9.46        13.39 o
  11   3   4        236.55        295.82        31.68 o
  12   3   4         14.39         24.54        33.63 o
  13   3   4         65.95         95.46        30.12 o
 -13   4   4         25.77        112.76        40.48 o
 -12   4   4        321.24        402.12        59.33 o
 -11   4   4         32.97         22.15        19.97 o
 -10   4   4        114.77        164.65        36.64 o
  -9   4   4        452.98        489.69        51.31 o
  -8   4   4        226.29        229.98        33.36 o
  -7   4   4        386.21        389.98        25.52 o
  -6   4   4       2017.14       2016.33        42.24 o
  -5   4   4        531.45        541.30        23.40 o
  -4   4   4       3375.84       3336.01        52.29 o
  -3   4   4        159.27        170.97        11.56 o
  -2   4   4       3817.97       3609.82        37.80 o
  -1   4   4        128.23        144.38        11.03 o
   0   4   4       5309.22       5273.53        64.37 o
   1   4   4       2367.88       2418.68        37.70 o
   2   4   4       1972.08       1915.89        73.64 o
   3   4   4       1615.06       1673.69        35.25 o
   4   4   4       1466.13       1479.28        35.16 o
   5   4   4         22.98         19.71         8.13 o
   6   4   4       1428.38       1429.43        42.74 o
   7   4   4        206.06        213.34        23.33 o
   8   4   4       1150.21       1148.46        50.18 o
   9   4   4         34.33         26.99        13.59 o
  10   4   4        392.78        384.01        33.75 o
  11   4   4         18.72         18.53        13.69 o
  12   4   4        123.59        157.50        31.88 o
  13   4   4          9.72        -33.46        33.46 o
 -12   5   4         52.21        130.62        41.17 o
 -11   5   4        125.46         89.09        29.07 o
 -10   5   4        247.11        249.40        38.45 o
  -9   5   4        223.45        254.24        36.93 o
  -8   5   4        119.49        134.06        28.05 o
  -7   5   4        760.14        720.17        34.59 o
  -6   5   4         32.19         28.01        12.82 o
  -5   5   4       2510.20       2524.35        61.31 o
  -4   5   4         42.74         46.20         8.54 o
  -3   5   4       7824.30       7671.18        64.38 o
  -2   5   4        291.01        290.96        15.83 o
  -1   5   4       1748.08       1757.28        33.65 o
   0   5   4        515.38        535.54        18.07 o
   1   5   4       1282.94       1316.74        49.61 o
   2   5   4         40.60         49.41         8.60 o
   3   5   4       1647.50       1647.40        34.83 o
   4   5   4         91.00         82.80        10.48 o
   5   5   4       1300.73       1266.31        38.04 o
   6   5   4        289.39        280.94        20.41 o
   7   5   4       1761.44       1789.66        66.05 o
   8   5   4        113.32         96.58        18.32 o
   9   5   4        267.88        286.11        28.87 o
  10   5   4          1.68         -6.29        12.14 o
  11   5   4         87.06         91.32        36.06 o
  12   5   4          0.40        -66.30       103.04 o
  13   5   4         78.36         40.44        37.55 o
 -11   6   4         58.60         61.35        26.84 o
 -10   6   4        402.71        463.84        52.47 o
  -9   6   4         29.07         20.78        15.82 o
  -8   6   4       1576.43       1670.34        90.87 o
  -7   6   4        106.17        104.29        15.30 o
  -6   6   4        621.90        602.23        29.77 o
  -5   6   4         51.54         60.25         9.28 o
  -4   6   4       6093.98       6120.04        67.00 o
  -3   6   4        165.17        179.21        17.18 o
  -2   6   4       6996.10       6767.22       168.23 o
  -1   6   4        179.93        173.63         9.92 o
   0   6   4       2480.39       2490.59        38.01 o
   1   6   4        171.91        218.79        13.34 o
   2   6   4       6501.41       6475.22        60.01 o
   3   6   4        469.74        450.95        17.65 o
   4   6   4       1131.62       1200.02        29.16 o
   5   6   4         18.48         12.21         8.15 o
   6   6   4        761.89        793.26        32.09 o
   7   6   4         54.86         32.03        20.33 o
   8   6   4        867.64        890.32        44.89 o
   9   6   4         55.25         23.26        13.82 o
  10   6   4         14.81         -2.85        13.21 o
  11   6   4         26.86         32.01        20.28 o
  12   6   4        113.81        124.29        38.84 o
  -8   7   4          9.43         41.48        13.37 o
  -7   7   4        528.29        533.74        43.83 o
  -6   7   4        125.04        125.33        23.72 o
  -5   7   4        115.19        113.53        11.75 o
  -4   7   4        144.12        148.62        19.76 o
  -3   7   4       4706.13       4751.08        83.37 o
  -2   7   4        128.77        119.30        13.70 o
  -1   7   4        201.90        193.84        13.57 o
   0   7   4         65.92         71.06         8.07 o
   1   7   4       3249.12       3259.54        46.87 o
   2   7   4        274.16        331.45        14.32 o
   3   7   4       3595.01       3686.99        45.02 o
   4   7   4        111.25        120.55        10.56 o
   5   7   4        260.20        266.10        16.30 o
   6   7   4        335.08        289.42        20.15 o
   7   7   4       1382.70       1364.62        52.02 o
   8   7   4         30.09         14.32        12.17 o
   9   7   4        211.89        218.74        25.58 o
  10   7   4          4.77          0.23        13.39 o
  11   7   4         72.30         67.26        23.15 o
  12   7   4          1.71        -12.83        32.22 o
  -8   8   4       1470.20       1549.64        84.77 o
  -7   8   4        115.83        147.24        29.31 o
  -6   8   4        275.68        229.92        33.84 o
  -5   8   4         39.58         42.29        20.26 o
  -4   8   4       2368.25       2421.71        74.20 o
  -3   8   4         65.33         70.89        10.53 o
  -2   8   4       1786.67       1680.41        54.52 o
  -1   8   4          2.92         14.48         4.39 o
   0   8   4          7.23         -0.92         5.36 o
   1   8   4        204.23        197.02        12.84 o
   2   8   4       3718.04       3753.55        64.99 o
   3   8   4        215.59        215.70        11.78 o
   4   8   4       2205.29       2192.20        39.35 o
   5   8   4        202.14        189.48        14.49 o
   6   8   4       1670.08       1736.89        46.67 o
   7   8   4         45.68         44.94        14.26 o
   8   8   4       1041.46       1077.05        48.95 o
   9   8   4          9.96          4.70        12.81 o
  10   8   4        102.01         75.85        17.36 o
  11   8   4          0.30         -6.89        16.44 o
  -8   9   4         48.32         52.30        21.22 o
  -7   9   4        818.22        716.60        60.94 o
  -6   9   4         36.26         48.55        21.92 o
  -5   9   4        640.32        618.73        55.25 o
  -4   9   4        111.88        125.93        19.60 o
  -3   9   4       3541.11       3611.84        79.29 o
  -2   9   4        251.38        272.17        19.26 o
  -1   9   4       1329.48       1288.42        46.61 o
   0   9   4         68.22         58.52         8.22 o
   1   9   4       2232.06       2208.99        40.39 o
   2   9   4         49.16         52.31         8.39 o
   3   9   4       2469.90       2568.26        37.36 o
   4   9   4        131.86        147.28        11.43 o
   5   9   4        406.21        387.33        21.60 o
   6   9   4        468.05        452.78        24.40 o
   7   9   4        538.63        574.93        34.63 o
   8   9   4         52.42         34.61        13.56 o
   9   9   4        133.46        166.54        22.46 o
  10   9   4          5.32         13.94        13.31 o
  11   9   4        166.24        163.90        47.62 o
  -8  10   4        938.90        919.81        73.12 o
  -7  10   4        268.96        211.24        36.91 o
  -6  10   4        402.61        353.11        45.47 o
  -5  10   4        248.84        193.56        35.22 o
  -4  10   4       1302.52       1352.27        56.75 o
  -3  10   4          1.45         -2.11         7.05 o
  -2  10   4       1529.05       1585.74        43.90 o
  -1  10   4        177.51        194.85        10.02 o
   0  10   4       1381.33       1473.88        33.90 o
   1  10   4        181.98        161.04        11.33 o
   2  10   4       3564.90       3745.65        58.26 o
   3  10   4        548.52        549.78        23.48 o
   4  10   4        469.17        438.78        19.18 o
   5  10   4         84.60         87.98        16.10 o
   6  10   4        167.74        171.22        20.24 o
   7  10   4        264.59        255.77        19.80 o
   8  10   4        257.12        294.24        27.49 o
   9  10   4         27.67         26.69        16.95 o
  10  10   4        116.66        126.67        26.72 o
  11  10   4          7.47         17.28        26.96 o
  -8  11   4         59.39         65.58        27.26 o
  -7  11   4        409.21        490.72        55.11 o
  -6  11   4         17.59         -6.50        19.07 o
  -5  11   4        925.18        930.44        49.51 o
  -4  11   4        186.36        188.85        12.96 o
  -3  11   4       1403.26       1344.34        48.31 o
  -2  11   4        344.36        326.36        21.28 o
  -1  11   4        932.57        934.92        26.32 o
   0  11   4         12.71          1.10         5.22 o
   1  11   4       1587.22       1602.02        36.32 o
   2  11   4          6.05          6.26         6.96 o
   3  11   4       1476.73       1575.94        43.80 o
   4  11   4         72.09         77.69        13.10 o
   5  11   4        680.74        685.92        27.01 o
   6  11   4        191.16        186.77        22.50 o
   7  11   4        564.52        554.91        33.54 o
   8  11   4         43.04         54.69        14.42 o
   9  11   4        348.14        306.72        43.93 o
  10  11   4          0.81          2.96        29.81 o
  -9  12   4         47.82         17.89        23.66 o
  -8  12   4         89.78         72.22        29.07 o
  -7  12   4         86.05         47.42        25.18 o
  -6  12   4        334.26        319.58        31.94 o
  -5  12   4          3.30         19.87        14.84 o
  -4  12   4        537.09        525.74        26.17 o
  -3  12   4         40.03         35.20        14.22 o
  -2  12   4       1445.31       1460.25        46.08 o
  -1  12   4          3.80         -5.65         8.61 o
   0  12   4       2391.83       2450.13        42.55 o
   1  12   4        189.54        175.15        13.50 o
   2  12   4        687.09        657.49        25.41 o
   3  12   4         17.76         11.49         7.76 o
   4  12   4        512.38        526.02        32.23 o
   5  12   4         51.63         41.89         7.84 o
   6  12   4        504.82        518.37        24.36 o
   7  12   4         20.56         29.21        12.22 o
   8  12   4        199.08        215.32        33.10 o
   9  12   4         57.96         41.77        20.47 o
  10  12   4        286.17        274.03        39.91 o
  -9  13   4        154.63        192.82        42.27 o
  -8  13   4          7.42          8.51        20.59 o
  -7  13   4        663.26        554.28        65.11 o
  -6  13   4          0.41         -1.46        13.33 o
  -5  13   4       1239.67       1249.58        59.39 o
  -4  13   4        127.36        123.81        13.58 o
  -3  13   4        265.77        291.75        19.36 o
  -2  13   4          1.11         -3.29         9.35 o
  -1  13   4       2615.69       2600.45        62.52 o
   0  13   4        198.66        180.38        12.86 o
   1  13   4       1079.28        999.26        30.21 o
   2  13   4          3.68          3.19         7.86 o
   3  13   4        187.37        191.76        22.19 o
   4  13   4         16.40         -6.10        10.49 o
   5  13   4        667.66        730.53        38.72 o
   6  13   4         28.81         10.68        24.94 o
   7  13   4        145.28        127.37        26.42 o
   8  13   4         50.08         56.46        25.58 o
   9  13   4        178.93        166.13        31.69 o
  -9  14   4          0.42         -5.03        24.97 o
  -8  14   4        205.24        190.71        40.06 o
  -7  14   4         12.04          8.66        21.64 o
  -6  14   4       1434.71       1332.96       100.18 o
  -5  14   4         35.75         22.86        15.88 o
  -4  14   4        243.40        252.06        15.04 o
  -3  14   4        123.14        108.65        13.70 o
  -2  14   4         67.62         57.81        11.26 o
  -1  14   4        178.36        179.16        18.64 o
   0  14   4        779.07        839.01        28.73 o
   1  14   4          3.40         -7.50         7.50 o
   2  14   4         62.30         66.20        10.70 o
   3  14   4          8.14         -2.13        10.20 o
   4  14   4        624.12        622.03        35.80 o
   5  14   4         26.46         34.46        18.30 o
   6  14   4        465.23        520.04        47.36 o
   7  14   4          2.93          1.67        16.69 o
   8  14   4         58.96         53.55        20.99 o
   9  14   4          7.27        -19.28        19.28 o
  -9  15   4         55.61         12.12        28.71 o
  -8  15   4          7.67        -26.22        26.22 o
  -7  15   4        124.54        137.37        40.31 o
  -6  15   4          1.20        -20.80        25.46 o
  -5  15   4        356.42        451.93        62.49 o
  -4  15   4          6.13          3.99        12.78 o
  -3  15   4         46.20         55.38        15.34 o
  -2  15   4         17.69          4.32         9.34 o
  -1  15   4        821.68        876.31        38.47 o
   0  15   4          4.21         15.11        12.26 o
   1  15   4        732.62        764.83        30.98 o
   2  15   4          4.72         -0.01         8.33 o
   3  15   4        677.81        584.55        29.78 o
   4  15   4         54.68         64.30        15.47 o
   5  15   4        973.08       1079.01        67.22 o
   6  15   4          2.77         -4.03        21.04 o
   7  15   4        123.28        110.90        28.81 o
   8  15   4          1.50        -18.50        21.90 o
   9  15   4         84.01         59.59        23.33 o
  -9  16   4          3.52         28.12        27.05 o
  -8  16   4         17.77        -11.79        21.63 o
  -7  16   4         31.27         21.50        28.48 o
  -6  16   4        441.48        438.70        63.98 o
  -5  16   4         18.89         -4.28        25.64 o
  -4  16   4        348.17        339.55        58.64 o
  -3  16   4         47.27         36.41         9.23 o
  -2  16   4        699.03        662.68        48.30 o
  -1  16   4         86.23        100.79        15.82 o
   0  16   4        967.80        985.52        43.57 o
   1  16   4         37.03         44.20        13.57 o
   2  16   4        143.23        107.92        17.12 o
   3  16   4         32.38         42.49        18.71 o
   4  16   4        547.72        578.15        57.91 o
   5  16   4          6.80         26.59        19.27 o
   6  16   4        221.94        192.07        40.42 o
   7  16   4          9.32          7.45        40.35 o
   8  16   4         77.43         57.96        24.82 o
   9  16   4         24.97         34.33        32.43 o
  -9  17   4         21.00         11.37        24.46 o
  -8  17   4          5.11        -28.31        28.31 o
  -7  17   4        271.57        283.65        58.56 o
  -6  17   4         15.09         13.31        23.41 o
  -5  17   4        658.44        691.53        80.20 o
  -4  17   4        109.61         94.37        37.36 o
  -3  17   4        376.51        347.57        60.29 o
  -2  17   4          5.23          5.99        10.46 o
  -1  17   4        579.52        589.59        33.33 o
   0  17   4         56.84         45.98        39.09 o
   1  17   4        120.23        119.09        24.48 o
   2  17   4         13.33         33.19        26.57 o
   3  17   4         94.98         66.45        26.31 o
   4  17   4         55.95         15.78        18.02 o
   5  17   4        294.19        272.70        38.61 o
   6  17   4         15.73         16.66        32.80 o
   7  17   4         71.99         73.54        27.33 o
   8  17   4         13.57          0.94        33.08 o
  -9  18   4          9.31         90.04        47.25 o
  -8  18   4         41.78         51.62        34.13 o
  -7  18   4         26.07         33.78        32.11 o
  -6  18   4        153.34        134.53        45.26 o
  -5  18   4          3.62        -31.92        31.92 o
  -4  18   4        238.10        191.68        43.66 o
  -3  18   4          9.66         -3.21        25.46 o
  -2  18   4        356.11        370.51        32.55 o
  -1  18   4          5.89          0.69        13.51 o
   0  18   4        314.95        342.64        63.70 o
   1  18   4         32.34         26.97        17.41 o
   2  18   4        250.92        290.41        38.22 o
   3  18   4         26.84         40.40        21.46 o
   4  18   4        353.62        349.97        46.69 o
   5  18   4          7.52        -18.35        18.35 o
   6  18   4        102.44        104.13        26.76 o
   7  18   4         18.18          0.32        18.86 o
   8  18   4        113.85         16.05        25.01 o
  -9  19   4         75.01         94.11        41.21 o
  -8  19   4          4.27         19.56        33.30 o
  -7  19   4         61.82         52.20        31.67 o
  -6  19   4          1.14          3.55        25.10 o
  -5  19   4         75.96         23.54        25.83 o
  -4  19   4         11.07        -32.70        32.70 o
  -3  19   4        320.54        350.89        63.20 o
  -2  19   4        110.12        142.91        45.50 o
  -1  19   4         88.08         78.10        18.49 o
   0  19   4          7.08        -17.30        17.30 o
   1  19   4         88.37         71.66        22.33 o
   2  19   4          1.44        -19.09        19.09 o
   3  19   4        236.47        241.12        51.96 o
   4  19   4          6.22         28.83        19.33 o
   5  19   4        119.70        137.01        31.23 o
   6  19   4         35.93         33.86        21.85 o
   7  19   4         96.30         83.60        28.26 o
   8  19   4          8.86         23.38        29.93 o
  -8  20   4        188.27        203.05        55.29 o
  -7  20   4          3.11          9.47        26.63 o
  -6  20   4         76.95         65.06        33.40 o
  -5  20   4         73.85        115.87        42.99 o
  -4  20   4        195.58        193.87        52.98 o
  -3  20   4          0.56        -26.76        26.76 o
  -2  20   4        179.51        182.77        49.28 o
  -1  20   4         28.97         13.87        24.66 o
   0  20   4         49.71         35.65        19.80 o
   1  20   4          7.79          6.14        46.02 o
   2  20   4        269.99        277.59        37.68 o
   3  20   4         16.03          8.68        18.10 o
   4  20   4        121.93        134.73        32.90 o
   5  20   4          2.17         -2.50        19.60 o
   6  20   4         41.78         72.20        30.81 o
   7  20   4          1.90          1.59        26.57 o
  -6  21   4          2.72         50.66        35.40 o
  -5  21   4         28.31         78.70        37.71 o
  -4  21   4          3.99         -0.15        32.07 o
  -3  21   4        198.47        189.85        54.56 o
  -2  21   4          8.08        -12.83        26.68 o
  -1  21   4        107.22         78.33        34.85 o
   0  21   4         16.65         32.86        18.07 o
   1  21   4        190.09        149.14        41.78 o
   2  21   4          6.45         20.74        22.29 o
   3  21   4        139.87        173.24        32.95 o
   4  21   4          1.55         -1.18        19.04 o
   5  21   4         25.43         43.38        26.81 o
   6  21   4          7.79         44.29        31.89 o
   7  21   4         52.26         20.05        30.85 o
  -4  22   4         93.10        145.11        46.55 o
  -3  22   4          2.72         -6.35        28.71 o
  -2  22   4        157.68        242.58        58.61 o
  -1  22   4          1.74         -0.15        25.06 o
   0  22   4         71.47         12.00        29.10 o
   1  22   4          0.45          1.83        21.92 o
   2  22   4        159.05        129.29        28.70 o
   3  22   4          1.70        -13.90        18.00 o
   4  22   4         36.18         33.77        22.58 o
   5  22   4          3.32         47.21        42.36 o
   2  23   4          5.06         -5.77        24.55 o
   3  23   4         93.47         73.94        40.14 o
   4  23   4          4.80          8.29        26.42 o
  -2 -24   5         13.19        -11.55        23.10 o
  -1 -24   5         25.22         77.27        40.13 o
   0 -24   5          4.14         29.60        29.20 o
   1 -24   5         84.31         54.79        39.23 o
  -3 -23   5          1.99        -34.69        34.69 o
  -2 -23   5         34.04         19.03        27.57 o
  -1 -23   5          6.33          8.87        27.75 o
   0 -23   5         62.13         52.30        30.99 o
   1 -23   5          5.88         53.91        54.69 o
   2 -23   5        160.69         98.91        41.02 o
   3 -23   5          4.43         25.30        32.19 o
  -4 -22   5          3.68          8.39        23.69 o
  -3 -22   5         98.84         68.39        37.72 o
  -2 -22   5          5.46         16.68        53.58 o
  -1 -22   5         59.95         77.56        28.83 o
   0 -22   5          5.92         -7.23        28.70 o
   1 -22   5        171.68        175.07        36.43 o
   2 -22   5         11.87          5.73        24.46 o
   3 -22   5         96.34        109.34        38.48 o
   4 -22   5          7.99         10.64        22.79 o
  -5 -21   5          0.96         22.70        32.21 o
  -4 -21   5        190.27        216.14        89.79 o
  -3 -21   5          9.00         23.74        24.91 o
  -2 -21   5        166.69        148.47        30.78 o
  -1 -21   5         11.78          4.71        19.27 o
   0 -21   5         55.72         57.94        23.78 o
   1 -21   5          4.33         53.73        23.67 o
   2 -21   5        184.81        184.81        33.14 o
   3 -21   5          2.04          5.81        28.31 o
   4 -21   5         42.27         33.93        22.51 o
   5 -21   5          2.59          0.00        18.32 o
   6 -21   5         57.98         10.87        25.93 o
  -7 -20   5         61.06        112.77        46.67 o
  -6 -20   5          3.20         34.97        19.52 o
  -5 -20   5         81.07         82.28        28.15 o
  -4 -20   5         15.92         24.65        24.05 o
  -3 -20   5        170.34        166.47        34.65 o
  -2 -20   5         36.73         32.55        21.37 o
  -1 -20   5         44.01         34.38        21.17 o
   0 -20   5          3.96         -2.54        17.93 o
   1 -20   5         73.96         39.40        17.05 o
   2 -20   5          0.74         -5.54        32.77 o
   3 -20   5        205.99        200.53        34.27 o
   4 -20   5          1.04        -16.27        34.77 o
   5 -20   5         61.51         42.89        34.44 o
   6 -20   5          2.20         16.29        31.03 o
   7 -20   5         51.94        -37.05       100.64 o
  -8 -19   5        102.52        145.26        49.71 o
  -7 -19   5          5.63         -7.40        26.28 o
  -6 -19   5        113.69         67.35        20.77 o
  -5 -19   5         58.91         74.15        33.55 o
  -4 -19   5        122.31         95.15        28.82 o
  -3 -19   5          1.10         11.22        21.05 o
  -2 -19   5        252.87        214.37        36.01 o
  -1 -19   5          8.31         13.53        20.07 o
   0 -19   5        125.78        146.80        30.05 o
   1 -19   5         18.80          4.11        14.50 o
   2 -19   5        230.27        236.88        65.47 o
   3 -19   5         32.07         33.66        21.16 o
   4 -19   5        184.10        195.35        29.47 o
   5 -19   5          7.10         77.69        25.08 o
   6 -19   5        119.71        138.89        36.57 o
   7 -19   5          0.32        -20.53        20.53 o
   8 -19   5        101.10         41.93        27.26 o
  -9 -18   5         63.75         65.96        24.51 o
  -8 -18   5         33.16         30.38        15.74 o
  -7 -18   5         59.56         68.47        33.11 o
  -6 -18   5          3.55          7.66        11.28 o
  -5 -18   5        131.94        157.79        20.78 o
  -4 -18   5         11.16         22.80        14.86 o
  -3 -18   5        191.01        264.62        38.11 o
  -2 -18   5         52.36         43.46        21.50 o
  -1 -18   5        321.57        332.61        51.22 o
   0 -18   5         67.59        119.28        27.64 o
   1 -18   5        237.38        242.82        27.79 o
   2 -18   5          5.97          1.30        15.77 o
   3 -18   5        237.85        205.46        23.67 o
   4 -18   5          8.42         24.05        20.12 o
   5 -18   5        122.66        101.06        31.77 o
   6 -18   5         11.92         38.51        22.68 o
   7 -18   5         77.07        103.62        28.00 o
   8 -18   5          9.65         20.40        25.02 o
 -10 -17   5         89.04         65.40        75.54 o
  -9 -17   5          6.61        -13.78        13.78 o
  -8 -17   5         43.31         23.64        11.83 o
  -7 -17   5         14.99         -5.12        17.67 o
  -6 -17   5        438.06        458.95        33.62 o
  -5 -17   5         60.61         51.82        14.26 o
  -4 -17   5        262.14        298.25        29.01 o
  -3 -17   5          3.19         33.79        12.77 o
  -2 -17   5        227.29        215.03        26.70 o
  -1 -17   5         61.71         82.75        26.19 o
   0 -17   5        317.95        386.15        58.40 o
   1 -17   5          7.11         13.03        14.30 o
   2 -17   5        144.45        181.88        21.76 o
   3 -17   5         33.51         68.36        20.30 o
   4 -17   5        339.65        371.07        39.99 o
   5 -17   5          2.28         68.96        23.61 o
   6 -17   5         87.48        108.22        48.20 o
   7 -17   5          4.92        -11.85        21.83 o
   8 -17   5         64.84         34.65        43.22 o
 -10 -16   5         27.71         43.26        21.91 o
  -9 -16   5         56.64         43.77        31.98 o
  -8 -16   5          4.15          8.57        12.36 o
  -7 -16   5        289.60        279.11        26.53 o
  -6 -16   5          7.36          4.43        18.49 o
  -5 -16   5        617.94        683.32        44.83 o
  -4 -16   5        138.53        140.95        20.74 o
  -3 -16   5        320.38        317.39        27.51 o
  -2 -16   5         20.84         22.98        11.53 o
  -1 -16   5        786.90        695.70        30.76 o
   0 -16   5          0.47          6.19        13.70 o
   1 -16   5        111.66         90.32        20.77 o
   2 -16   5         11.14         12.41        17.02 o
   3 -16   5        131.00        147.45        51.00 o
   4 -16   5         33.61         42.14        44.35 o
   5 -16   5        362.85        440.89        44.79 o
   6 -16   5          8.91         29.95        23.93 o
   7 -16   5         72.75         60.67        22.78 o
   8 -16   5          2.58         44.63        41.69 o
   9 -16   5        123.00         85.95        41.68 o
 -11 -15   5         10.30         62.85        33.28 o
 -10 -15   5        136.85        117.75        23.34 o
  -9 -15   5          0.50        -20.23        20.23 o
  -8 -15   5         25.42         20.93        15.88 o
  -7 -15   5         17.68         43.34        20.05 o
  -6 -15   5        358.82        382.73        35.96 o
  -5 -15   5          6.95        -17.66        17.66 o
  -4 -15   5        287.30        303.27        38.51 o
  -3 -15   5         93.05         22.34        17.53 o
  -2 -15   5       1135.34       1152.46        83.00 o
  -1 -15   5         37.52         28.84        10.83 o
   0 -15   5       1130.93       1053.50        31.61 o
   1 -15   5         11.62          1.16        14.49 o
   2 -15   5         84.37         87.03        17.77 o
   3 -15   5          1.20         18.93        17.01 o
   4 -15   5        644.88        647.76        48.93 o
   5 -15   5         18.39         18.78        19.57 o
   6 -15   5        279.59        251.36        36.57 o
   7 -15   5          3.92        -19.71        68.86 o
   8 -15   5        128.43         74.94        29.24 o
   9 -15   5         11.18         99.96        45.66 o
 -11 -14   5        187.42        189.61        37.27 o
 -10 -14   5          4.37         11.97        16.97 o
  -9 -14   5         30.89          4.34        13.08 o
  -8 -14   5          7.38          1.72        16.02 o
  -7 -14   5        130.20        154.94        22.48 o
  -6 -14   5         22.76         48.79        18.11 o
  -5 -14   5        486.42        470.16        20.22 o
  -4 -14   5         41.10         39.39        18.11 o
  -3 -14   5        149.94        128.68        25.61 o
  -2 -14   5         59.05         50.29        19.24 o
  -1 -14   5       1000.35        964.90        38.38 o
   0 -14   5          5.82         13.96         6.81 o
   1 -14   5        442.58        499.14        49.50 o
   2 -14   5         11.11         26.75        14.08 o
   3 -14   5        488.16        460.57        38.85 o
   4 -14   5         27.80          1.74        15.45 o
   5 -14   5        886.29        839.28        57.70 o
   6 -14   5          8.67         22.52        29.11 o
   7 -14   5         80.87         81.98        26.07 o
   8 -14   5         11.05         43.20        22.69 o
   9 -14   5         97.57         97.34        31.89 o
 -12 -13   5         86.40        100.92        27.99 o
 -11 -13   5          5.47         32.77        24.79 o
 -10 -13   5        168.23        180.92        31.50 o
  -9 -13   5          3.42          6.15        21.63 o
  -8 -13   5         92.84         69.95        17.67 o
  -7 -13   5          5.48          0.54        14.93 o
  -6 -13   5        721.91        711.30        34.33 o
  -5 -13   5         62.56         42.05         6.68 o
  -4 -13   5        302.49        323.64        34.21 o
  -3 -13   5        237.69        217.48        25.72 o
  -2 -13   5        128.54        137.53        40.24 o
  -1 -13   5        308.79        310.36        30.66 o
   0 -13   5        840.88        863.92        30.17 o
   1 -13   5         29.25         33.70        16.46 o
   2 -13   5        163.45        158.43        22.33 o
   3 -13   5         18.96         44.34        18.57 o
   4 -13   5        570.39        555.98        44.39 o
   5 -13   5         30.07         22.95        17.75 o
   6 -13   5        387.14        315.02        38.77 o
   7 -13   5          4.37         26.14        18.71 o
   8 -13   5         58.57         71.78        38.04 o
   9 -13   5         12.17         11.02        30.59 o
 -12 -12   5          7.61        -10.09        45.60 o
 -11 -12   5        195.12        191.08        27.59 o
 -10 -12   5         12.52         12.40        23.66 o
  -9 -12   5        342.80        397.45        38.08 o
  -8 -12   5        120.35        110.09        20.88 o
  -7 -12   5        783.59        811.48        47.70 o
  -6 -12   5          6.85         -2.29         8.34 o
  -5 -12   5        751.35        706.13        32.45 o
  -4 -12   5         51.38         34.44        11.02 o
  -3 -12   5        615.79        630.21        55.07 o
  -2 -12   5        260.41        276.93        36.35 o
  -1 -12   5       2336.02       2400.42        86.77 o
   0 -12   5        139.84        124.94        13.23 o
   1 -12   5       1366.26       1253.58        57.03 o
   2 -12   5         17.42          9.88        13.02 o
   3 -12   5        583.67        600.64        42.58 o
   4 -12   5         60.04         43.91        18.96 o
   5 -12   5        578.76        613.46        49.49 o
   6 -12   5         80.94         62.92        24.51 o
   7 -12   5        238.19        255.89        49.05 o
   8 -12   5         65.12         69.16        25.80 o
   9 -12   5        198.18        218.61        39.66 o
 -12 -11   5         89.25         23.90        17.89 o
 -11 -11   5         25.80         35.48        15.47 o
 -10 -11   5        202.63        216.98        29.85 o
  -9 -11   5         50.71         41.06        16.90 o
  -8 -11   5        777.40        846.71        49.34 o
  -7 -11   5        212.93        252.53        28.14 o
  -6 -11   5        454.15        467.46        30.17 o
  -5 -11   5        212.16        216.08        18.09 o
  -4 -11   5        396.65        409.26        24.63 o
  -3 -11   5         22.48         15.46         9.68 o
  -2 -11   5       1160.36       1154.37        46.23 o
  -1 -11   5          4.44         20.81        11.93 o
   0 -11   5       1773.13       1797.52        48.53 o
   1 -11   5        159.11        166.21        31.70 o
   2 -11   5       1551.48       1392.48       109.34 o
   3 -11   5        185.56        162.57        27.29 o
   4 -11   5        899.56        856.32        52.97 o
   5 -11   5         77.73         55.38         9.85 o
   6 -11   5        443.99        411.12        31.98 o
   7 -11   5         43.53         52.07        25.71 o
   8 -11   5        171.34        215.16        25.48 o
   9 -11   5         30.45         33.05        61.89 o
  10 -11   5        238.33        244.23        63.13 o
 -12 -10   5         15.91          1.73        41.77 o
 -11 -10   5         27.51         11.58        15.80 o
 -10 -10   5        100.99        103.94        37.98 o
  -9 -10   5        394.78        412.77        36.48 o
  -8 -10   5          8.95          1.92        15.19 o
  -7 -10   5        737.96        715.77        29.64 o
  -6 -10   5          0.22          0.54         6.41 o
  -5 -10   5        604.38        618.00        28.04 o
  -4 -10   5        508.03        509.52        26.10 o
  -3 -10   5       1313.43       1262.68        45.76 o
  -2 -10   5          6.89         19.56        10.23 o
  -1 -10   5        616.64        641.55        34.15 o
   0 -10   5        353.67        339.69        21.73 o
   1 -10   5        953.84        914.30        38.82 o
   2 -10   5         37.63         75.93        13.36 o
   3 -10   5        969.74        936.90        46.50 o
   4 -10   5        282.95        272.43        24.42 o
   5 -10   5        268.66        218.83        21.90 o
   6 -10   5         57.07         52.96        14.31 o
   7 -10   5        347.84        338.56        32.40 o
   8 -10   5         11.01         -5.18        14.70 o
   9 -10   5        181.08        193.91        51.90 o
  10 -10   5          0.25         53.75        41.11 o
 -13  -9   5         22.46        -18.47        26.91 o
 -12  -9   5         44.73         14.92        20.76 o
 -11  -9   5          2.06        -15.28        22.00 o
 -10  -9   5        189.30        180.06        25.97 o
  -9  -9   5         29.55          6.33        14.99 o
  -8  -9   5        976.53        926.99        49.66 o
  -7  -9   5        269.11        280.70        23.21 o
  -6  -9   5        337.20        345.88        13.47 o
  -5  -9   5          1.72          0.88         5.08 o
  -4  -9   5       2305.09       2261.46        38.29 o
  -3  -9   5         85.86         70.11        10.42 o
  -2  -9   5       2343.18       2374.77        53.15 o
  -1  -9   5         23.05         26.56         9.23 o
   0  -9   5       1226.81       1282.64        36.46 o
   1  -9   5        420.96        392.11        23.21 o
   2  -9   5       2146.78       2064.85        58.40 o
   3  -9   5         58.15         50.80        21.44 o
   4  -9   5        285.96        289.45        21.47 o
   5  -9   5          9.56         -0.43        12.31 o
   6  -9   5        678.52        712.56        40.91 o
   7  -9   5         34.24         39.71        14.46 o
   8  -9   5        390.31        390.46        37.94 o
   9  -9   5         12.13         20.02        16.16 o
  10  -9   5         73.09         46.02        38.97 o
 -12  -8   5          0.92         -4.81        21.95 o
 -11  -8   5         64.74         88.25        19.82 o
 -10  -8   5         33.07         25.85        13.82 o
  -9  -8   5        966.16       1004.32        51.82 o
  -8  -8   5          2.34          2.18         8.96 o
  -7  -8   5        464.32        482.65        16.81 o
  -6  -8   5         47.34         40.77         4.90 o
  -5  -8   5        356.27        378.06        15.29 o
  -4  -8   5          0.55         -0.29         5.41 o
  -3  -8   5       2934.99       2936.07        41.50 o
  -2  -8   5         41.26         39.96         8.84 o
  -1  -8   5        381.13        399.08        23.57 o
   0  -8   5         19.15         11.48         8.00 o
   1  -8   5       2274.63       2269.98        69.79 o
   2  -8   5          7.36         12.48        10.11 o
   3  -8   5       2453.61       2405.91        41.81 o
   4  -8   5         23.56         20.55         6.72 o
   5  -8   5       1050.41        966.22        53.97 o
   6  -8   5        260.04        261.78        31.98 o
   7  -8   5       1426.70       1507.83       154.72 o
   8  -8   5         39.58         19.21        23.94 o
   9  -8   5        158.23        146.87        51.11 o
  10  -8   5         19.93         12.96        30.55 o
 -12  -7   5        104.15         40.94        21.64 o
 -11  -7   5         25.26         -6.11        17.52 o
 -10  -7   5        243.07        224.73        28.03 o
  -9  -7   5          2.38         11.23        14.01 o
  -8  -7   5        911.80        916.11        25.47 o
  -7  -7   5         27.08         22.92         5.59 o
  -6  -7   5        147.70        137.36         7.79 o
  -5  -7   5         30.99         31.86         6.06 o
  -4  -7   5       2752.96       2706.34        41.23 o
  -3  -7   5        188.65        203.08        12.94 o
  -2  -7   5       2629.06       2698.45        44.96 o
  -1  -7   5          9.88          5.52         6.46 o
   0  -7   5         32.62         40.75         8.94 o
   1  -7   5        413.83        375.92        20.80 o
   2  -7   5       2649.49       2547.94        44.40 o
   3  -7   5         82.51         79.89         8.43 o
   4  -7   5        833.82        827.85        35.65 o
   5  -7   5        116.77        122.87        16.57 o
   6  -7   5        904.71        867.49        52.70 o
   7  -7   5         42.09         22.35        28.69 o
   8  -7   5        885.08        857.62        56.70 o
   9  -7   5          6.25         23.25        18.71 o
  10  -7   5        101.56         90.98        23.88 o
  11  -7   5          2.33         15.48        34.56 o
 -12  -6   5         31.19          3.16        29.14 o
 -11  -6   5        144.62         87.55        18.69 o
 -10  -6   5         32.34         34.11        16.05 o
  -9  -6   5        895.10        930.88        38.51 o
  -8  -6   5         23.40         31.14         9.29 o
  -7  -6   5        344.51        330.54        19.75 o
  -6  -6   5         35.76         38.71         8.08 o
  -5  -6   5        634.10        603.18        17.81 o
  -4  -6   5         24.01         29.37         4.80 o
  -3  -6   5       6746.96       6576.48        97.65 o
  -2  -6   5         37.04         34.84         7.37 o
  -1  -6   5       1840.36       1824.89        46.81 o
   0  -6   5        582.09        557.39        25.66 o
   1  -6   5       2941.64       2973.04        44.73 o
   2  -6   5         82.71        102.27        10.77 o
   3  -6   5       1557.70       1536.78        50.24 o
   4  -6   5        105.06         97.01        14.68 o
   5  -6   5         24.34         23.20        11.27 o
   6  -6   5        413.66        383.70        37.01 o
   7  -6   5        566.05        557.40        44.62 o
   8  -6   5         16.53         18.80        17.99 o
   9  -6   5        238.88        218.71        32.98 o
  10  -6   5          6.17         -1.33        18.28 o
  11  -6   5         96.41         90.14        41.13 o
 -13  -5   5          7.25        -34.50        34.50 o
 -12  -5   5        180.74        212.93        54.79 o
 -11  -5   5         47.95         44.44        18.89 o
 -10  -5   5        546.06        591.25        39.32 o
  -9  -5   5         70.71         61.87        10.50 o
  -8  -5   5       1118.21       1126.18        29.06 o
  -7  -5   5         52.80         53.76         7.48 o
  -6  -5   5       1748.04       1659.94        32.15 o
  -5  -5   5        225.15        233.85        11.17 o
  -4  -5   5       4538.96       4461.16        53.89 o
  -3  -5   5        142.56        164.69        12.59 o
  -2  -5   5       2776.40       2678.70        49.09 o
  -1  -5   5        246.86        266.30        17.87 o
   0  -5   5       2707.10       2792.63        95.51 o
   1  -5   5        274.68        262.59        15.50 o
   2  -5   5       5046.67       4928.21        56.76 o
   3  -5   5       1109.49       1159.90        47.54 o
   4  -5   5       1153.14       1091.19        45.94 o
   5  -5   5         52.11         33.41        23.01 o
   6  -5   5        918.24       1009.59        80.94 o
   7  -5   5         16.11         24.42        39.59 o
   8  -5   5        786.91        849.85        72.40 o
   9  -5   5         74.69         74.06        24.42 o
  10  -5   5         53.52         68.22        35.24 o
  11  -5   5         25.18         21.78        18.66 o
 -13  -4   5        118.79        140.14        47.31 o
 -12  -4   5         49.92         -1.41        23.38 o
 -11  -4   5        112.44         89.52        22.44 o
 -10  -4   5        233.31        232.68        25.36 o
  -9  -4   5        223.86        234.47        25.95 o
  -8  -4   5         14.63         15.08         6.47 o
  -7  -4   5       1214.57       1204.20        28.80 o
  -6  -4   5         37.85         47.11         7.44 o
  -5  -4   5       5551.92       5541.76        66.98 o
  -4  -4   5        128.46        118.92         8.83 o
  -3  -4   5       2491.39       2475.68        42.24 o
  -2  -4   5       1994.13       1914.16        53.67 o
  -1  -4   5        144.96        164.52        13.05 o
   0  -4   5        176.63        171.47        14.96 o
   1  -4   5       1882.27       1883.16        59.67 o
   2  -4   5         44.10         29.47         7.88 o
   3  -4   5       2532.73       2499.21        73.16 o
   4  -4   5        279.18        270.91        26.54 o
   5  -4   5       2062.01       2035.75        58.67 o
   6  -4   5        140.56        112.95        20.99 o
   7  -4   5       1703.97       1575.47        96.39 o
   8  -4   5         94.07         95.99        24.49 o
   9  -4   5        442.31        438.84        43.67 o
  10  -4   5          5.40         13.67        17.00 o
  11  -4   5         92.41         79.43        59.04 o
 -13  -3   5         45.00         57.56        34.55 o
 -12  -3   5        249.36        267.52        59.44 o
 -11  -3   5         12.74         15.80        13.74 o
 -10  -3   5        120.46        152.34        23.53 o
  -9  -3   5         78.60         70.89        12.82 o
  -8  -3   5        110.92        139.37        10.90 o
  -7  -3   5       1997.23       1963.75        35.63 o
  -6  -3   5       1176.00       1166.46        26.88 o
  -5  -3   5         10.19         12.39         3.88 o
  -4  -3   5        914.94        925.19        21.64 o
  -3  -3   5         38.71         56.35         7.91 o
  -2  -3   5        592.70        536.67        25.44 o
  -1  -3   5        502.38        516.63        23.35 o
   0  -3   5       2010.84       1989.57        38.67 o
   1  -3   5        159.75        147.14        12.83 o
   2  -3   5       3273.88       3283.85        64.93 o
   3  -3   5        428.64        405.95        25.07 o
   4  -3   5       3498.02       3492.11        73.50 o
   5  -3   5         61.43         76.01        14.28 o
   6  -3   5       1221.76       1148.24        59.92 o
   7  -3   5         42.24         20.18        28.45 o
   8  -3   5        592.19        599.58        47.89 o
   9  -3   5         45.10         31.38        61.31 o
  10  -3   5        299.83        242.75        43.05 o
  11  -3   5         32.16         46.00        24.66 o
  12  -3   5         59.09        117.90        47.85 o
 -13  -2   5        144.75         86.17        37.86 o
 -12  -2   5          1.72          7.12        26.29 o
 -11  -2   5        538.97        511.35        69.54 o
 -10  -2   5        165.34        148.65        23.62 o
  -9  -2   5        464.44        456.62        25.83 o
  -8  -2   5        423.66        395.87        20.70 o
  -7  -2   5       1872.28       1840.21        40.88 o
  -6  -2   5        369.41        365.46        18.25 o
  -5  -2   5       1679.07       1567.21        34.62 o
  -4  -2   5       2254.30       2281.16        32.08 o
  -3  -2   5        736.31        729.23        24.29 o
  -2  -2   5       1780.37       1918.69        40.76 o
  -1  -2   5       8779.96       8447.80        81.84 o
   0  -2   5        402.77        379.80        17.80 o
   1  -2   5       2167.39       2014.63        46.74 o
   2  -2   5        143.97        150.72        20.22 o
   3  -2   5       1561.40       1507.01        46.36 o
   4  -2   5        285.15        319.10        20.73 o
   5  -2   5       2201.41       2203.14        64.15 o
   6  -2   5        172.86        161.53        25.51 o
   7  -2   5        384.01        333.51        36.12 o
   8  -2   5          4.33         15.72        17.31 o
   9  -2   5        544.11        616.89        52.26 o
  10  -2   5         46.30         33.38        21.43 o
  11  -2   5        216.94        223.76        52.08 o
  12  -2   5          4.78         47.62        34.13 o
 -13  -1   5          0.93         46.10        31.22 o
 -12  -1   5        270.25        255.82        53.04 o
 -11  -1   5         32.61         11.05        25.03 o
 -10  -1   5        801.32        772.30        44.16 o
  -9  -1   5         20.51         41.19        14.94 o
  -8  -1   5        930.58        925.56        39.26 o
  -7  -1   5        175.19        169.68        14.01 o
  -6  -1   5       3344.67       3392.00        51.97 o
  -5  -1   5        770.08        763.70        24.82 o
  -4  -1   5        939.66        880.98        22.30 o
  -3  -1   5        225.39        263.67        15.48 o
  -2  -1   5       4990.37       5006.27        57.04 o
  -1  -1   5         52.79         38.00         9.29 o
   0  -1   5      11072.21      11333.64        89.74 o
   1  -1   5        853.54        940.92        31.59 o
   2  -1   5        166.95        157.28        13.42 o
   3  -1   5       1206.73       1264.24        37.42 o
   4  -1   5       1773.71       1785.65        41.51 o
   5  -1   5         11.78          8.78        11.05 o
   6  -1   5        860.69        880.46        52.21 o
   7  -1   5         19.77         14.67         7.06 o
   8  -1   5        216.13        228.09        33.29 o
   9  -1   5          0.92        -27.85        27.85 o
  10  -1   5        626.10        588.39        52.72 o
  11  -1   5         13.55         15.50        21.29 o
  12  -1   5        106.80         52.58        33.34 o
 -14   0   5         14.84        -31.15        31.15 o
 -13   0   5          6.84         18.93        29.98 o
 -12   0   5          8.32         19.73        23.01 o
 -11   0   5        926.27        932.69        86.71 o
 -10   0   5          0.10         -9.01        12.34 o
  -9   0   5        323.33        416.50        36.44 o
  -8   0   5          3.92         22.34        18.66 o
  -7   0   5        950.73        983.21        32.70 o
  -6   0   5         10.81          8.55         6.24 o
  -5   0   5       1119.18       1110.71        25.81 o
  -4   0   5          1.94         -4.67         7.13 o
  -3   0   5        166.86        147.28        10.51 o
  -2   0   5        118.64        105.98        10.44 o
  -1   0   5      19134.86      20283.52       200.39 o
   0   0   5          2.06          1.37         9.01 o
   1   0   5       7572.61       7855.56        78.02 o
   2   0   5         18.23         24.08         7.49 o
   3   0   5       1684.45       1616.09        33.19 o
   4   0   5         52.51         55.81         6.59 o
   5   0   5       2288.38       2377.28        64.75 o
   6   0   5          5.13          1.42        10.78 o
   7   0   5        109.63         77.52         8.63 o
   8   0   5         49.15         29.41        17.83 o
   9   0   5        431.20        550.09        53.79 o
  10   0   5          0.48        -16.55        28.99 o
  11   0   5        374.63        363.39        46.43 o
  12   0   5          3.72         15.02        29.65 o
 -13   1   5          1.18        -32.35        32.35 o
 -12   1   5        275.21        243.02        50.51 o
 -11   1   5         34.65         35.16        26.05 o
 -10   1   5        805.17        902.40        79.16 o
  -9   1   5         21.05         26.63         9.38 o
  -8   1   5        917.40       1051.68        41.45 o
  -7   1   5        180.01        207.50        17.42 o
  -6   1   5       3365.69       3297.22        49.49 o
  -5   1   5        778.95        793.76        22.96 o
  -4   1   5        980.74        918.11        32.86 o
  -3   1   5        233.79        268.29        13.79 o
  -2   1   5       5041.74       5072.60        52.13 o
  -1   1   5         51.16         40.36         9.12 o
   0   1   5      11070.94      11263.23       139.91 o
   1   1   5        840.44        914.37        26.91 o
   2   1   5        171.98        181.24        12.48 o
   3   1   5       1202.49       1249.09        39.91 o
   4   1   5       1785.68       1811.73        41.65 o
   5   1   5         12.54          5.07        10.39 o
   6   1   5        863.54        855.82        66.86 o
   7   1   5         19.46         28.60        27.68 o
   8   1   5        218.00        220.00        31.81 o
   9   1   5          0.62        -19.37        19.37 o
  10   1   5        631.59        613.66        79.01 o
  11   1   5         13.22         -0.05        31.59 o
  12   1   5        104.28         75.36        35.36 o
  13   1   5         16.63        -17.51        19.82 o
 -13   2   5        151.42        116.13        39.28 o
 -12   2   5          1.76         11.80        21.28 o
 -11   2   5        539.50        685.75        72.62 o
 -10   2   5        171.27        167.56        36.04 o
  -9   2   5        469.28        508.64        54.04 o
  -8   2   5        415.83        423.81        48.31 o
  -7   2   5       1897.53       1883.18        47.46 o
  -6   2   5        362.08        402.17        21.09 o
  -5   2   5       1733.44       1701.09        37.10 o
  -4   2   5       2272.99       2372.96        66.65 o
  -3   2   5        778.14        792.26        21.06 o
  -2   2   5       1795.74       1962.67        33.62 o
  -1   2   5       8755.58       8510.37        69.15 o
   0   2   5        402.34        365.99        18.76 o
   1   2   5       2194.13       2052.91        39.41 o
   2   2   5        140.88        152.20        11.25 o
   3   2   5       1573.26       1530.71        40.77 o
   4   2   5        281.36        291.46        18.07 o
   5   2   5       2208.78       2241.96        62.35 o
   6   2   5        173.01        139.18        24.96 o
   7   2   5        378.86        352.34        36.78 o
   8   2   5          4.02          2.64        17.82 o
   9   2   5        547.39        640.61        52.43 o
  10   2   5         44.84         23.74        30.37 o
  11   2   5        219.33        149.76        25.90 o
  12   2   5          4.44         40.34        75.97 o
 -12   3   5        259.39        289.43        49.56 o
 -11   3   5         14.09         -5.45        19.09 o
 -10   3   5        115.56        152.57        32.67 o
  -9   3   5         83.57         89.51        27.54 o
  -8   3   5         85.35         80.18        24.40 o
  -7   3   5       1976.17       1977.45        52.78 o
  -6   3   5       1197.65       1234.55        36.71 o
  -5   3   5          6.86         12.11         7.15 o
  -4   3   5        914.29        942.09        27.69 o
  -3   3   5         42.57         63.12         8.30 o
  -2   3   5        594.53        528.96        20.07 o
  -1   3   5        502.36        511.18        20.31 o
   0   3   5       1992.88       2071.81        57.00 o
   1   3   5        164.60        163.03        17.97 o
   2   3   5       3325.80       3399.77        57.05 o
   3   3   5        417.30        414.93        22.03 o
   4   3   5       3493.55       3572.04        58.06 o
   5   3   5         60.72         68.31        13.88 o
   6   3   5       1194.08       1234.03        60.83 o
   7   3   5         41.25         65.72        19.29 o
   8   3   5        580.87        518.01        61.18 o
   9   3   5         43.25         33.96        24.34 o
  10   3   5        292.98        327.63        33.20 o
  11   3   5         32.24         29.16        15.63 o
  12   3   5         61.19         34.47        25.81 o
 -12   4   5         49.05         51.25        25.04 o
 -11   4   5        106.66        140.58        38.54 o
 -10   4   5        235.58        242.23        40.00 o
  -9   4   5        193.69        198.76        35.17 o
  -8   4   5         17.73         23.90        10.73 o
  -7   4   5       1168.11       1186.82        63.22 o
  -6   4   5         38.46         40.75        10.60 o
  -5   4   5       5548.23       5555.96        75.20 o
  -4   4   5        123.99        132.58        16.59 o
  -3   4   5       2503.27       2468.83        51.72 o
  -2   4   5       2004.25       1989.07        38.23 o
  -1   4   5         79.97         94.10        10.88 o
   0   4   5        166.62        170.65        15.85 o
   1   4   5       1933.53       1924.82        38.25 o
   2   4   5         44.54         34.84         8.62 o
   3   4   5       2531.34       2520.20        46.68 o
   4   4   5        281.62        302.31        18.28 o
   5   4   5       2050.23       2098.00        52.40 o
   6   4   5        141.49        122.12        18.64 o
   7   4   5       1706.20       1723.94        61.89 o
   8   4   5         92.76         71.16        17.49 o
   9   4   5        442.37        426.59        35.03 o
  10   4   5          5.64         10.56        14.69 o
  11   4   5         94.66         77.50        21.86 o
  12   4   5          3.92         24.27        21.51 o
 -11   5   5         46.68         49.90        24.82 o
 -10   5   5        553.78        549.54        56.13 o
  -9   5   5         71.44         57.39        21.84 o
  -8   5   5       1105.63       1133.95        44.78 o
  -7   5   5         46.38         57.65        12.82 o
  -6   5   5       1748.44       1746.42        50.40 o
  -5   5   5        232.00        222.73        16.34 o
  -4   5   5       4536.19       4557.80       141.94 o
  -3   5   5        138.10        141.03        10.13 o
  -2   5   5       2753.88       2776.36        50.38 o
  -1   5   5        256.95        260.00        15.61 o
   0   5   5       2719.29       2771.49        43.99 o
   1   5   5        281.73        279.60        15.80 o
   2   5   5       5044.77       5054.26        57.76 o
   3   5   5       1110.71       1134.52        31.67 o
   4   5   5       1114.18       1080.41        32.46 o
   5   5   5         49.56         54.69        11.65 o
   6   5   5        927.44        893.36        42.87 o
   7   5   5         17.16          9.41        13.58 o
   8   5   5        797.73        827.82        45.63 o
   9   5   5         75.84         43.28        22.66 o
  10   5   5         56.71         51.44        22.67 o
  11   5   5         24.12         37.39        25.12 o
  12   5   5        122.89         95.65        31.92 o
 -11   6   5        145.27         90.04        28.64 o
 -10   6   5         30.16          8.26        16.73 o
  -9   6   5        911.46        918.87        65.33 o
  -8   6   5         23.77         40.29        12.26 o
  -7   6   5        347.38        370.56        25.79 o
  -6   6   5         38.51         28.47        10.82 o
  -5   6   5        629.71        653.82        27.97 o
  -4   6   5         24.49         26.12        16.01 o
  -3   6   5       6719.15       6481.81        92.44 o
  -2   6   5         38.23         44.98         9.07 o
  -1   6   5       1840.97       1839.97        31.58 o
   0   6   5        590.88        580.03        20.83 o
   1   6   5       2983.49       3065.67        48.84 o
   2   6   5         83.79         79.80         8.86 o
   3   6   5       1532.97       1502.44        31.30 o
   4   6   5        109.63        119.37        12.69 o
   5   6   5         30.40         31.85        10.86 o
   6   6   5        408.07        401.05        25.37 o
   7   6   5        595.93        609.36        37.92 o
   8   6   5         17.88         14.96        13.86 o
   9   6   5        235.20        226.29        31.80 o
  10   6   5          6.08         14.43        16.46 o
  11   6   5         94.25        103.88        22.23 o
  12   6   5          1.54          7.88        26.77 o
 -10   7   5        248.71        270.45        38.63 o
  -9   7   5          2.00          3.15        14.54 o
  -8   7   5        914.61        954.79        87.13 o
  -7   7   5         29.43         17.68         8.77 o
  -6   7   5        149.52        151.85        27.79 o
  -5   7   5         30.19         28.72         6.91 o
  -4   7   5       2777.57       2889.37       123.04 o
  -3   7   5        185.29        204.51        15.56 o
  -2   7   5       2623.13       2647.25        44.32 o
  -1   7   5          9.32         18.43         8.09 o
   0   7   5         52.24         42.97         8.56 o
   1   7   5        416.62        391.08        18.40 o
   2   7   5       2673.79       2691.57        44.94 o
   3   7   5         81.20         80.16         9.59 o
   4   7   5        824.22        872.39        29.57 o
   5   7   5        118.82        113.23        14.24 o
   6   7   5        921.44        949.82        37.35 o
   7   7   5         40.17         51.35        14.46 o
   8   7   5        899.79        885.83        47.26 o
   9   7   5          6.50        -14.05        14.05 o
  10   7   5         95.09        119.95        34.31 o
  11   7   5          2.35          6.06        14.63 o
  -9   8   5        964.23       1033.65        70.23 o
  -8   8   5          3.07        -20.65        20.65 o
  -7   8   5        463.28        504.33        49.55 o
  -6   8   5         50.31         27.72        16.23 o
  -5   8   5        355.36        332.31        40.80 o
  -4   8   5          0.27          4.88         9.51 o
  -3   8   5       2926.79       2976.93        71.20 o
  -2   8   5         42.67         41.86        11.25 o
  -1   8   5        387.21        425.30        15.54 o
   0   8   5         20.72         21.22         6.70 o
   1   8   5       2278.96       2236.56        42.93 o
   2   8   5          7.69          2.52         6.71 o
   3   8   5       2448.82       2496.69        46.47 o
   4   8   5         24.53         32.81         9.24 o
   5   8   5       1032.91        999.36        36.48 o
   6   8   5        256.33        278.97        28.28 o
   7   8   5       1430.54       1444.74        56.52 o
   8   8   5         40.11         24.67        14.19 o
   9   8   5        156.79        149.34        22.54 o
  10   8   5         19.80         40.27        15.15 o
  11   8   5         86.22         88.97        45.77 o
  -9   9   5         27.99         66.36        24.10 o
  -8   9   5        972.53        956.92        71.60 o
  -7   9   5        273.63        277.73        40.17 o
  -6   9   5        323.87        311.31        42.77 o
  -5   9   5          2.49         -1.16        12.09 o
  -4   9   5       2304.39       2292.41        56.12 o
  -3   9   5         87.27         94.13        12.31 o
  -2   9   5       2322.27       2419.35        59.11 o
  -1   9   5         23.95         21.02         5.48 o
   0   9   5       1227.86       1295.64        31.31 o
   1   9   5        418.34        429.38        19.99 o
   2   9   5       2137.33       2101.13        49.34 o
   3   9   5         56.38         52.68        11.27 o
   4   9   5        304.92        319.92        20.72 o
   5   9   5          9.38         10.52        10.23 o
   6   9   5        690.73        711.01        32.52 o
   7   9   5         34.43         38.53        16.10 o
   8   9   5        387.19        419.76        32.88 o
   9   9   5         11.21          3.28        12.70 o
  10   9   5         71.99         93.11        27.76 o
  -9  10   5        389.08        444.14        52.56 o
  -8  10   5          8.33          9.12        20.36 o
  -7  10   5        734.18        696.52        64.69 o
  -6  10   5          0.48         46.79        23.06 o
  -5  10   5        609.55        598.34        41.55 o
  -4  10   5        502.65        507.98        25.24 o
  -3  10   5       1313.06       1330.25        42.06 o
  -2  10   5          5.06         -0.70         8.72 o
  -1  10   5        609.25        592.38        28.82 o
   0  10   5        350.61        328.47        16.56 o
   1  10   5        921.25        906.72        28.75 o
   2  10   5         37.20         34.87         9.39 o
   3  10   5        985.72        955.75        35.70 o
   4  10   5        285.90        286.15        23.45 o
   5  10   5        273.72        287.01        20.17 o
   6  10   5         56.72         52.81        11.83 o
   7  10   5        329.29        386.65        30.00 o
   8  10   5         10.04          3.42        16.47 o
   9  10   5        177.42        201.94        33.56 o
  10  10   5          0.27        -23.62        23.62 o
  -9  11   5         52.26         45.22        24.44 o
  -8  11   5        782.32        770.28        69.94 o
  -7  11   5        213.73        235.30        41.51 o
  -6  11   5        454.69        436.13        53.14 o
  -5  11   5        206.41        237.62        41.30 o
  -4  11   5        388.07        448.23        23.75 o
  -3  11   5         20.63         25.01         8.90 o
  -2  11   5       1160.35       1207.98        42.55 o
  -1  11   5          5.50          0.38         8.06 o
   0  11   5       1771.20       1869.06        41.66 o
   1  11   5        157.19        180.27        14.07 o
   2  11   5       1556.40       1454.82        42.56 o
   3  11   5        184.97        160.16        18.74 o
   4  11   5        906.99        852.76        42.24 o
   5  11   5         79.17         70.86        11.37 o
   6  11   5        414.06        428.41        29.44 o
   7  11   5         45.76         34.69        13.38 o
   8  11   5        162.45        179.47        30.69 o
   9  11   5         30.69         32.44        31.97 o
  10  11   5        240.37        250.58        40.96 o
  -9  12   5        346.69        300.84        47.77 o
  -8  12   5        122.67        134.12        34.81 o
  -7  12   5        807.98        804.86        75.77 o
  -6  12   5          5.93         -0.45        21.62 o
  -5  12   5        745.43        687.26        67.99 o
  -4  12   5         50.14         44.41         9.54 o
  -3  12   5        608.48        647.08        42.79 o
  -2  12   5        263.48        244.41        20.67 o
  -1  12   5       2347.18       2306.69        70.55 o
   0  12   5        139.01        112.76        11.32 o
   1  12   5       1374.65       1354.61        44.89 o
   2  12   5         18.03         16.49         9.14 o
   3  12   5        604.03        566.57        28.85 o
   4  12   5         57.92         49.25        16.14 o
   5  12   5        581.14        622.27        37.95 o
   6  12   5         82.83         71.56        23.16 o
   7  12   5        238.34        255.34        35.32 o
   8  12   5         65.05         50.60        48.39 o
   9  12   5        203.80        185.74        33.96 o
  10  12   5         14.57         10.02        22.37 o
  -9  13   5          2.91        -24.90        24.90 o
  -8  13   5         98.36         14.03        21.81 o
  -7  13   5          4.43         -7.69        21.42 o
  -6  13   5        740.20        687.57        70.84 o
  -5  13   5         61.14         75.14        33.56 o
  -4  13   5        292.15        303.61        29.63 o
  -3  13   5        241.94        235.82        24.22 o
  -2  13   5        136.07        135.25        16.81 o
  -1  13   5        310.83        323.71        24.90 o
   0  13   5        846.01        822.10        31.82 o
   1  13   5         29.60         20.04         9.36 o
   2  13   5        155.66        141.15        18.01 o
   3  13   5         18.28         22.51        10.91 o
   4  13   5        570.41        552.19        35.67 o
   5  13   5         30.15         43.86        52.51 o
   6  13   5        382.17        375.35        42.36 o
   7  13   5          4.46         -3.86        27.37 o
   8  13   5         64.06         78.38        25.10 o
   9  13   5         12.00         -6.89        16.82 o
  -9  14   5         29.13         94.84        35.28 o
  -8  14   5          6.58          6.79        21.97 o
  -7  14   5        131.30         38.16        27.83 o
  -6  14   5         21.88          5.68        20.62 o
  -5  14   5        484.76        516.51        65.21 o
  -4  14   5         40.42         35.14         9.36 o
  -3  14   5        150.26        162.15        17.71 o
  -2  14   5         61.10         60.36        13.09 o
  -1  14   5        995.34       1026.29        43.39 o
   0  14   5          5.10          1.61         8.07 o
   1  14   5        437.43        480.73        28.18 o
   2  14   5         10.47         14.36        10.25 o
   3  14   5        475.04        477.48        62.93 o
   4  14   5         28.15         21.24        17.52 o
   5  14   5        883.43        875.82        62.23 o
   6  14   5          8.84         -1.30        18.43 o
   7  14   5         81.89         60.62        21.00 o
   8  14   5         11.36         27.15        25.64 o
   9  14   5        102.78        157.06        41.91 o
  -9  15   5          0.69        -11.22        20.89 o
  -8  15   5         24.37         41.73        28.94 o
  -7  15   5         16.59          6.85        21.08 o
  -6  15   5        359.36        367.16        57.52 o
  -5  15   5          6.31         44.32        29.53 o
  -4  15   5        281.17        262.32        20.50 o
  -3  15   5         90.29         74.44        12.94 o
  -2  15   5       1133.33       1179.26        68.70 o
  -1  15   5         36.36         33.66        14.81 o
   0  15   5       1123.33       1179.40        39.23 o
   1  15   5         12.04         23.80         9.47 o
   2  15   5         85.70         92.06        15.65 o
   3  15   5          1.40        -12.07        17.09 o
   4  15   5        644.03        709.93        55.31 o
   5  15   5         17.96         38.84        22.94 o
   6  15   5        287.37        251.77        68.85 o
   7  15   5          4.09         -8.64        17.82 o
   8  15   5        130.29        112.55        28.94 o
   9  15   5         10.66          4.11        25.38 o
  -9  16   5         56.49         35.77        29.08 o
  -8  16   5          3.83         25.95        24.99 o
  -7  16   5        287.14        324.40        55.91 o
  -6  16   5          7.85          0.59        23.16 o
  -5  16   5        612.97        709.59        78.57 o
  -4  16   5        139.28         72.23        33.43 o
  -3  16   5        324.43        333.41        28.44 o
  -2  16   5         20.96         21.09        16.38 o
  -1  16   5        786.60        749.99        48.88 o
   0  16   5          0.45        -14.94        14.94 o
   1  16   5        111.67        129.77        26.33 o
   2  16   5         11.39         30.18        18.45 o
   3  16   5        129.26        151.04        35.20 o
   4  16   5         33.36         25.69        18.61 o
   5  16   5        364.07        443.64        54.89 o
   6  16   5          8.91         54.03        21.13 o
   7  16   5         72.65         44.41        21.72 o
   8  16   5          2.73        -19.76        19.96 o
   9  16   5        121.14        169.76        47.66 o
  -9  17   5          6.83         -7.17        25.47 o
  -8  17   5         43.00         52.33        31.67 o
  -7  17   5         14.56        -12.42        27.03 o
  -6  17   5        431.21        371.25        61.79 o
  -5  17   5         60.51         45.89        24.77 o
  -4  17   5        269.40        238.21        47.87 o
  -3  17   5          2.98        -12.36        23.77 o
  -2  17   5        233.61        218.52        26.23 o
  -1  17   5         60.91         98.13        21.64 o
   0  17   5        317.82        355.59        37.44 o
   1  17   5          7.57         -6.80        35.12 o
   2  17   5        145.02        202.66        32.00 o
   3  17   5         33.45         18.00        18.23 o
   4  17   5        331.66        366.99        51.81 o
   5  17   5          2.29         19.21        22.14 o
   6  17   5         89.13         89.03        26.38 o
   7  17   5          4.71         37.02        20.90 o
   8  17   5         63.22         17.49        26.10 o
   9  17   5         10.04          2.43        23.48 o
  -9  18   5         66.88         54.34        35.64 o
  -8  18   5         32.07         10.60        32.47 o
  -7  18   5         57.71         57.87        33.60 o
  -6  18   5          3.57         10.86        25.28 o
  -5  18   5        133.11        116.94        39.94 o
  -4  18   5         11.63         37.25        29.33 o
  -3  18   5        194.76        200.74        50.94 o
  -2  18   5         51.45         36.96        27.11 o
  -1  18   5        325.03        397.54        37.85 o
   0  18   5         68.43         29.18        18.23 o
   1  18   5        236.54        303.44        37.45 o
   2  18   5          6.13          9.12        37.38 o
   3  18   5        238.31        204.77        34.52 o
   4  18   5          8.54          8.52        17.43 o
   5  18   5        124.09        123.37        29.00 o
   6  18   5         11.75         -1.32        19.95 o
   7  18   5         76.39         66.57        26.53 o
   8  18   5          9.36         10.32        29.28 o
  -9  19   5         10.23         42.28        31.83 o
  -8  19   5        102.64         85.82        37.19 o
  -7  19   5          5.36        -12.77        29.35 o
  -6  19   5        110.17        104.22        39.31 o
  -5  19   5         59.55         74.15        36.16 o
  -4  19   5        122.55        154.91        44.54 o
  -3  19   5          1.32        -18.61        30.99 o
  -2  19   5        256.99        293.04        60.40 o
  -1  19   5          8.30         -9.13        36.16 o
   0  19   5        123.89        130.81        40.90 o
   1  19   5         18.61         21.63        19.39 o
   2  19   5        229.04        244.15        81.22 o
   3  19   5         31.68         20.66        21.55 o
   4  19   5        186.14        193.95        35.42 o
   5  19   5          7.15        -21.89        38.90 o
   6  19   5        123.40        101.24        30.91 o
   7  19   5          0.29         31.53        28.83 o
   8  19   5         99.70         70.52        46.13 o
  -7  20   5         60.51         54.24        33.23 o
  -6  20   5          3.48        -14.62        28.87 o
  -5  20   5         80.09        130.68        45.37 o
  -4  20   5         16.59        -33.82        33.82 o
  -3  20   5        172.29        224.88        57.72 o
  -2  20   5         35.88        -32.78        32.78 o
  -1  20   5         44.84         57.26        37.75 o
   0  20   5          3.70         -9.07        14.37 o
   1  20   5         69.09         89.30        25.83 o
   2  20   5          0.85        -20.34        20.34 o
   3  20   5        208.24        180.93        37.54 o
   4  20   5          0.90         -8.55        18.60 o
   5  20   5         62.45         38.67        24.70 o
   6  20   5          2.29         -9.02        27.27 o
  -5  21   5          0.92        -11.65        25.84 o
  -4  21   5        190.13        159.95        49.71 o
  -3  21   5          8.76        -11.75        27.25 o
  -2  21   5        166.43        177.69        48.50 o
  -1  21   5         11.47        -27.00        27.00 o
   0  21   5         55.41        158.05        47.39 o
   1  21   5          4.41         11.43        17.54 o
   2  21   5        183.08        211.59        66.96 o
   3  21   5          1.91         10.06        32.53 o
   4  21   5         42.66         22.78        37.50 o
   5  21   5          2.48         24.48        22.30 o
  -2  22   5          5.33          0.16        27.70 o
  -1  22   5         60.69         11.44        26.51 o
   0  22   5          5.64          3.38        30.71 o
   1  22   5        170.97         79.21        44.86 o
   2  22   5         11.68         18.67        18.94 o
   3  22   5         96.24        102.20        41.66 o
   4  22   5          7.98        -31.39        31.39 o
   3  23   5          4.36        -32.75        32.75 o
   4  23   5         13.20         21.02        27.76 o
  -2 -23   6          5.03         -3.39        29.17 o
  -1 -23   6         27.21         78.03        41.26 o
   0 -23   6          4.36         17.46        34.99 o
   1 -23   6         84.60        108.96        44.17 o
   2 -23   6          0.45        -16.39        27.44 o
   3 -23   6         72.16        151.15        46.92 o
  -3 -22   6          0.43          3.99        27.59 o
  -2 -22   6         25.40         13.16        28.29 o
  -1 -22   6          3.35        -37.25        37.25 o
   0 -22   6         40.50         56.53        27.06 o
   1 -22   6          0.47         -8.38        30.42 o
   2 -22   6        127.05        192.09        53.53 o
   3 -22   6          6.60          4.12        25.72 o
   4 -22   6         14.48         12.64        31.58 o
  -4 -21   6          2.04         -2.38        25.47 o
  -3 -21   6        175.05        192.48        40.57 o
  -2 -21   6          3.44         -1.10        21.18 o
  -1 -21   6         73.54         65.54        26.62 o
   0 -21   6         14.84          8.01        21.65 o
   1 -21   6        146.86         47.71        31.74 o
   2 -21   6         12.43         -3.74        18.75 o
   3 -21   6         85.70         42.63        21.44 o
   4 -21   6          1.17          2.93        17.97 o
   5 -21   6         14.93         67.02        47.47 o
  -5 -20   6          0.60        -10.60        27.11 o
  -4 -20   6        175.49        212.57        39.00 o
  -3 -20   6          3.95        -13.61        20.90 o
  -2 -20   6        209.86        191.72        74.01 o
  -1 -20   6          0.86        -19.78        19.78 o
   0 -20   6        127.56        105.79        29.88 o
   1 -20   6         12.91         30.21        27.76 o
   2 -20   6        139.98        148.01        30.66 o
   3 -20   6          8.88         -8.04        20.93 o
   4 -20   6         69.09         57.44        27.17 o
   5 -20   6          0.72         16.85        38.95 o
   6 -20   6         57.69         48.06        42.31 o
  -7 -19   6        154.72        208.61        55.33 o
  -6 -19   6         12.01         -5.63        15.64 o
  -5 -19   6        152.64        183.55        30.28 o
  -4 -19   6         16.51        -12.17        30.84 o
  -3 -19   6        150.81        189.22        35.49 o
  -2 -19   6         49.34         30.59        32.89 o
  -1 -19   6        159.71        149.39        31.97 o
   0 -19   6         12.43         28.55        29.70 o
   1 -19   6        150.03        124.15        29.32 o
   2 -19   6          0.09        -19.45        19.45 o
   3 -19   6        147.24        228.84        37.34 o
   4 -19   6          7.54         25.85        31.43 o
   5 -19   6         67.34         43.35        35.25 o
   6 -19   6          8.54         -9.19        34.86 o
  -9 -18   6          3.16        -23.20        23.20 o
  -8 -18   6         69.04         73.80        25.84 o
  -7 -18   6         43.65         35.65        16.38 o
  -6 -18   6        106.93         80.81        22.90 o
  -5 -18   6         62.87         77.54        20.56 o
  -4 -18   6         90.79         73.83        26.28 o
  -3 -18   6         11.90         18.50        23.77 o
  -2 -18   6        209.21        156.58        31.82 o
  -1 -18   6         28.05         28.42        21.37 o
   0 -18   6        186.48        160.33        33.72 o
   1 -18   6         44.81         17.76        19.26 o
   2 -18   6        215.04        210.51        33.63 o
   3 -18   6         11.26         -2.82        17.78 o
   4 -18   6        207.90        184.13        48.58 o
   5 -18   6          2.03          9.42        27.71 o
   6 -18   6         62.57        104.34        47.71 o
   7 -18   6          0.55        -17.63        31.83 o
  -9 -17   6         53.92         19.05        25.44 o
  -8 -17   6         16.84         -5.47        21.22 o
  -7 -17   6         97.08        115.72        32.95 o
  -6 -17   6          3.70         15.00        14.66 o
  -5 -17   6        217.85        246.75        36.91 o
  -4 -17   6         34.02         39.53        50.16 o
  -3 -17   6        177.93        222.83        34.94 o
  -2 -17   6         80.90         38.65        24.55 o
  -1 -17   6        304.11        335.61        42.53 o
   0 -17   6          2.73         18.17        29.52 o
   1 -17   6        136.62        118.50        25.49 o
   2 -17   6         12.46         17.29        18.79 o
   3 -17   6        223.37        173.83        45.88 o
   4 -17   6          1.85        -32.60        32.60 o
   5 -17   6        241.35        296.21        60.52 o
   6 -17   6         12.44         90.00        43.05 o
   7 -17   6         61.03         38.49        38.25 o
 -10 -16   6         87.93         -4.15        23.42 o
  -9 -16   6          7.05        -23.27        23.27 o
  -8 -16   6         92.24         50.79        14.23 o
  -7 -16   6          3.82          0.02        14.70 o
  -6 -16   6        489.78        524.91        43.54 o
  -5 -16   6         53.32         57.92        19.02 o
  -4 -16   6        242.77        292.01        48.78 o
  -3 -16   6          0.82         18.24        19.31 o
  -2 -16   6        336.64        317.64        42.05 o
  -1 -16   6         75.51         64.90        23.63 o
   0 -16   6        256.72        281.63        81.60 o
   1 -16   6         12.78          9.85        19.06 o
   2 -16   6         52.70         33.52        30.61 o
   3 -16   6         21.20         56.92        33.12 o
   4 -16   6        393.82        554.27        74.95 o
   5 -16   6          3.63         34.75        36.14 o
   6 -16   6        133.71        120.42        44.03 o
   7 -16   6          6.75         24.75        32.42 o
 -10 -15   6          2.04         18.48        16.02 o
  -9 -15   6         17.88        -19.20        21.72 o
  -8 -15   6         14.91         -1.02        15.65 o
  -7 -15   6        151.77         93.93        26.27 o
  -6 -15   6         11.88         11.55        17.39 o
  -5 -15   6        468.73        513.08        40.69 o
  -4 -15   6         38.00          3.21        15.81 o
  -3 -15   6        241.11        299.17        39.25 o
  -2 -15   6         12.30          6.25        17.80 o
  -1 -15   6        716.47        770.63        57.27 o
   0 -15   6         24.88         -4.20        17.65 o
   1 -15   6         47.84        107.43        25.49 o
   2 -15   6         28.66         31.61        28.65 o
   3 -15   6        134.10        177.91        45.57 o
   4 -15   6         12.58          5.64        33.39 o
   5 -15   6        492.00        554.06        76.43 o
   6 -15   6          6.29          1.58        30.33 o
   7 -15   6         75.28         54.64        36.94 o
   8 -15   6          3.50         66.46        47.20 o
 -11 -14   6          9.34         78.03        33.64 o
 -10 -14   6        105.67        125.05        24.97 o
  -9 -14   6          4.88         -5.84        14.03 o
  -8 -14   6         10.22          2.21        19.77 o
  -7 -14   6         24.85         -2.23        16.90 o
  -6 -14   6        408.73        453.08        38.81 o
  -5 -14   6         81.01         60.13        17.28 o
  -4 -14   6        712.64        634.68        43.36 o
  -3 -14   6          8.08         -1.82        33.90 o
  -2 -14   6       1348.84       1469.44        92.80 o
  -1 -14   6          7.25          6.53        12.86 o
   0 -14   6        939.59        956.04        40.72 o
   1 -14   6          9.34          7.97         7.38 o
   2 -14   6         74.60         49.78        32.38 o
   3 -14   6          6.07         13.12        26.34 o
   4 -14   6        644.08        722.02        83.93 o
   5 -14   6         30.55         74.87        38.59 o
   6 -14   6        278.00        337.11        64.07 o
   7 -14   6          5.63         15.61        35.50 o
   8 -14   6        101.02        173.28        54.37 o
 -11 -13   6        189.21        179.01        36.40 o
 -10 -13   6         16.03         23.43        25.04 o
  -9 -13   6         89.04        133.48        24.88 o
  -8 -13   6        159.11        100.90        21.99 o
  -7 -13   6        205.31        207.92        33.77 o
  -6 -13   6         22.37         16.54        14.43 o
  -5 -13   6        428.04        452.40        28.55 o
  -4 -13   6        144.96        131.19        17.39 o
  -3 -13   6        302.11        340.41        38.92 o
  -2 -13   6        202.15        154.71        29.13 o
  -1 -13   6        931.49        971.74        41.62 o
   0 -13   6         11.16          7.31         9.81 o
   1 -13   6        879.50        822.71        37.19 o
   2 -13   6         20.97          7.28         7.61 o
   3 -13   6        639.84        535.41        63.43 o
   4 -13   6         42.94         23.37        34.23 o
   5 -13   6        553.71        598.23        77.35 o
   6 -13   6         37.60         90.13        39.92 o
   7 -13   6         84.58        128.22        44.65 o
   8 -13   6         17.51        -16.11        31.74 o
 -12 -12   6         64.01         78.71        39.71 o
 -11 -12   6         10.32         51.24        22.57 o
 -10 -12   6        143.54        199.33        30.12 o
  -9 -12   6         34.24         63.09        21.50 o
  -8 -12   6        460.39        501.51        51.73 o
  -7 -12   6         75.66         87.09        20.30 o
  -6 -12   6        932.83       1019.02        60.01 o
  -5 -12   6        376.46        379.72        25.42 o
  -4 -12   6        185.00        176.14        18.69 o
  -3 -12   6        272.07        237.19        24.10 o
  -2 -12   6         38.26         47.34        18.36 o
  -1 -12   6        462.21        466.67        29.76 o
   0 -12   6       1114.31       1046.33        40.96 o
   1 -12   6        128.90        106.91        16.51 o
   2 -12   6        784.62        744.46        36.14 o
   3 -12   6         13.89         11.83         9.24 o
   4 -12   6        613.86        677.66        86.21 o
   5 -12   6         98.15         95.66        41.85 o
   6 -12   6        227.22        225.12        54.36 o
   7 -12   6         11.07         14.70        21.91 o
   8 -12   6         49.85         66.26        37.89 o
   9 -12   6         17.31        -12.32        33.52 o
 -12 -11   6          6.50        -26.62        26.62 o
 -11 -11   6         94.58        119.04        89.10 o
 -10 -11   6         99.66         86.40        22.00 o
  -9 -11   6        268.43        346.43        68.61 o
  -8 -11   6          7.77         18.94        18.44 o
  -7 -11   6       1227.50       1288.75        60.60 o
  -6 -11   6         28.01         32.93         9.21 o
  -5 -11   6        675.16        715.22        36.13 o
  -4 -11   6        110.34         81.66        13.26 o
  -3 -11   6        176.43        184.30        18.55 o
  -2 -11   6        346.49        352.51        27.27 o
  -1 -11   6        869.08        838.77        47.71 o
   0 -11   6        352.92        366.90        30.06 o
   1 -11   6       1211.47       1200.45        65.78 o
   2 -11   6          9.81         13.10        11.00 o
   3 -11   6        424.51        420.51        22.56 o
   4 -11   6        134.23         89.15        19.91 o
   5 -11   6        414.10        413.98        40.11 o
   6 -11   6         47.12         36.46        17.12 o
   7 -11   6        233.52        257.75        34.33 o
   8 -11   6         19.95         -3.66        11.50 o
   9 -11   6        113.68        203.32        52.49 o
 -12 -10   6         68.56         64.78        40.94 o
 -11 -10   6         37.01         53.30        17.18 o
 -10 -10   6        116.97        150.06        24.67 o
  -9 -10   6         78.54         82.38        19.24 o
  -8 -10   6        708.95        745.85        47.06 o
  -7 -10   6        121.75        142.81        24.18 o
  -6 -10   6        483.30        487.96        19.34 o
  -5 -10   6          7.89          1.27         3.41 o
  -4 -10   6        433.81        401.04        24.41 o
  -3 -10   6         49.52         40.58        10.13 o
  -2 -10   6        606.05        553.95        33.49 o
  -1 -10   6         30.02         28.78        12.93 o
   0 -10   6       1486.50       1514.18        51.30 o
   1 -10   6        135.37        117.82        14.56 o
   2 -10   6       1209.77       1177.02        38.11 o
   3 -10   6        406.39        404.01        21.93 o
   4 -10   6        481.02        453.08        29.37 o
   5 -10   6        104.22        102.17        22.66 o
   6 -10   6        599.18        712.72        52.36 o
   7 -10   6          6.01         -8.68        25.01 o
   8 -10   6        254.64        228.65        34.05 o
   9 -10   6          3.89        -39.71        39.71 o
 -12  -9   6          7.22        -31.92        31.92 o
 -11  -9   6         26.93         18.37        25.50 o
 -10  -9   6         85.65         80.89        19.39 o
  -9  -9   6        443.31        485.12        38.38 o
  -8  -9   6          6.04          1.07        13.97 o
  -7  -9   6        455.28        486.28        44.97 o
  -6  -9   6        154.95        150.89        11.42 o
  -5  -9   6        508.68        431.93        27.56 o
  -4  -9   6         21.00         21.19         6.57 o
  -3  -9   6       1910.15       1917.08        42.66 o
  -2  -9   6         92.49         98.36        11.75 o
  -1  -9   6       1010.82       1006.44        31.51 o
   0  -9   6        204.41        233.11        21.70 o
   1  -9   6       2229.42       2184.62        53.00 o
   2  -9   6         30.68         37.25         9.57 o
   3  -9   6        721.75        694.91        25.10 o
   4  -9   6        102.35         89.00        14.68 o
   5  -9   6        192.33        177.61        19.62 o
   6  -9   6         46.84         60.04        21.73 o
   7  -9   6        722.28        746.14        75.03 o
   8  -9   6          0.44        -17.44        17.44 o
   9  -9   6        117.09        142.82        29.79 o
  10  -9   6          1.64        -40.98        40.98 o
 -12  -8   6         69.98         26.29        38.00 o
 -11  -8   6          1.84          8.64        18.37 o
 -10  -8   6        199.05        204.28        27.31 o
  -9  -8   6         23.05         36.00        15.69 o
  -8  -8   6        571.58        552.79        42.54 o
  -7  -8   6         85.49         81.45        10.00 o
  -6  -8   6         54.50         49.52         7.07 o
  -5  -8   6        129.21        120.99        10.43 o
  -4  -8   6       1764.32       1769.77        36.15 o
  -3  -8   6         82.49         89.18        10.25 o
  -2  -8   6       2224.62       2262.59        39.48 o
  -1  -8   6         73.16         60.29         9.30 o
   0  -8   6       1554.84       1558.47        36.87 o
   1  -8   6        150.12        156.02        16.04 o
   2  -8   6       2420.01       2376.47        47.16 o
   3  -8   6          7.51          6.05         9.58 o
   4  -8   6        143.97        128.23        17.34 o
   5  -8   6         30.23         43.54        30.66 o
   6  -8   6        688.39        654.05        60.26 o
   7  -8   6         72.29         46.39        26.64 o
   8  -8   6        373.00        414.71        43.12 o
   9  -8   6          0.58         -3.29        19.03 o
  10  -8   6         41.52         62.45        44.75 o
 -12  -7   6          9.39         26.49        28.34 o
 -11  -7   6        136.35        163.75        25.02 o
 -10  -7   6          0.92        -15.04        18.57 o
  -9  -7   6        916.91        945.48        50.96 o
  -8  -7   6         15.87         25.28        10.91 o
  -7  -7   6        225.53        230.89        16.36 o
  -6  -7   6         29.65         31.20         5.23 o
  -5  -7   6        482.59        436.37        24.51 o
  -4  -7   6        252.18        245.71        13.90 o
  -3  -7   6       3252.45       3189.66        45.37 o
  -2  -7   6        317.32        314.20        15.24 o
  -1  -7   6       1184.24       1105.50        38.47 o
   0  -7   6         45.78         44.79         9.36 o
   1  -7   6       1970.78       1920.83        44.60 o
   2  -7   6        157.25        128.93        12.37 o
   3  -7   6       1664.17       1511.22        62.03 o
   4  -7   6         39.20         32.78        12.90 o
   5  -7   6       1092.48       1085.31        60.89 o
   6  -7   6         23.02         23.24        12.14 o
   7  -7   6       1375.78       1425.41        73.64 o
   8  -7   6         13.90        -13.02        18.57 o
   9  -7   6        106.50         52.96        26.22 o
  10  -7   6          1.28          3.04        31.13 o
 -12  -6   6        108.11        106.73        40.83 o
 -11  -6   6         10.25         11.84        14.21 o
 -10  -6   6        208.54        225.02        27.35 o
  -9  -6   6         41.15         63.53        19.76 o
  -8  -6   6        622.55        618.01        22.67 o
  -7  -6   6         27.36         30.16         8.41 o
  -6  -6   6        324.43        305.87        16.27 o
  -5  -6   6         46.17         44.07         6.43 o
  -4  -6   6       2698.91       2693.07        37.06 o
  -3  -6   6        506.95        501.36        18.28 o
  -2  -6   6       2407.74       2418.99        55.18 o
  -1  -6   6         81.18         91.42        11.85 o
   0  -6   6        282.86        270.71        17.61 o
   1  -6   6        687.18        698.48        28.98 o
   2  -6   6       1546.14       1543.56        36.22 o
   3  -6   6        169.42        189.53        19.72 o
   4  -6   6        477.40        443.12        45.79 o
   5  -6   6          0.04        -10.07        11.44 o
   6  -6   6       1023.11       1066.23        71.27 o
   7  -6   6         17.78         -3.13        18.08 o
   8  -6   6        689.93        732.72        68.68 o
   9  -6   6          6.87        -15.56        18.97 o
  10  -6   6        107.28        113.03        26.00 o
 -12  -5   6         36.58         10.52        26.63 o
 -11  -5   6        117.90         91.98        19.21 o
 -10  -5   6        103.50         95.31        22.91 o
  -9  -5   6        803.83        780.29        44.63 o
  -8  -5   6         10.50         10.95         6.52 o
  -7  -5   6        499.06        494.66        22.43 o
  -6  -5   6        195.20        184.59        14.50 o
  -5  -5   6       1299.81       1258.47        23.32 o
  -4  -5   6        523.05        538.98        19.07 o
  -3  -5   6       2329.63       2284.72        45.55 o
  -2  -5   6       1170.59       1102.06        37.45 o
  -1  -5   6        249.29        248.83        16.86 o
   0  -5   6        198.25        199.34        15.11 o
   1  -5   6       1683.44       1667.73        42.05 o
   2  -5   6         79.88         63.14         9.78 o
   3  -5   6       1195.18       1208.11        45.19 o
   4  -5   6        344.92        287.74        24.39 o
   5  -5   6        119.40        104.94        18.27 o
   6  -5   6        161.76        169.57        29.11 o
   7  -5   6        592.55        618.41        50.07 o
   8  -5   6         16.73         26.58        19.60 o
   9  -5   6        276.49        280.92        42.86 o
  10  -5   6          0.72         -0.45        16.84 o
  11  -5   6         90.47         27.95        26.95 o
 -13  -4   6         43.42         40.44        41.53 o
 -12  -4   6        182.48        240.75        53.08 o
 -11  -4   6         51.12         88.80        35.96 o
 -10  -4   6        637.93        674.63        41.68 o
  -9  -4   6         34.82         24.45        18.60 o
  -8  -4   6       1050.44       1091.38        34.35 o
  -7  -4   6        318.52        319.89        32.25 o
  -6  -4   6       1335.51       1283.28        40.07 o
  -5  -4   6        320.29        285.09        12.44 o
  -4  -4   6       2850.45       2868.31        43.40 o
  -3  -4   6        246.31        240.85        18.05 o
  -2  -4   6       1474.79       1414.21        38.94 o
  -1  -4   6        272.83        273.37        17.50 o
   0  -4   6       1293.16       1234.45        33.70 o
   1  -4   6        211.30        171.20        13.70 o
   2  -4   6       4081.80       4173.14        79.55 o
   3  -4   6        242.01        247.38        22.38 o
   4  -4   6       1644.01       1636.57        74.81 o
   5  -4   6         15.19          5.91        12.71 o
   6  -4   6        734.30        759.08        52.09 o
   7  -4   6         21.44         20.47        17.11 o
   8  -4   6        611.86        590.35        50.68 o
   9  -4   6         22.34         -9.78        17.28 o
  10  -4   6        126.30         80.09        48.40 o
  11  -4   6         19.91         40.24        18.64 o
 -13  -3   6         86.78         49.06        27.98 o
 -12  -3   6         37.01         12.57        28.15 o
 -11  -3   6        253.00        260.18        54.50 o
 -10  -3   6        122.28        141.73        20.97 o
  -9  -3   6        162.41        149.97        23.68 o
  -8  -3   6         89.09         85.41        11.49 o
  -7  -3   6        655.23        682.09        31.89 o
  -6  -3   6        226.18        161.90        21.28 o
  -5  -3   6       2791.50       2771.27        43.39 o
  -4  -3   6        227.93        231.35        13.45 o
  -3  -3   6       4122.20       4339.19        71.33 o
  -2  -3   6         52.13         55.34        11.59 o
  -1  -3   6       5359.58       5159.95        70.17 o
   0  -3   6       1007.07       1036.69        31.07 o
   1  -3   6       2628.43       2595.90        50.45 o
   2  -3   6        202.52        188.90        19.05 o
   3  -3   6       2254.72       2250.57        61.66 o
   4  -3   6         59.24         46.70        13.61 o
   5  -3   6       1519.83       1520.27       160.57 o
   6  -3   6         94.82        108.25        25.79 o
   7  -3   6        513.98        564.14        47.84 o
   8  -3   6         20.39         26.89        18.25 o
   9  -3   6        441.05        471.13        68.09 o
  10  -3   6         34.67         20.16        16.93 o
  11  -3   6         98.25         80.10        24.16 o
 -13  -2   6         17.38         -4.57        24.25 o
 -12  -2   6        216.53        226.32        52.47 o
 -11  -2   6         59.35         55.49        29.10 o
 -10  -2   6        118.82        151.63        23.76 o
  -9  -2   6         54.33         66.11        17.18 o
  -8  -2   6        136.31        131.37        13.48 o
  -7  -2   6        437.81        448.49        21.95 o
  -6  -2   6       1918.13       1924.52        47.75 o
  -5  -2   6        168.41        166.15        11.88 o
  -4  -2   6        958.44        987.52        24.51 o
  -3  -2   6         12.52          5.93         6.98 o
  -2  -2   6       2830.86       2830.91        61.46 o
  -1  -2   6          5.07         -1.53         7.65 o
   0  -2   6       4439.48       4467.97        81.98 o
   1  -2   6        342.60        319.45        21.73 o
   2  -2   6        970.70        962.54        28.51 o
   3  -2   6        196.76        186.73        20.31 o
   4  -2   6       2356.94       2335.42        64.95 o
   5  -2   6          4.05         11.16        16.52 o
   6  -2   6        505.49        547.85        65.31 o
   7  -2   6         10.11          6.91        21.50 o
   8  -2   6        237.16        263.25        35.65 o
   9  -2   6          0.68          4.72        18.66 o
  10  -2   6        404.55        404.23        46.03 o
  11  -2   6         12.17          5.97        43.34 o
  12  -2   6         59.06         89.36        35.51 o
 -13  -1   6         39.53         54.44        40.55 o
 -12  -1   6         11.89         20.57        25.86 o
 -11  -1   6        619.16        614.70        73.95 o
 -10  -1   6        106.45        105.15        24.01 o
  -9  -1   6        390.73        423.23        33.06 o
  -8  -1   6         63.11         52.56        14.35 o
  -7  -1   6       1843.93       1869.78        42.51 o
  -6  -1   6        135.27        161.32        11.79 o
  -5  -1   6       1317.58       1370.34        34.53 o
  -4  -1   6         74.81         67.62         7.94 o
  -3  -1   6        187.92        172.69        11.44 o
  -2  -1   6       1134.90       1117.21        27.68 o
  -1  -1   6       3205.22       3223.88        55.27 o
   0  -1   6        146.20        180.28        13.98 o
   1  -1   6        842.38        798.37        28.53 o
   2  -1   6         22.66         30.27         8.60 o
   3  -1   6       1784.79       1793.84        37.42 o
   4  -1   6         45.66         51.99        12.80 o
   5  -1   6       2193.02       2152.51        58.71 o
   6  -1   6          9.56         14.71        16.48 o
   7  -1   6        147.90        123.10        11.31 o
   8  -1   6         45.38         -7.41        18.65 o
   9  -1   6        458.27        513.81        49.87 o
  10  -1   6          6.23         10.24        32.40 o
  11  -1   6        253.49        242.06        68.32 o
  12  -1   6          1.83        -31.23        31.23 o
 -13   0   6          1.73         45.25        32.96 o
 -12   0   6        256.38        297.64        54.55 o
 -11   0   6         16.36         16.43        28.48 o
 -10   0   6       1033.03       1092.69        89.69 o
  -9   0   6          4.08          8.67        11.80 o
  -8   0   6       1009.43        992.65        59.13 o
  -7   0   6         44.78         45.04        10.97 o
  -6   0   6       2763.98       2642.32        46.36 o
  -5   0   6          0.87         -6.77         7.70 o
  -4   0   6       1031.78       1028.57        25.59 o
  -3   0   6          2.51          0.82         6.18 o
  -2   0   6       2164.35       2105.73        37.75 o
  -1   0   6         66.57         70.76        10.21 o
   0   0   6       2610.41       2487.58        70.19 o
   1   0   6          5.84          6.11         8.88 o
   2   0   6        178.23        152.44        13.55 o
   3   0   6          0.25          0.04         6.53 o
   4   0   6       2979.73       2858.15        63.12 o
   5   0   6          2.82          1.44         5.78 o
   6   0   6        680.31        722.38        50.61 o
   7   0   6          2.62         -3.20        18.05 o
   8   0   6        252.03        229.53        33.59 o
   9   0   6          0.64         13.01        21.38 o
  10   0   6        543.86        520.30        51.94 o
  11   0   6         10.49         15.66        90.14 o
  12   0   6        107.50        109.29        41.13 o
 -13   1   6         46.22         13.08        31.18 o
 -12   1   6         12.45         13.60        23.99 o
 -11   1   6        615.36        677.66        73.66 o
 -10   1   6        111.27         86.79        31.11 o
  -9   1   6        378.63        369.69        49.64 o
  -8   1   6         63.52         93.90        26.61 o
  -7   1   6       1810.55       1749.44       137.09 o
  -6   1   6        135.63        192.71        14.45 o
  -5   1   6       1324.15       1417.91        36.48 o
  -4   1   6         79.55         64.81         8.17 o
  -3   1   6        182.01        165.92        11.61 o
  -2   1   6       1122.52       1150.04        28.20 o
  -1   1   6       3187.48       3305.43        51.87 o
   0   1   6        144.11        172.55        16.73 o
   1   1   6        845.56        767.77        27.41 o
   2   1   6         22.10         34.32         8.41 o
   3   1   6       1759.44       1747.25        31.77 o
   4   1   6         46.71         44.37        17.79 o
   5   1   6       2179.40       2230.85        82.33 o
   6   1   6          8.51          1.83        17.53 o
   7   1   6        137.90        204.97        31.43 o
   8   1   6         45.91         50.23        20.97 o
   9   1   6        444.72        492.03        47.85 o
  10   1   6          6.49        -14.00        32.39 o
  11   1   6        257.84        235.16        42.40 o
  12   1   6          1.88        -22.81        22.81 o
 -12   2   6        225.81        184.65        42.13 o
 -11   2   6         62.58         89.69        32.43 o
 -10   2   6        103.46        149.67        37.08 o
  -9   2   6         57.12         94.25        26.52 o
  -8   2   6        118.00         82.85        22.70 o
  -7   2   6        436.78        411.61        24.57 o
  -6   2   6       1943.64       1954.63        53.36 o
  -5   2   6        168.50        170.29        14.33 o
  -4   2   6        951.74        959.82        27.95 o
  -3   2   6         11.09         18.04         6.90 o
  -2   2   6       2802.24       2778.62        43.69 o
  -1   2   6          4.21          2.90         7.60 o
   0   2   6       4400.87       4421.30        59.61 o
   1   2   6        338.84        345.39        18.95 o
   2   2   6        952.38        983.92        28.95 o
   3   2   6        200.99        202.52        15.80 o
   4   2   6       2314.02       2422.10        81.68 o
   5   2   6          3.34         -6.59        16.55 o
   6   2   6        507.13        517.78        54.61 o
   7   2   6          9.90        -13.30        16.75 o
   8   2   6        235.50        250.95        46.60 o
   9   2   6          0.76          3.86        18.57 o
  10   2   6        411.78        409.27        47.33 o
  11   2   6         11.73         13.91        21.07 o
  12   2   6         61.63         43.42        25.99 o
 -12   3   6         37.67         42.98        25.74 o
 -11   3   6        250.04        202.09        43.35 o
 -10   3   6        120.21        173.03        34.82 o
  -9   3   6        140.30        151.80        32.12 o
  -8   3   6         86.02         67.54        12.00 o
  -7   3   6        637.29        651.35        50.46 o
  -6   3   6        219.38        210.56        19.61 o
  -5   3   6       2858.57       2819.21        65.35 o
  -4   3   6        237.84        216.78        17.40 o
  -3   3   6       4139.11       4357.99        52.13 o
  -2   3   6         43.30         55.85         9.98 o
  -1   3   6       5368.41       5405.84        67.94 o
   0   3   6       1013.77       1047.07        31.44 o
   1   3   6       2616.10       2666.84        55.06 o
   2   3   6        205.89        212.09        16.99 o
   3   3   6       2222.18       2209.76        52.12 o
   4   3   6         58.58         59.40        19.41 o
   5   3   6       1516.10       1545.36        68.73 o
   6   3   6         95.59         82.80        22.06 o
   7   3   6        516.18        582.42        51.96 o
   8   3   6         18.28         44.87        19.85 o
   9   3   6        452.25        445.20        38.06 o
  10   3   6         33.82         28.98        18.36 o
  11   3   6        103.44        118.24        24.55 o
  12   3   6          1.03        -24.16        30.63 o
 -11   4   6         49.57         43.79        23.05 o
 -10   4   6        630.07        655.52        63.16 o
  -9   4   6         33.57         25.74        15.00 o
  -8   4   6       1045.19       1216.86        45.14 o
  -7   4   6        309.32        292.45        30.05 o
  -6   4   6       1372.43       1339.20        46.14 o
  -5   4   6        320.99        322.03        27.77 o
  -4   4   6       2888.25       2870.16        56.89 o
  -3   4   6        240.37        247.35        13.39 o
  -2   4   6       1474.23       1500.04        36.30 o
  -1   4   6        270.25        270.24        16.83 o
   0   4   6       1253.52       1263.71        34.72 o
   1   4   6        214.49        195.57        14.63 o
   2   4   6       4075.42       4256.82        62.42 o
   3   4   6        232.54        233.70        16.93 o
   4   4   6       1651.41       1658.92        56.32 o
   5   4   6         16.49        -11.53        12.58 o
   6   4   6        758.77        760.56        42.79 o
   7   4   6         22.05          2.31        14.23 o
   8   4   6        618.56        617.36        41.40 o
   9   4   6         21.78          9.85        20.05 o
  10   4   6        125.43        118.05        23.92 o
  11   4   6         19.37         21.25        16.29 o
  12   4   6         52.10         16.35        36.44 o
 -10   5   6        107.37        111.36        26.07 o
  -9   5   6        823.17        817.71        63.13 o
  -8   5   6          8.32         -5.06         9.34 o
  -7   5   6        511.15        553.29        46.97 o
  -6   5   6        202.28        196.14        19.12 o
  -5   5   6       1323.41       1310.20        53.99 o
  -4   5   6        526.15        548.44        28.21 o
  -3   5   6       2312.16       2338.06        46.32 o
  -2   5   6       1163.42       1080.62        31.58 o
  -1   5   6        201.44        213.32        15.62 o
   0   5   6        195.58        202.49        15.49 o
   1   5   6       1696.49       1700.43        39.47 o
   2   5   6         79.15         75.42        10.72 o
   3   5   6       1192.26       1172.18        34.67 o
   4   5   6        342.07        332.83        33.78 o
   5   5   6        135.95        125.24        19.23 o
   6   5   6        158.75        156.10        21.90 o
   7   5   6        610.73        591.16        40.11 o
   8   5   6         16.90         30.03        15.78 o
   9   5   6        272.91        308.47        32.57 o
  10   5   6          0.67         -4.63        19.73 o
  11   5   6         86.47         99.34        22.59 o
  12   5   6          0.98          1.67        26.63 o
 -10   6   6        213.42        199.64        33.20 o
  -9   6   6         43.86         42.68        13.15 o
  -8   6   6        627.77        666.36        35.76 o
  -7   6   6         24.28         31.65        11.08 o
  -6   6   6        319.15        366.26        34.12 o
  -5   6   6         46.53         60.61        11.43 o
  -4   6   6       2702.55       2633.29        55.72 o
  -3   6   6        501.07        517.75        20.60 o
  -2   6   6       2372.38       2433.39        62.57 o
  -1   6   6         81.53         88.52        11.79 o
   0   6   6        292.24        271.55        15.00 o
   1   6   6        688.95        700.58        24.00 o
   2   6   6       1576.87       1636.42        44.97 o
   3   6   6        171.19        182.43        15.14 o
   4   6   6        458.98        421.82        29.47 o
   5   6   6          0.13         -2.41        16.51 o
   6   6   6       1014.61       1098.52        50.53 o
   7   6   6         16.81         48.27        17.32 o
   8   6   6        688.47        708.14        44.70 o
   9   6   6          7.26         18.37        21.77 o
  10   6   6        100.63        100.90        23.85 o
  11   6   6          0.68         15.62        17.27 o
  -9   7   6        922.17        915.19        49.46 o
  -8   7   6         15.13         12.38        14.43 o
  -7   7   6        225.98        257.33        21.06 o
  -6   7   6         28.44         29.79         8.33 o
  -5   7   6        490.75        491.60        23.42 o
  -4   7   6        246.87        249.34        18.79 o
  -3   7   6       3271.74       3176.60        66.16 o
  -2   7   6        312.46        285.08        14.36 o
  -1   7   6       1173.70       1140.60        27.64 o
   0   7   6         47.99         55.94         9.12 o
   1   7   6       1981.63       1942.65        47.02 o
   2   7   6        155.60        155.59        16.13 o
   3   7   6       1676.26       1719.66        41.98 o
   4   7   6         39.68         41.37        14.32 o
   5   7   6       1079.57       1024.32        46.25 o
   6   7   6         23.05         29.11        14.26 o
   7   7   6       1365.17       1486.03        60.57 o
   8   7   6         14.68         15.33        16.14 o
   9   7   6        108.13         93.53        18.48 o
  10   7   6          1.24         -8.82        15.59 o
  11   7   6         59.70          1.90        22.59 o
  -9   8   6         21.53         35.75        23.82 o
  -8   8   6        569.36        575.04        41.95 o
  -7   8   6         87.96         93.28        13.12 o
  -6   8   6         43.98         39.70        12.50 o
  -5   8   6        134.91        142.87        29.91 o
  -4   8   6       1795.16       1825.78       103.60 o
  -3   8   6         84.45         75.76        15.89 o
  -2   8   6       2224.21       2186.38        77.86 o
  -1   8   6         69.38         75.98         9.90 o
   0   8   6       1548.64       1582.10        40.72 o
   1   8   6        147.46        153.02        14.87 o
   2   8   6       2413.38       2504.96        56.45 o
   3   8   6          7.10         13.59         8.79 o
   4   8   6        136.71        165.77        19.71 o
   5   8   6         29.59         23.49        27.29 o
   6   8   6        668.56        658.04        41.33 o
   7   8   6         73.32         81.09        18.12 o
   8   8   6        374.19        447.32        36.35 o
   9   8   6          0.50        -14.03        14.03 o
  10   8   6         44.04         56.09        25.68 o
  11   8   6          0.92         13.42        22.87 o
  -9   9   6        433.05        478.13        51.70 o
  -8   9   6          5.41        -16.85        21.63 o
  -7   9   6        444.57        502.71        52.87 o
  -6   9   6        160.21        149.35        32.22 o
  -5   9   6        504.75        467.45        52.91 o
  -4   9   6         23.89         39.76        19.67 o
  -3   9   6       1936.30       1938.87        64.01 o
  -2   9   6         90.48         79.44         5.73 o
  -1   9   6       1007.39        979.84        47.64 o
   0   9   6        202.14        196.15        16.81 o
   1   9   6       2236.78       2162.52        57.23 o
   2   9   6         31.15         19.51        10.61 o
   3   9   6        738.34        747.12        38.86 o
   4   9   6        100.08        119.76        34.46 o
   5   9   6        196.54        210.52        37.70 o
   6   9   6         46.93         52.72        15.53 o
   7   9   6        725.54        750.08        65.76 o
   8   9   6          0.53         -8.78        12.88 o
   9   9   6        115.01        158.63        71.72 o
  10   9   6          1.69        -21.69        38.87 o
  -9  10   6         75.74         91.27        27.88 o
  -8  10   6        705.46        623.19        62.55 o
  -7  10   6        128.05        166.33        36.40 o
  -6  10   6        478.17        542.76        57.93 o
  -5  10   6          5.78         -1.42        22.28 o
  -4  10   6        449.17        472.98        37.84 o
  -3  10   6         48.52         39.73        13.30 o
  -2  10   6        607.94        595.23        38.50 o
  -1  10   6         27.83         26.83         6.81 o
   0  10   6       1479.06       1534.74        44.45 o
   1  10   6        132.53        124.44        15.81 o
   2  10   6       1216.12       1243.96        47.17 o
   3  10   6        407.23        469.26        31.78 o
   4  10   6        514.29        594.19        48.28 o
   5  10   6        104.09        104.09        17.95 o
   6  10   6        608.43        629.98        38.17 o
   7  10   6          5.24          9.96        13.17 o
   8  10   6        253.20        294.77        41.31 o
   9  10   6          3.45          0.70        20.18 o
  10  10   6        146.22        130.28        46.89 o
  -9  11   6        270.30        254.72        42.33 o
  -8  11   6          7.08         21.93        21.94 o
  -7  11   6       1227.78       1227.35        88.92 o
  -6  11   6         26.15         29.12        19.77 o
  -5  11   6        657.59        667.19        65.80 o
  -4  11   6        107.24         92.92        16.33 o
  -3  11   6        167.04        174.29        38.44 o
  -2  11   6        344.67        343.02        59.21 o
  -1  11   6        864.27        859.20        28.03 o
   0  11   6        349.04        331.74        21.74 o
   1  11   6       1189.56       1184.19        53.98 o
   2  11   6          9.46         19.72        11.47 o
   3  11   6        425.20        453.59        31.72 o
   4  11   6        133.82        131.84        27.94 o
   5  11   6        411.35        421.88        30.86 o
   6  11   6         46.69         26.92        13.78 o
   7  11   6        222.74        181.37        51.60 o
   8  11   6         19.64         34.02        22.30 o
   9  11   6        116.46         88.69        55.37 o
  10  11   6          7.40        -29.87        29.87 o
  -9  12   6         36.46         25.14        23.28 o
  -8  12   6        462.08        467.33        59.09 o
  -7  12   6         77.65        107.34        31.77 o
  -6  12   6        928.16        978.63        83.46 o
  -5  12   6        370.07        336.15        51.85 o
  -4  12   6        163.49        178.31        20.63 o
  -3  12   6        274.72        263.66        44.91 o
  -2  12   6         48.92         65.53        16.83 o
  -1  12   6        465.56        458.32        19.33 o
   0  12   6       1125.48       1123.87        38.45 o
   1  12   6        126.80        111.62        16.88 o
   2  12   6        784.15        739.62        38.01 o
   3  12   6         15.02         18.34        16.77 o
   4  12   6        616.36        537.59        50.83 o
   5  12   6         99.91        100.72        26.56 o
   6  12   6        216.85        216.17        42.52 o
   7  12   6         11.21        -16.94        20.11 o
   8  12   6         51.19         82.36        24.18 o
   9  12   6         17.21         50.81        25.56 o
  10  12   6        119.25         81.81        37.14 o
  -9  13   6         89.47        107.64        34.22 o
  -8  13   6        162.84        121.91        35.12 o
  -7  13   6        200.07        194.31        41.96 o
  -6  13   6         21.06         -3.31        19.65 o
  -5  13   6        423.59        390.16        55.81 o
  -4  13   6        142.19        160.70        22.14 o
  -3  13   6        299.28        278.22        50.31 o
  -2  13   6        204.77        172.86        24.14 o
  -1  13   6        945.66        895.03        69.75 o
   0  13   6          9.50          8.72         8.00 o
   1  13   6        882.65        875.32        38.36 o
   2  13   6         20.37         38.38        16.86 o
   3  13   6        632.99        618.46        37.46 o
   4  13   6         43.03         40.57        21.40 o
   5  13   6        548.38        586.24        51.82 o
   6  13   6         38.19         72.72        39.09 o
   7  13   6         80.83         50.73        21.90 o
   8  13   6         17.48         34.31        21.09 o
   9  13   6         93.90         44.04        31.12 o
  10  13   6         10.77         47.13        34.01 o
  -9  14   6          4.80         -2.85        21.46 o
  -8  14   6         14.68         39.28        23.23 o
  -7  14   6         23.02        -27.62        27.62 o
  -6  14   6        405.59        488.67        64.93 o
  -5  14   6         79.22         29.44        26.43 o
  -4  14   6        708.32        720.98        40.42 o
  -3  14   6          7.07         -0.62        12.94 o
  -2  14   6       1356.48       1411.09        63.14 o
  -1  14   6          7.53        -14.61        14.61 o
   0  14   6        944.11        935.13        35.59 o
   1  14   6          9.93          8.24         9.02 o
   2  14   6         73.89         67.11        13.36 o
   3  14   6          5.74         -8.83        17.38 o
   4  14   6        640.25        709.67        56.40 o
   5  14   6         31.50         38.85        19.32 o
   6  14   6        280.93        244.68        37.48 o
   7  14   6          5.73        -23.84        23.84 o
   8  14   6        103.41         61.76        25.32 o
   9  14   6          3.15        -33.20        33.20 o
  -9  15   6         19.71          6.85        22.65 o
  -8  15   6         13.93         -1.32        24.38 o
  -7  15   6        154.99        203.89        45.62 o
  -6  15   6         11.11         39.41        32.06 o
  -5  15   6        471.68        447.13        61.87 o
  -4  15   6         39.94         64.57        31.24 o
  -3  15   6        238.51        262.87        29.30 o
  -2  15   6         13.20          1.01        16.82 o
  -1  15   6        724.96        780.59        50.46 o
   0  15   6         25.11         36.34        17.12 o
   1  15   6         55.76         50.59        24.88 o
   2  15   6         29.24          5.33        15.93 o
   3  15   6        137.35        153.22        30.23 o
   4  15   6         12.04         16.14        19.35 o
   5  15   6        494.78        516.61        77.39 o
   6  15   6          6.20         17.55        19.68 o
   7  15   6         81.29         83.78        29.35 o
   8  15   6          3.61          4.95        24.67 o
   9  15   6        136.54        196.78        51.81 o
  -9  16   6          7.08          2.74        28.00 o
  -8  16   6         87.62        100.76        37.68 o
  -7  16   6          3.97        -20.20        30.55 o
  -6  16   6        497.77        411.75        65.09 o
  -5  16   6         54.45         20.49        26.29 o
  -4  16   6        240.16        255.29        51.27 o
  -3  16   6          0.67         -6.25        12.09 o
  -2  16   6        335.08        366.84        50.33 o
  -1  16   6         74.77         84.92        19.87 o
   0  16   6        251.26        257.55        32.53 o
   1  16   6         11.77          1.45        15.22 o
   2  16   6         48.47         32.88        18.18 o
   3  16   6         21.32          4.19        16.97 o
   4  16   6        393.51        350.26        65.29 o
   5  16   6          3.67        -11.00        20.89 o
   6  16   6        134.73         74.81        27.04 o
   7  16   6          6.71         14.92        24.53 o
   8  16   6         55.93         19.32        29.37 o
   9  16   6          3.16        -37.34        37.34 o
  -9  17   6         54.24         86.01        36.74 o
  -8  17   6         16.19         13.71        30.40 o
  -7  17   6        100.25        151.86        47.81 o
  -6  17   6          4.00         -9.58        24.50 o
  -5  17   6        220.44        270.28        54.65 o
  -4  17   6         34.94         38.28        29.59 o
  -3  17   6        177.10        228.01        49.54 o
  -2  17   6         79.82         94.69        22.47 o
  -1  17   6        299.67        327.83        34.94 o
   0  17   6          2.72         -7.28        16.35 o
   1  17   6        137.26        168.46        30.23 o
   2  17   6         12.86         44.18        24.49 o
   3  17   6        223.31        188.68        33.00 o
   4  17   6          1.46        -11.01        41.53 o
   5  17   6        240.81        250.34        46.30 o
   6  17   6         12.14         24.98        21.27 o
   7  17   6         62.79        102.43        43.20 o
   8  17   6         12.29         26.30        27.29 o
  -9  18   6          2.77        -29.12        29.12 o
  -8  18   6         69.68         37.93        26.41 o
  -7  18   6         42.98         10.85        25.90 o
  -6  18   6        109.50         92.52        37.78 o
  -5  18   6         64.21         74.96        39.37 o
  -4  18   6         88.05         55.62        35.47 o
  -3  18   6         12.02         -8.39        28.83 o
  -2  18   6        202.02        178.87        49.06 o
  -1  18   6         27.40         19.69        26.11 o
   0  18   6        189.21        176.94        29.00 o
   1  18   6         45.79         67.67        22.05 o
   2  18   6        214.73        209.93        34.62 o
   3  18   6         11.15          3.01        17.69 o
   4  18   6        204.82        215.26        37.64 o
   5  18   6          2.07         -8.45        21.55 o
   6  18   6         61.98         80.23        28.00 o
   7  18   6          0.54         17.76        26.57 o
  -8  19   6          8.28         12.88        26.85 o
  -7  19   6        156.22        158.33        49.34 o
  -6  19   6         12.55         34.02        27.15 o
  -5  19   6        151.93        131.60        44.04 o
  -4  19   6         16.39         25.98        33.88 o
  -3  19   6        149.85        192.78        50.57 o
  -2  19   6         49.16         79.16        38.74 o
  -1  19   6        158.96        150.93        47.44 o
   0  19   6         12.95          4.68        33.67 o
   1  19   6        153.96        165.15        31.02 o
   2  19   6          0.09          2.96        48.90 o
   3  19   6        144.77        146.14        33.94 o
   4  19   6          7.38         -4.02        30.69 o
   5  19   6         66.67         57.07        25.38 o
   6  19   6          8.60        -13.63        31.50 o
  -6  20   6         40.78         -9.31        27.07 o
  -5  20   6          0.44         21.09        28.55 o
  -4  20   6        179.44        130.86        44.26 o
  -3  20   6          3.77        -24.29        32.19 o
  -2  20   6        210.94        275.12        62.20 o
  -1  20   6          0.98         25.86        34.34 o
   0  20   6        133.14        155.75        38.34 o
   1  20   6         13.29         27.05        20.55 o
   2  20   6        136.06         77.60        37.11 o
   3  20   6          9.32         23.42        23.10 o
   4  20   6         68.01         46.77        23.14 o
   5  20   6          0.76         19.04        26.63 o
  -4  21   6          1.96         -7.47        25.40 o
  -3  21   6        173.55        176.19        52.58 o
  -2  21   6          3.27          2.08        26.10 o
  -1  21   6         72.95        147.00        51.32 o
   0  21   6         14.16          5.10        30.28 o
   1  21   6        145.23        133.47        29.19 o
   2  21   6         12.21        -17.68        17.68 o
   3  21   6         83.42         90.98        39.64 o
   4  21   6          1.22        -32.60        32.60 o
   2  22   6        128.20        152.32        43.25 o
   3  22   6          6.42         37.76        27.47 o
   4  22   6         16.84         27.07        31.28 o
   0 -22   7          5.31         16.40        31.11 o
   1 -22   7         66.40         57.73        43.02 o
   2 -22   7          1.52         21.14        38.28 o
  -3 -21   7          0.29         -7.07        27.96 o
  -2 -21   7         73.28         75.98        39.34 o
  -1 -21   7         16.13         42.98        33.12 o
   0 -21   7         42.30        -29.31        29.31 o
   1 -21   7          5.97         26.08        29.10 o
   2 -21   7        126.38         93.52        28.85 o
   3 -21   7          0.85        -37.10        37.10 o
   4 -21   7         23.49         38.89        21.27 o
  -4 -20   7          1.63         27.71        36.47 o
  -3 -20   7        127.50        122.64        32.94 o
  -2 -20   7          0.97        -24.67        24.67 o
  -1 -20   7        134.12        131.44        33.13 o
   0 -20   7          2.21         55.61        39.98 o
   1 -20   7        163.85        133.25        43.92 o
   2 -20   7         18.77          0.78        22.52 o
   3 -20   7         79.48         59.91        41.45 o
   4 -20   7          9.81         33.61        23.76 o
   5 -20   7         19.77         80.96        45.46 o
  -5 -19   7          6.02         22.12        18.97 o
  -4 -19   7        125.82        102.86        24.23 o
  -3 -19   7         51.16         61.03        26.65 o
  -2 -19   7         76.52         77.70        61.35 o
  -1 -19   7         12.33         21.73        21.01 o
   0 -19   7        100.41         78.03        37.45 o
   1 -19   7          6.96        -30.74        30.74 o
   2 -19   7        148.03        120.58        30.02 o
   3 -19   7         13.47          7.76        71.50 o
   4 -19   7         53.20         56.83        36.08 o
   5 -19   7          0.48         39.50        38.04 o
  -6 -18   7          3.44         20.43        21.89 o
  -5 -18   7        172.94        219.46        32.51 o
  -4 -18   7         10.03         -4.64        15.90 o
  -3 -18   7        162.02        138.91        32.60 o
  -2 -18   7         36.87         58.88        27.43 o
  -1 -18   7        218.36        214.34        38.26 o
   0 -18   7          6.33         65.67        39.39 o
   1 -18   7        113.64         78.11        24.75 o
   2 -18   7          2.79        -24.07        24.07 o
   3 -18   7        156.59         85.12        40.82 o
   4 -18   7          0.63        -38.19        38.19 o
   5 -18   7         82.24        116.61        50.28 o
   6 -18   7          6.89         22.14        33.13 o
  -9 -17   7          7.63        -27.47        27.47 o
  -8 -17   7         38.06         73.78        32.26 o
  -7 -17   7         15.58        -16.97        17.31 o
  -6 -17   7        135.65        168.67        29.19 o
  -5 -17   7         54.93         71.77        39.37 o
  -4 -17   7        107.22         75.47        26.20 o
  -3 -17   7          2.53        -23.71        23.71 o
  -2 -17   7        344.53        362.28        44.92 o
  -1 -17   7          6.68         34.13        29.47 o
   0 -17   7        211.55        223.45        52.47 o
   1 -17   7         43.65         33.78        20.91 o
   2 -17   7        163.41        143.80        47.87 o
   3 -17   7         11.76          8.98        28.15 o
   4 -17   7        223.82        224.47        55.36 o
   5 -17   7          6.85         -3.83        33.67 o
   6 -17   7         98.03        185.41        57.25 o
  -8 -16   7         30.39         17.54        41.83 o
  -7 -16   7         81.72         96.84        23.53 o
  -6 -16   7          3.60         11.73        29.11 o
  -5 -16   7        194.42        225.88        30.37 o
  -4 -16   7          3.46         -4.85        15.91 o
  -3 -16   7        175.04        150.17        34.00 o
  -2 -16   7         53.89         53.28        21.05 o
  -1 -16   7        376.77        402.99        45.42 o
   0 -16   7         11.91        -25.90        25.92 o
   1 -16   7         72.71         34.19        20.71 o
   2 -16   7         21.78          0.37        27.22 o
   3 -16   7        199.75        182.05        49.47 o
   4 -16   7         18.38         62.91        40.97 o
   5 -16   7        260.76        275.46        63.32 o
   6 -16   7          0.15         51.31        32.99 o
   7 -16   7         67.85         41.10        38.59 o
  -9 -15   7          2.28         -1.81        18.31 o
  -8 -15   7         30.96         56.82        19.40 o
  -7 -15   7          9.79        -14.55        15.44 o
  -6 -15   7        302.37        364.64        36.93 o
  -5 -15   7          3.50         23.19        18.81 o
  -4 -15   7        206.99        275.09        31.89 o
  -3 -15   7         13.33        -15.06        20.83 o
  -2 -15   7        341.56        378.97        44.08 o
  -1 -15   7          2.84          2.66        31.71 o
   0 -15   7        306.43        323.33        58.08 o
   1 -15   7          3.44        -15.11        20.72 o
   2 -15   7         95.23         57.18        29.93 o
   3 -15   7         31.79         76.10        37.80 o
   4 -15   7        447.75        503.95        75.95 o
   5 -15   7         12.52         27.20        30.38 o
   6 -15   7        133.80        164.99        57.92 o
   7 -15   7         19.30         40.47        42.29 o
 -10 -14   7         11.71        -29.58        29.58 o
  -9 -14   7         71.68         64.93        19.85 o
  -8 -14   7         15.15         46.19        17.54 o
  -7 -14   7        257.13        254.43        30.98 o
  -6 -14   7         36.00         27.24        18.13 o
  -5 -14   7        386.27        408.73        40.40 o
  -4 -14   7          1.76          7.38        16.15 o
  -3 -14   7        263.24        265.51        32.24 o
  -2 -14   7         93.99         71.40        16.93 o
  -1 -14   7        702.41        663.49        55.82 o
   0 -14   7         31.26         39.26        32.57 o
   1 -14   7        178.61        235.29        47.10 o
   2 -14   7         11.81         40.61        32.74 o
   3 -14   7        228.40        291.23        57.10 o
   4 -14   7         27.63         20.16        31.63 o
   5 -14   7        394.88        374.04        68.90 o
   6 -14   7          0.43         74.36        42.29 o
   7 -14   7         58.89         18.30        36.47 o
 -11 -13   7          0.41         18.88        18.77 o
 -10 -13   7        101.49         74.60        27.73 o
  -9 -13   7         24.25         15.24        21.50 o
  -8 -13   7        163.63        167.10        25.77 o
  -7 -13   7         15.24          4.29        16.10 o
  -6 -13   7        537.84        587.93        43.72 o
  -5 -13   7        310.10        313.95        44.97 o
  -4 -13   7        313.23        279.90        31.18 o
  -3 -13   7         65.93         34.02        32.67 o
  -2 -13   7        869.08        831.16        43.13 o
  -1 -13   7          7.86          6.81        10.44 o
   0 -13   7        916.33        883.48        40.96 o
   1 -13   7         12.26         10.88        14.15 o
   2 -13   7        298.25        245.71        28.18 o
   3 -13   7          1.51         13.32        29.75 o
   4 -13   7        409.78        412.56        67.21 o
   5 -13   7         43.54        104.14        44.05 o
   6 -13   7         93.33         93.20        39.69 o
   7 -13   7          2.07         -7.32        31.93 o
   8 -13   7         79.03        156.98        57.66 o
 -11 -12   7         66.85         34.73        29.35 o
 -10 -12   7         16.00          8.77        15.74 o
  -9 -12   7         74.22         79.81        21.10 o
  -8 -12   7         94.88         95.91        21.74 o
  -7 -12   7        419.95        417.64        38.89 o
  -6 -12   7          1.03        -13.93        13.93 o
  -5 -12   7        354.55        367.51        25.57 o
  -4 -12   7        123.79        100.08        15.21 o
  -3 -12   7        100.66        117.27        20.96 o
  -2 -12   7        186.59        153.07        20.06 o
  -1 -12   7        516.54        534.95        38.66 o
   0 -12   7         67.10         49.72        13.72 o
   1 -12   7       1050.78       1094.77        41.36 o
   2 -12   7         59.40         52.95        11.23 o
   3 -12   7        597.68        468.16        68.29 o
   4 -12   7          6.38         19.46        27.74 o
   5 -12   7        259.41        265.37        56.74 o
   6 -12   7         34.88         62.28        37.07 o
   7 -12   7         54.42         84.92        32.86 o
   8 -12   7          5.67        -38.26        38.26 o
 -11 -11   7          2.16        -19.26        19.26 o
 -10 -11   7        134.62        139.43        26.35 o
  -9 -11   7          3.20          3.51        16.63 o
  -8 -11   7        400.38        448.25        88.00 o
  -7 -11   7         77.92        109.35        21.95 o
  -6 -11   7        967.37        909.36        51.73 o
  -5 -11   7         49.98         57.16        13.70 o
  -4 -11   7        164.72        131.73        16.40 o
  -3 -11   7        383.23        381.09        26.56 o
  -2 -11   7         10.00         21.68        24.66 o
  -1 -11   7        114.88         97.01        18.48 o
   0 -11   7        940.12        923.07        39.87 o
   1 -11   7        203.56        177.16        18.37 o
   2 -11   7        916.41        879.60        35.61 o
   3 -11   7         87.89        102.17        13.26 o
   4 -11   7        384.82        338.95        58.96 o
   5 -11   7          1.86        -19.55        20.37 o
   6 -11   7        306.85        329.94        46.16 o
   7 -11   7          3.53         -9.66        18.29 o
   8 -11   7        146.35        154.81        47.13 o
 -11 -10   7         43.33         74.31        23.31 o
 -10 -10   7         53.76         36.72        18.08 o
  -9 -10   7        290.70        304.98        37.16 o
  -8 -10   7          5.01         -8.80        15.53 o
  -7 -10   7        525.33        533.13        40.97 o
  -6 -10   7         34.65         13.11        17.40 o
  -5 -10   7        360.93        324.45        15.05 o
  -4 -10   7          5.85         10.07         7.99 o
  -3 -10   7        253.24        233.19        18.02 o
  -2 -10   7         51.62         38.94        14.46 o
  -1 -10   7        724.26        731.83        36.98 o
   0 -10   7        416.17        418.98        27.71 o
   1 -10   7       2177.33       2063.78        71.08 o
   2 -10   7        116.25         91.39        21.09 o
   3 -10   7        555.33        526.88        25.44 o
   4 -10   7        226.41        229.00        22.99 o
   5 -10   7        270.85        255.31        35.16 o
   6 -10   7         33.49         71.51        24.14 o
   7 -10   7        376.55        378.96        44.26 o
   8 -10   7          4.16         12.10        22.14 o
   9 -10   7        112.59        143.22        47.12 o
 -11  -9   7         23.78         10.28        21.61 o
 -10  -9   7        186.11        174.16        27.07 o
  -9  -9   7         47.18         53.12        18.21 o
  -8  -9   7        468.23        488.08        38.95 o
  -7  -9   7         92.32         64.43        18.54 o
  -6  -9   7        194.76        189.76        13.84 o
  -5  -9   7         59.82         63.97         7.53 o
  -4  -9   7       1104.15        986.05        53.39 o
  -3  -9   7          0.49         -1.17         9.10 o
  -2  -9   7       1102.57       1156.09        35.05 o
  -1  -9   7        662.36        603.78        31.95 o
   0  -9   7       1265.67       1193.30        44.23 o
   1  -9   7        351.74        333.45        23.43 o
   2  -9   7       1523.14       1419.31        43.55 o
   3  -9   7        172.10        163.16        13.70 o
   4  -9   7        308.28        276.70        25.40 o
   5  -9   7         25.19         38.03        16.58 o
   6  -9   7        494.50        449.56        45.75 o
   7  -9   7         35.34         54.85        46.91 o
   8  -9   7        243.70        231.37        37.53 o
   9  -9   7          2.89         -3.38        19.71 o
 -11  -8   7        102.73        120.01        24.14 o
 -10  -8   7          9.30         19.42        16.03 o
  -9  -8   7        599.03        668.23        45.41 o
  -8  -8   7         35.07         15.72        21.37 o
  -7  -8   7        295.70        349.72        32.43 o
  -6  -8   7        198.41        175.98        13.24 o
  -5  -8   7       1218.87       1207.88        43.93 o
  -4  -8   7         63.90         68.99        12.93 o
  -3  -8   7       4046.94       3908.91        63.74 o
  -2  -8   7         47.17         48.00         8.88 o
  -1  -8   7        858.68        841.08        32.54 o
   0  -8   7        358.38        349.22        24.68 o
   1  -8   7        577.52        565.90        29.87 o
   2  -8   7         25.87         24.97         8.68 o
   3  -8   7        185.31        165.42        21.22 o
   4  -8   7         68.20         62.31        15.74 o
   5  -8   7        148.25        173.08        21.19 o
   6  -8   7         26.69         22.41        17.64 o
   7  -8   7        611.06        693.41        55.93 o
   8  -8   7         25.74          6.81        19.47 o
   9  -8   7         83.56        124.04        29.13 o
 -12  -7   7         89.29         70.77        81.95 o
 -11  -7   7         14.47         16.49        32.51 o
 -10  -7   7        293.67        295.56        45.41 o
  -9  -7   7          4.25         17.99        16.76 o
  -8  -7   7        504.74        489.92        38.38 o
  -7  -7   7         58.69         83.43        11.75 o
  -6  -7   7        128.73        115.51         9.77 o
  -5  -7   7         50.45         34.09         6.91 o
  -4  -7   7       3193.74       3141.68        50.80 o
  -3  -7   7         55.10         63.65        11.19 o
  -2  -7   7       2481.00       2544.09        51.51 o
  -1  -7   7          5.50         -1.70         8.49 o
   0  -7   7        681.66        635.75        32.71 o
   1  -7   7        139.15        136.71        14.63 o
   2  -7   7        845.30        785.05        31.70 o
   3  -7   7        100.68        103.97        17.13 o
   4  -7   7        154.97        162.10        20.60 o
   5  -7   7         40.70         39.28        22.48 o
   6  -7   7        782.41        894.41        60.87 o
   7  -7   7         17.94         20.38        27.46 o
   8  -7   7        297.14        280.28        39.37 o
   9  -7   7          3.59        -20.59        20.59 o
  10  -7   7         21.20         40.09        23.01 o
 -12  -6   7         18.81         99.45        67.55 o
 -11  -6   7         61.15        107.68        29.98 o
 -10  -6   7         23.65         35.02        17.41 o
  -9  -6   7        452.06        532.24        38.99 o
  -8  -6   7         96.96         95.21        28.66 o
  -7  -6   7        113.94        108.82        13.89 o
  -6  -6   7         91.44         91.20         8.05 o
  -5  -6   7        898.47        867.38        23.51 o
  -4  -6   7          8.72          9.52         6.87 o
  -3  -6   7       2711.99       2822.07        70.12 o
  -2  -6   7        216.89        197.78        15.62 o
  -1  -6   7        546.47        572.81        26.51 o
   0  -6   7        368.49        355.30        17.70 o
   1  -6   7       1150.87       1080.26        35.01 o
   2  -6   7         41.89         35.14         9.19 o
   3  -6   7       1726.28       1685.21        57.27 o
   4  -6   7         61.17         74.78        16.70 o
   5  -6   7       1361.75       1401.52        73.15 o
   6  -6   7          8.49          6.21        17.33 o
   7  -6   7       1130.96       1110.84        69.76 o
   8  -6   7          5.68          7.13        19.17 o
   9  -6   7         76.37         41.62        20.92 o
  10  -6   7          7.77          3.96        27.38 o
 -12  -5   7         57.27          3.19        24.72 o
 -11  -5   7         34.96         73.42        27.82 o
 -10  -5   7         99.06        114.71        20.65 o
  -9  -5   7         34.32         44.56        16.68 o
  -8  -5   7        292.73        355.11        24.39 o
  -7  -5   7        358.38        363.67        28.40 o
  -6  -5   7        120.49        107.34         8.67 o
  -5  -5   7         85.04         90.85         8.84 o
  -4  -5   7       1652.48       1711.41        43.45 o
  -3  -5   7         39.60         13.52        10.76 o
  -2  -5   7       1466.36       1574.25        41.50 o
  -1  -5   7        108.14        110.56        13.30 o
   0  -5   7         57.35         63.66         9.81 o
   1  -5   7        487.16        458.11        21.11 o
   2  -5   7       1197.26       1198.29        34.08 o
   3  -5   7        519.05        488.87        32.28 o
   4  -5   7       1131.37       1075.87        47.31 o
   5  -5   7         13.14         41.65        21.91 o
   6  -5   7        993.42       1042.59        64.98 o
   7  -5   7         18.84         56.81        26.43 o
   8  -5   7        516.55        599.59        54.21 o
   9  -5   7          6.61         12.10        19.20 o
  10  -5   7        107.21        100.83        37.54 o
  11  -5   7          1.37         45.62        32.45 o
 -12  -4   7         10.06         47.42        36.37 o
 -11  -4   7        229.64        210.72        47.50 o
 -10  -4   7        186.73        174.01        25.29 o
  -9  -4   7        921.35        949.93        49.02 o
  -8  -4   7         21.19         66.65        16.78 o
  -7  -4   7        711.95        707.15        32.97 o
  -6  -4   7          6.11          3.89         7.88 o
  -5  -4   7        535.71        520.43        20.24 o
  -4  -4   7        179.01        182.01        23.62 o
  -3  -4   7       2016.31       1961.91        49.86 o
  -2  -4   7         13.42         27.90         9.08 o
  -1  -4   7       1776.16       1730.04        40.62 o
   0  -4   7        965.40        971.83        27.78 o
   1  -4   7       1154.93       1091.10        30.73 o
   2  -4   7        273.85        280.13        20.18 o
   3  -4   7       1047.47       1100.87        52.71 o
   4  -4   7        229.51        265.10        33.57 o
   5  -4   7        384.19        416.68        41.21 o
   6  -4   7        212.70        253.91        39.11 o
   7  -4   7        368.55        380.03        42.41 o
   8  -4   7          5.52         11.26        19.23 o
   9  -4   7        341.97        335.37        44.02 o
  10  -4   7          9.69        -12.04        20.75 o
  11  -4   7         89.42         69.18        38.66 o
 -13  -3   7         25.50        -35.92        35.92 o
 -12  -3   7        149.80        119.03        39.74 o
 -11  -3   7         36.99         46.85        31.21 o
 -10  -3   7        587.22        626.14        79.89 o
  -9  -3   7          7.67         21.91        15.01 o
  -8  -3   7       1145.30       1189.31        42.89 o
  -7  -3   7         61.00         60.44        14.37 o
  -6  -3   7       1601.67       1585.16        51.03 o
  -5  -3   7        125.65        123.34        10.90 o
  -4  -3   7        876.89        924.13        32.66 o
  -3  -3   7        328.88        345.12        19.28 o
  -2  -3   7       1604.66       1608.87        44.11 o
  -1  -3   7         26.74         18.50         9.80 o
   0  -3   7       2739.13       2733.70        48.74 o
   1  -3   7         52.82         34.54         8.02 o
   2  -3   7       1548.89       1628.55        44.47 o
   3  -3   7        693.32        663.10        29.17 o
   4  -3   7        727.17        753.56        51.90 o
   5  -3   7         14.72         13.84        17.58 o
   6  -3   7        298.41        305.38        44.06 o
   7  -3   7         14.63         27.78        18.24 o
   8  -3   7        308.24        299.51        40.92 o
   9  -3   7          2.17         -7.53        21.71 o
  10  -3   7        185.83        144.92        58.65 o
  11  -3   7         13.19          1.14        23.54 o
 -13  -2   7         28.41         32.83        31.11 o
 -12  -2   7         26.66         20.25        32.81 o
 -11  -2   7        263.47        276.64        56.36 o
 -10  -2   7         42.44         28.51        25.02 o
  -9  -2   7         79.53         53.94        15.14 o
  -8  -2   7         29.90         23.52        12.62 o
  -7  -2   7       1000.11        950.77        57.97 o
  -6  -2   7         18.26          7.47         7.17 o
  -5  -2   7       2055.10       2045.96        39.75 o
  -4  -2   7         35.95         31.60         8.22 o
  -3  -2   7        930.87        995.53        30.62 o
  -2  -2   7        366.13        357.38        19.98 o
  -1  -2   7       2968.15       2977.32        52.26 o
   0  -2   7        692.15        728.97        35.92 o
   1  -2   7       2235.30       2269.21        52.07 o
   2  -2   7         56.01         64.32        11.18 o
   3  -2   7       1354.58       1335.13        44.72 o
   4  -2   7         77.20         43.91        12.10 o
   5  -2   7        876.46        915.12        35.31 o
   6  -2   7          7.84         12.11         8.44 o
   7  -2   7        185.89        142.51        29.44 o
   8  -2   7         66.19         43.60        21.12 o
   9  -2   7        331.99        227.51        36.35 o
  10  -2   7          4.44         24.89        21.39 o
  11  -2   7        162.83         69.97        39.53 o
 -13  -1   7          9.13         33.24        32.56 o
 -12  -1   7        247.79        319.85        58.48 o
 -11  -1   7         19.13         18.35        22.80 o
 -10  -1   7        312.15        231.81        44.91 o
  -9  -1   7        112.24         88.55        31.99 o
  -8  -1   7        212.86        248.32        55.13 o
  -7  -1   7         15.14         22.22         8.37 o
  -6  -1   7       2425.03       2348.56        54.49 o
  -5  -1   7         19.25         13.16        11.27 o
  -4  -1   7        581.28        587.98        22.87 o
  -3  -1   7        115.64        125.86        10.96 o
  -2  -1   7       1475.09       1496.42        36.76 o
  -1  -1   7         10.48         -1.03         7.54 o
   0  -1   7       3237.18       3227.38        74.09 o
   1  -1   7        170.61        191.08        18.42 o
   2  -1   7       1190.34       1164.49        36.58 o
   3  -1   7         27.45         31.53         9.88 o
   4  -1   7       2488.57       2472.57        55.34 o
   5  -1   7         26.97         22.41        11.87 o
   6  -1   7        482.75        336.10        58.35 o
   7  -1   7          5.61        -18.75        18.75 o
   8  -1   7        251.90        224.97        35.32 o
   9  -1   7         11.22        -27.16        34.11 o
  10  -1   7        316.09        269.36        42.06 o
  11  -1   7          9.83         29.01        23.09 o
 -12   0   7          1.10        -19.32        26.73 o
 -11   0   7        527.73        462.64        62.49 o
 -10   0   7         39.00         68.07        30.57 o
  -9   0   7        174.05        141.68        33.80 o
  -8   0   7         55.50         71.66        22.32 o
  -7   0   7       1633.28       1512.88        82.59 o
  -6   0   7          3.26         42.83        13.99 o
  -5   0   7        715.19        629.52        38.23 o
  -4   0   7          1.06         14.63         8.44 o
  -3   0   7         17.56         13.58         6.83 o
  -2   0   7         24.95         44.16         8.02 o
  -1   0   7       1813.04       1739.35        46.02 o
   0   0   7          8.81         20.05         9.61 o
   1   0   7        832.12        869.42        36.95 o
   2   0   7         71.68         41.28        19.14 o
   3   0   7       1866.40       1989.94        52.71 o
   4   0   7          6.38         14.48        16.41 o
   5   0   7       1768.56       1808.18        79.49 o
   6   0   7         29.62         44.46        20.47 o
   7   0   7        147.62        202.41        32.01 o
   8   0   7          2.90         24.52        19.30 o
   9   0   7        451.95        398.47        46.00 o
  10   0   7          0.01         12.63        18.64 o
  11   0   7        114.74         92.65        31.40 o
 -12   1   7        246.32        271.92        50.79 o
 -11   1   7         20.85         -1.19        23.86 o
 -10   1   7        289.72        339.71        53.75 o
  -9   1   7        115.62        123.61        32.51 o
  -8   1   7        204.06        152.34        73.66 o
  -7   1   7         14.37         18.84        12.90 o
  -6   1   7       2428.53       2427.33        56.67 o
  -5   1   7         18.78         29.88        19.34 o
  -4   1   7        574.98        616.28        23.72 o
  -3   1   7        114.72        125.13        10.30 o
  -2   1   7       1462.30       1449.17        34.22 o
  -1   1   7          9.93          9.71         8.70 o
   0   1   7       3216.72       3110.00        60.10 o
   1   1   7        172.46        177.12        16.23 o
   2   1   7       1187.46       1189.60        41.90 o
   3   1   7         29.00         35.52         9.28 o
   4   1   7       2488.38       2308.32       114.45 o
   5   1   7         28.14         49.34        49.22 o
   6   1   7        480.55        455.40        43.65 o
   7   1   7          5.37        -18.66        18.66 o
   8   1   7        242.10        301.67        39.99 o
   9   1   7         11.51         21.50        35.50 o
  10   1   7        315.90        340.24        46.44 o
  11   1   7          9.67         -8.74        30.00 o
 -11   2   7        259.24        285.47        49.82 o
 -10   2   7         44.75         93.46        29.37 o
  -9   2   7         74.68         68.14        26.22 o
  -8   2   7         26.13         33.95        14.90 o
  -7   2   7       1012.95       1014.24        40.43 o
  -6   2   7         16.55         24.25        11.88 o
  -5   2   7       2079.02       2143.35        54.74 o
  -4   2   7         33.34         39.76         9.34 o
  -3   2   7        911.77        989.32        29.58 o
  -2   2   7        365.78        360.22        19.76 o
  -1   2   7       2992.03       2974.79        48.87 o
   0   2   7        700.45        713.92        24.76 o
   1   2   7       2237.98       2331.99        66.28 o
   2   2   7         58.73         59.34        10.68 o
   3   2   7       1360.45       1304.46        62.78 o
   4   2   7         78.24         84.76        23.64 o
   5   2   7        890.16        894.79        56.67 o
   6   2   7          8.83         34.51        50.59 o
   7   2   7        180.17        198.83        32.40 o
   8   2   7         66.82         43.90        20.56 o
   9   2   7        327.22        349.53        44.04 o
  10   2   7          4.06         15.41        22.32 o
  11   2   7        168.04        177.63        52.42 o
 -11   3   7         36.11         51.99        21.46 o
 -10   3   7        590.71        589.66        61.32 o
  -9   3   7          6.76         13.51        20.37 o
  -8   3   7       1158.34       1223.24        44.55 o
  -7   3   7         53.87         40.32        11.81 o
  -6   3   7       1606.98       1677.74        54.29 o
  -5   3   7        132.07        130.37        17.08 o
  -4   3   7        870.00        932.29        34.92 o
  -3   3   7        325.58        354.56        20.16 o
  -2   3   7       1597.43       1634.50        43.87 o
  -1   3   7         28.18         12.76         9.66 o
   0   3   7       2727.86       2694.84        68.54 o
   1   3   7         55.40         44.44        18.49 o
   2   3   7       1523.47       1625.60        46.97 o
   3   3   7        692.54        727.91        47.05 o
   4   3   7        740.32        695.79        48.53 o
   5   3   7         15.00         16.99        17.06 o
   6   3   7        324.76        352.67        55.33 o
   7   3   7         14.48          6.13        17.12 o
   8   3   7        298.72        263.61        37.49 o
   9   3   7          2.11         20.40        16.46 o
  10   3   7        188.06        155.72        34.74 o
  11   3   7         12.92          7.16        17.93 o
 -10   4   7        190.51        207.09        38.32 o
  -9   4   7        945.70        897.50        68.32 o
  -8   4   7         20.12         28.61        11.56 o
  -7   4   7        729.60        773.43        37.79 o
  -6   4   7          5.01          4.64         9.44 o
  -5   4   7        537.52        537.72        31.08 o
  -4   4   7        175.73        185.75        20.14 o
  -3   4   7       2000.86       2017.52        45.27 o
  -2   4   7         12.66          9.03        10.75 o
  -1   4   7       1822.14       1782.52        66.00 o
   0   4   7        971.29        980.47        52.25 o
   1   4   7       1161.55       1125.29        57.52 o
   2   4   7        272.41        230.57        19.22 o
   3   4   7       1061.19       1026.14        45.92 o
   4   4   7        228.76        252.00        25.69 o
   5   4   7        423.18        397.02        32.15 o
   6   4   7        211.23        233.39        27.77 o
   7   4   7        373.43        417.37        35.44 o
   8   4   7          4.49          5.12        17.89 o
   9   4   7        334.46        350.66        36.45 o
  10   4   7          9.56         12.19        17.22 o
  11   4   7         90.23         74.75        26.81 o
  -9   5   7         37.24         43.08        20.82 o
  -8   5   7        306.23        314.95        25.69 o
  -7   5   7        352.79        358.85        34.88 o
  -6   5   7         89.42         80.90        14.35 o
  -5   5   7         76.98         79.79        13.59 o
  -4   5   7       1614.42       1686.81        73.00 o
  -3   5   7         39.27         38.23         8.94 o
  -2   5   7       1494.71       1543.49        61.31 o
  -1   5   7        112.90        154.64        22.67 o
   0   5   7         79.30         91.04        21.23 o
   1   5   7        488.23        459.71        28.71 o
   2   5   7       1198.68       1227.30        54.16 o
   3   5   7        517.94        482.62        32.52 o
   4   5   7       1119.32       1053.08        48.38 o
   5   5   7         12.42         33.27        23.88 o
   6   5   7        990.47       1050.65        51.81 o
   7   5   7         18.48          8.07        16.44 o
   8   5   7        506.37        593.32        43.18 o
   9   5   7          6.29          1.04        16.38 o
  10   5   7        106.11        108.34        23.72 o
  11   5   7          1.27          2.48        19.45 o
  -9   6   7        455.13        479.37        46.51 o
  -8   6   7         94.93         71.71        14.08 o
  -7   6   7         94.10        106.48        15.48 o
  -6   6   7         86.86         74.56        13.81 o
  -5   6   7        854.45        872.68        43.27 o
  -4   6   7          7.73         -7.07         8.20 o
  -3   6   7       2711.42       2746.56        70.62 o
  -2   6   7        211.70        211.76        26.21 o
  -1   6   7        548.46        572.29        40.36 o
   0   6   7        369.81        343.52        24.17 o
   1   6   7       1140.94       1160.36        44.49 o
   2   6   7         41.28         30.81        11.09 o
   3   6   7       1727.45       1760.58        59.72 o
   4   6   7         59.58         31.53        17.92 o
   5   6   7       1353.49       1392.11        57.43 o
   6   6   7          9.17         13.51        13.78 o
   7   6   7       1123.66       1208.37        58.01 o
   8   6   7          5.65        -21.46        21.46 o
   9   6   7         78.42         90.47        20.91 o
  10   6   7          7.56          9.80        17.08 o
  11   6   7         47.80          8.11        26.25 o
  -9   7   7          4.14         -1.66        12.82 o
  -8   7   7        505.88        521.13        31.48 o
  -7   7   7         58.28         59.83        12.34 o
  -6   7   7        124.17        121.10        14.71 o
  -5   7   7         53.32         53.88         9.80 o
  -4   7   7       3180.89       3125.23        73.55 o
  -3   7   7         53.39         51.71        15.99 o
  -2   7   7       2474.38       2455.94        78.85 o
  -1   7   7          5.72          1.79         8.22 o
   0   7   7        666.86        667.38        33.28 o
   1   7   7        140.76        117.17        16.26 o
   2   7   7        855.50        936.73        46.34 o
   3   7   7        100.74        107.74        17.73 o
   4   7   7        177.36        141.92        19.78 o
   5   7   7         41.72         31.64        13.96 o
   6   7   7        785.31        877.52        47.60 o
   7   7   7         18.15         -1.01        16.45 o
   8   7   7        294.22        336.90        33.57 o
   9   7   7          3.70        -19.31        19.31 o
  10   7   7         25.40         42.79        19.55 o
  11   7   7          0.91         30.63        33.02 o
  -9   8   7        600.31        605.00        55.70 o
  -8   8   7         33.56         26.48        18.38 o
  -7   8   7        302.71        292.22        20.82 o
  -6   8   7        204.46        190.86        14.73 o
  -5   8   7       1212.44       1136.54        64.04 o
  -4   8   7         65.44         56.62        16.46 o
  -3   8   7       4049.60       3811.49        92.47 o
  -2   8   7         48.51         54.97        11.79 o
  -1   8   7        828.22        770.61        44.44 o
   0   8   7        351.82        356.27        24.45 o
   1   8   7        541.53        550.02        31.52 o
   2   8   7         25.31         24.23        10.91 o
   3   8   7        182.66        189.11        29.68 o
   4   8   7         68.84         77.60        16.60 o
   5   8   7        143.39        179.84        22.98 o
   6   8   7         27.41         16.08        15.12 o
   7   8   7        601.26        639.17        42.21 o
   8   8   7         26.15         25.41        18.46 o
   9   8   7         85.01        115.15        22.90 o
  10   8   7          0.30         -8.44        25.10 o
  11   8   7        106.94        116.72        42.06 o
  -9   9   7         44.87         64.72        26.35 o
  -8   9   7        465.79        419.73        50.51 o
  -7   9   7         92.74         79.63        27.59 o
  -6   9   7        210.98        222.44        41.44 o
  -5   9   7         64.32         45.98        24.48 o
  -4   9   7       1123.13       1145.87        84.11 o
  -3   9   7          0.67         -4.54        14.32 o
  -2   9   7       1102.39       1093.72        32.50 o
  -1   9   7        652.03        629.63        32.15 o
   0   9   7       1257.80       1227.53        43.08 o
   1   9   7        348.24        353.04        25.85 o
   2   9   7       1534.81       1519.48        54.69 o
   3   9   7        173.28        155.97        27.94 o
   4   9   7        313.52        335.13        37.20 o
   5   9   7         26.54         19.46        12.55 o
   6   9   7        482.57        481.10        38.62 o
   7   9   7         36.10          8.81        23.20 o
   8   9   7        242.14        233.05        27.20 o
   9   9   7          3.00         14.32        21.96 o
  10   9   7         66.03         36.56        30.54 o
  -9  10   7        287.64        256.58        42.42 o
  -8  10   7          4.36         -7.79        16.66 o
  -7  10   7        531.95        530.68        57.95 o
  -6  10   7         35.28         52.12        24.32 o
  -5  10   7        376.24        299.69        46.65 o
  -4  10   7          6.69          1.71        11.78 o
  -3  10   7        278.01        286.20        28.82 o
  -2  10   7         48.82         43.08         5.23 o
  -1  10   7        728.69        733.12        32.79 o
   0  10   7        411.27        386.89        25.30 o
   1  10   7       2191.22       2200.88        61.68 o
   2  10   7        117.08        119.82        17.68 o
   3  10   7        569.43        547.67        47.79 o
   4  10   7        226.67        224.06        33.75 o
   5  10   7        272.63        291.95        26.78 o
   6  10   7         34.28         23.20        14.45 o
   7  10   7        375.24        449.56        36.51 o
   8  10   7          4.49         36.84        24.20 o
   9  10   7        115.14         65.04        32.84 o
  10  10   7          5.99        -31.67        31.67 o
  -9  11   7          2.59         29.20        22.27 o
  -8  11   7        392.56        367.59        50.67 o
  -7  11   7         78.93         65.38        27.35 o
  -6  11   7        974.24        931.98        79.75 o
  -5  11   7         51.96         52.02        26.47 o
  -4  11   7        176.33        187.99        29.33 o
  -3  11   7        386.68        352.58        31.48 o
  -2  11   7         24.69         18.67        14.92 o
  -1  11   7        116.73        116.95        12.99 o
   0  11   7        937.98        952.76        37.85 o
   1  11   7        199.72        193.29        20.35 o
   2  11   7        902.89        853.34        41.90 o
   3  11   7         90.75         73.89        21.83 o
   4  11   7        384.10        448.04        46.66 o
   5  11   7          2.59          0.84        18.44 o
   6  11   7        316.78        376.44        44.21 o
   7  11   7          3.30         -0.61        18.67 o
   8  11   7        153.29        193.01        36.35 o
   9  11   7          7.82         57.16        34.97 o
  10  11   7         90.60         52.65        37.30 o
  -9  12   7         68.64         31.21        24.46 o
  -8  12   7         99.10        117.46        32.73 o
  -7  12   7        410.90        374.93        55.10 o
  -6  12   7          0.88         -1.38        20.77 o
  -5  12   7        356.44        342.68        53.14 o
  -4  12   7        120.89        109.32        19.57 o
  -3  12   7        101.46         89.70        19.08 o
  -2  12   7        187.26        158.69        25.39 o
  -1  12   7        517.33        548.54        36.16 o
   0  12   7         66.14         64.87        11.77 o
   1  12   7       1039.74       1060.00        44.09 o
   2  12   7         57.97         62.23        12.23 o
   3  12   7        584.88        544.54        48.69 o
   4  12   7          6.52          8.59        18.54 o
   5  12   7        260.08        292.45        46.02 o
   6  12   7         35.61         47.68        21.62 o
   7  12   7         56.42        110.27        30.05 o
   8  12   7          5.46         -0.27        23.75 o
   9  12   7        104.36         43.88        32.53 o
  10  12   7          2.08        -34.60        34.60 o
  -9  13   7         25.27         28.74        24.23 o
  -8  13   7        157.88        140.72        37.59 o
  -7  13   7         16.42         41.71        23.74 o
  -6  13   7        526.69        534.16        66.88 o
  -5  13   7        304.89        261.91        48.82 o
  -4  13   7        311.50        296.94        51.08 o
  -3  13   7         62.65         46.83        25.09 o
  -2  13   7        878.81        953.12        86.44 o
  -1  13   7          8.28          6.18        15.30 o
   0  13   7        914.89        988.35        61.49 o
   1  13   7         12.82         23.16        17.42 o
   2  13   7        293.18        266.08        25.35 o
   3  13   7          1.57         -8.17        17.26 o
   4  13   7        401.83        418.14        47.86 o
   5  13   7         44.31         34.53        30.51 o
   6  13   7         87.62        122.81        32.63 o
   7  13   7          2.07         -4.01        20.34 o
   8  13   7         77.77         92.45        39.60 o
   9  13   7          3.58         42.25        28.75 o
  -9  14   7         73.77        103.03        34.60 o
  -8  14   7         15.51         35.05        27.73 o
  -7  14   7        258.37        324.80        55.12 o
  -6  14   7         34.48         60.39        25.90 o
  -5  14   7        382.59        431.07        62.33 o
  -4  14   7          2.07          1.58        16.13 o
  -3  14   7        266.11        264.73        28.82 o
  -2  14   7         96.06        123.50        22.93 o
  -1  14   7        720.07        746.89        61.40 o
   0  14   7         32.18         26.46        16.89 o
   1  14   7        181.62        185.56        30.31 o
   2  14   7         12.05        -16.28        16.28 o
   3  14   7        224.57        240.44        35.72 o
   4  14   7         26.96         12.29        19.94 o
   5  14   7        393.82        415.84        49.09 o
   6  14   7          0.46        -24.17        24.17 o
   7  14   7         62.71         10.23        20.91 o
   8  14   7         13.53         -0.15        26.52 o
   9  14   7        107.86         57.75        34.08 o
  -9  15   7          2.15         -4.88        20.47 o
  -8  15   7         32.65         10.76        22.39 o
  -7  15   7          9.81         77.70        35.32 o
  -6  15   7        300.96        375.70        59.87 o
  -5  15   7          3.98         -4.21        24.01 o
  -4  15   7        207.27        226.22        50.63 o
  -3  15   7         14.44          3.14        12.47 o
  -2  15   7        342.12        402.05        58.28 o
  -1  15   7          3.22          1.79        15.45 o
   0  15   7        308.75        333.66        37.52 o
   1  15   7          3.17         -2.89        25.74 o
   2  15   7         98.25        126.20        27.35 o
   3  15   7         31.15         36.61        22.10 o
   4  15   7        444.34        422.78        47.68 o
   5  15   7         12.13         10.11        22.14 o
   6  15   7        135.07        193.37        80.64 o
   7  15   7         19.42         10.72        20.47 o
   8  15   7         51.81         35.50        30.75 o
  -9  16   7         28.41         37.88        27.99 o
  -8  16   7         29.83          7.39        22.44 o
  -7  16   7         78.08         80.41        30.57 o
  -6  16   7          4.00        -11.56        33.40 o
  -5  16   7        201.08        238.45        50.43 o
  -4  16   7          4.01        -28.74        28.74 o
  -3  16   7        172.83        186.38        43.24 o
  -2  16   7         52.65         44.67        17.64 o
  -1  16   7        371.82        428.60        42.03 o
   0  16   7         11.53         -4.59        15.27 o
   1  16   7         72.99         38.07        19.29 o
   2  16   7         21.79         26.91        56.08 o
   3  16   7        197.75        221.06        35.91 o
   4  16   7         18.30         17.60        20.33 o
   5  16   7        260.74        261.96        40.62 o
   6  16   7          0.20        -20.54        20.54 o
   7  16   7         65.63        118.52        43.33 o
  -9  17   7          6.90         93.96        35.96 o
  -8  17   7         40.43         15.33        27.11 o
  -7  17   7         15.21         20.33        29.83 o
  -6  17   7        137.61        128.44        41.68 o
  -5  17   7         56.42         69.90        38.07 o
  -4  17   7        110.65         88.81        38.16 o
  -3  17   7          2.64         23.96        27.27 o
  -2  17   7        335.16        376.19        37.17 o
  -1  17   7          7.15          6.46        16.15 o
   0  17   7        208.75        226.27        41.82 o
   1  17   7         44.13         56.01        22.03 o
[truncated: 161,386 more chars]
